# Supplementary material for: Insights into Ammonia Adaptation and Methanogenic Precursor Oxidation by Genome-Centric Analysis
Source: Environ Sci Technol. 2020 Aug 27;54(19):12568–82. doi: 10.1021/acs.est.0c01945 (PMC8154354; doi:10.1021/acs.est.0c01945)
Supplement: Supplementary file 1 — es0c01945_si_002.xlsx [file es0c01945_si_002.xlsx]

## Sheet: Table S1
	BA medium composition
		stock solution		portion		Final concentration
		g/L		10	ml/L	g/L
	A	NH4Cl	100			1
		NaCl	10			0.1
		MgCl2·6H2O	10			0.1
		CaCl2·2H2O	5			0.05
		g/L		2	ml/L	g/L
	B	K2HPO4·3H2O	200			0.4
		mg/L		1	ml/L	mg/L
	D	FeCl2·4H2O	2000			2
		H3BO3	50			0.05
		ZnCl2	50			0.05
		CuCl2	30			0.03
		MnCl2·4H2O	50			0.05
		(NH4)6Mo7O24·4H2O	50			0.05
		AlCl3	50			0.05
		CoCl2·6H2O	50			0.05
		NiCl2	50			0.05
		EDTA	500			0.5
		H2SeO3	49			0.049
		g/L		50	ml/L	g/L
		NaHCO3	52			2.6
	Characteristics of the reactors
		Acetate	Formate		Methanol	H2/CO2	Organic loading g.VS/L
	Original ammonia level N-NH4 +g/L	2.25±0.15
	pH	7.9±0.1	8.1±0.01		8.0±0.02	7.9 ±0.02
	Acclimatization process N-NH4 +g/L	2.25	2.25		2.25	2.25	1
		3.25	3.25		3.25	3.25	1
		4.25	4.25		4.25	4.25	1
			5.25		5.25	5.25	1-2.5
					6.25	6.25	1-2.5
					7.25	7.25	1.7-2
	* pH was maintained by NaOH solution (4 mol/L)
	Figure S1: Methane yields in the four groups: GH2/CO2, H2/CO2 degrading community at 7.25 g NH4+-N/L, Gmethanol, methanol degrading community at 7.25 g NH4+-N/L; Gacetate, acetate degrading community at 4.25 g NH4+-N/L; Gformate, formate degrading community at 5.25 g NH4+-N/L.

## Sheet: Table S2
Details and statistics for the total MAGs
MAG initial ID	Marker lineage	Genome size	GC	GC std	Scaffolds	Completeness (%)	Contamination (%)	Predicted genes	Coding density	Mean contig length (bp)	Mean scaffold length (bp)	N50 (contigs)	N50 (scaffolds)	Longest contig (bp)	Longest scaffold (bp)	Ambiguous bases	Quality
bin_91_unicycler	'k__Bacteria'	2113325	0.418808	0.0238344	98	100	0	2023	0.868801	21564.5	21564.5	38879	38879	119049	119049	0	HQ
bin_111_operams	'p__Euryarchaeota'	1941921	0.584007	0.0349005	9	100	0	2034	0.881187	215769	215769	1219749	1219749	1219749	1219749	1	HQ
bin_87_metaspades	'p__Euryarchaeota'	1951774	0.583757	0.010585	13	100	0	2037	0.885611	114571	150136	523579	523579	536957	600425	4070	HQ
bin_28_unicycler	'p__Euryarchaeota'	1676825	0.487896	0.0468022	22	100	0	1789	0.89318	76219.3	76219.3	335464	335464	529548	529548	0	HQ
bin_123_operams	'p__Euryarchaeota'	1575993	0.492122	0.031967	62	100	0	1728	0.897973	25419.2	25419.2	92376	92376	171768	171768	0	HQ
bin_97_unicycler	'k__Bacteria'	1275683	0.3098	0.0262844	49	100	0	1144	0.917668	26034.3	26034.3	88848	88848	124078	124078	0	HQ
bin_12_unicycler	'o__Clostridiales'	1882622	0.316655	0.0142625	45	99.3007	0	1828	0.913393	41836	41836	70231	70231	203026	203026	0	HQ
bin_49_unicycler	'p__Euryarchaeota'	2002893	0.582256	0.0447739	38	99.1935	0	2132	0.888021	52707.7	52707.7	205424	205424	509362	509362	0	HQ
bin_108_operams	'p__Euryarchaeota'	2320352	0.591829	0.0395507	94	99.0196	0	2344	0.817488	24684.6	24684.6	70716	70716	181737	181737	3	HQ
bin_48_operams	'o__Clostridiales'	1990343	0.315735	0.0163066	93	98.6014	0	2004	0.905918	21401.5	21401.5	50502	50502	125008	125008	0	HQ
bin_5_operams	'k__Bacteria'	2189587	0.417469	0.0215002	240	98.3051	0	2185	0.864793	9123.28	9123.28	14947	14947	75985	75985	0	HQ
bin_23_metaspades	'o__Clostridiales'	2628201	0.438159	0.0198704	68	98.0886	0	2310	0.881693	37016.5	38650	54357	59678	135660	135660	30	HQ
bin_125_metaspades	'p__Firmicutes'	2066189	0.530366	0.022496	39	98.0769	0	2120	0.92079	52979.2	52979.2	77899	77899	228977	228977	0	HQ
bin_18_unicycler	'p__Firmicutes'	2053207	0.53048	0.0214672	36	98.0769	0	2108	0.925913	57033.5	57033.5	81000	81000	228727	228727	0	HQ
bin_84_operams	'p__Firmicutes'	2097049	0.530389	0.041149	55	98.0769	0	2155	0.917557	38128.2	38128.2	80468	80468	229122	229122	0	HQ
bin_14_unicycler	'o__Clostridiales'	2359974	0.342759	0.0395643	49	97.9021	0	2361	0.895255	48162.7	48162.7	109060	109060	180191	180191	0	HQ
bin_77_operams	'k__Bacteria'	2041111	0.46271	0.02273	66	97.7376	0	1661	0.903478	30925.9	30925.9	46675	46675	156166	156166	0	HQ
bin_55_unicycler	'p__Euryarchaeota'	2296124	0.590886	0.0281197	63	97.7124	0	2273	0.825664	36446.4	36446.4	112150	112150	209845	209845	0	HQ
bin_56_unicycler	'o__Bacteroidales'	3010250	0.359766	0.011422	14	97.3585	0	2388	0.880068	215018	215018	308503	308503	571846	571846	0	HQ
bin_33_operams	'o__Bacteroidales'	3052805	0.359402	0.0126523	35	97.3585	0	2450	0.881004	87223	87223	205944	205944	456623	456623	0	HQ
bin_69_unicycler	'k__Bacteria'	1078082	0.304984	0.0137501	24	97.3333	0	967	0.930932	44920.1	44920.1	74342	74342	136931	136931	0	HQ
bin_16_operams	'o__Clostridiales'	2439152	0.341385	0.0255375	149	97.2028	0	2504	0.897806	16370.1	16370.1	39972	39972	169546	169546	0	HQ
bin_123_metaspades	'p__Euryarchaeota'	2101235	0.592246	0.0148794	28	97.0588	0	2086	0.821602	38098.9	75044.1	89074	134242	238330	387467	5798	HQ
bin_126_operams	'o__Clostridiales'	2620284	0.43694	0.0196713	85	97.0396	0	2323	0.882052	30826.9	30826.9	50804	50804	148295	148295	0	HQ
bin_102_unicycler	'o__Clostridiales'	2171606	0.357306	0.0239549	38	95.8042	0	2085	0.89456	57147.5	57147.5	88731	88731	206429	206429	0	HQ
bin_63_metaspades	'p__Firmicutes'	2534986	0.359008	0.0278522	201	95.7168	0	2611	0.886854	12487.5	12611.9	23355	23355	79798	115256	20	HQ
bin_72_unicycler	'p__Firmicutes'	2136968	0.461949	0.0214242	78	94.9156	0	2113	0.870273	27397	27397	85090	85090	268959	268959	0	HQ
bin_32_unicycler	'o__Clostridiales'	2004812	0.359022	0.0172842	55	94.4056	0	1999	0.903931	36451.1	36451.1	66665	66665	179735	179735	0	HQ
bin_63_operams	'p__Firmicutes'	1734476	0.582282	0.0240138	27	92.5847	0	1774	0.915683	64239.9	64239.9	130151	130151	269409	269409	0	HQ
bin_86_metaspades	'p__Firmicutes'	1789849	0.580404	0.040212	20	92.5847	0	1803	0.909902	68819.8	89492.4	208992	208992	483648	483648	533	HQ
bin_6_operams	'o__Clostridiales'	2333942	0.337164	0.0300739	128	90.9091	0	2379	0.902384	18233.9	18233.9	31827	31827	151639	151639	0	HQ
bin_90_unicycler	'p__Firmicutes'	1754272	0.578183	0.0556402	25	90.0424	0	1764	0.91041	70170.9	70170.9	222298	222298	579751	579751	0	HQ
bin_12_operams	'o__Clostridiales'	2028780	0.359098	0.019877	140	99.3007	0.0218531	2105	0.908068	14491.3	14491.3	24969	24969	113947	113947	0	HQ
bin_106_metaspades	'o__Clostridiales'	2058949	0.357312	0.0291297	221	94.1725	0.0699301	2144	0.89743	9316.51	9316.51	15808	15808	59151	59151	0	HQ
bin_105_operams	'p__Firmicutes'	2364609	0.519566	0.0416119	104	90.8192	0.0770416	2265	0.887737	22736.6	22736.6	36518	36518	194534	194534	0	HQ
bin_47_unicycler	'o__Clostridiales'	2302766	0.303093	0.0159428	70	97.7273	0.174825	2323	0.904385	32896.7	32896.7	85178	85178	235679	235679	0	HQ
bin_62_operams	'c__Bacilli'	2446746	0.353257	0.0205612	251	94.3929	0.220751	2472	0.849192	9747.99	9747.99	13831	13831	54816	54816	0	HQ
bin_118_metaspades	'p__Firmicutes'	2113750	0.506997	0.0267007	276	94.0678	0.310734	2102	0.843944	7468.52	7658.51	10381	10546	40173	40173	160	HQ
bin_47_operams	'o__Clostridiales'	2379035	0.321804	0.0164415	47	97.0917	0.33557	2223	0.881268	50617.8	50617.8	101084	101084	304592	304592	0	HQ
bin_9_unicycler	'o__Clostridiales'	2441216	0.322646	0.0145639	23	97.0917	0.33557	2273	0.884313	106140	106140	195509	195509	313625	313625	0	HQ
bin_17_metaspades	'o__Clostridiales'	2361748	0.321832	0.0128351	28	97.0917	0.33557	2193	0.879017	84348.1	84348.1	158737	158737	302943	302943	0	HQ
bin_78_operams	'c__Clostridia'	2760825	0.461218	0.030691	65	96.3265	0.340136	2648	0.877992	42474.2	42474.2	86136	86136	186901	186901	0	HQ
bin_71_operams	'o__Clostridiales'	2289249	0.403392	0.0455885	142	98.6014	0.34965	2244	0.884985	16121.5	16121.5	169256	169256	386345	386345	0	HQ
bin_71_unicycler	'p__Firmicutes'	2149565	0.554988	0.0253832	78	97.0339	0.423729	2078	0.879208	27558.5	27558.5	50089	50089	140456	140456	0	HQ
bin_17_unicycler	'p__Firmicutes'	1756745	0.497306	0.00749865	21	90.678	0.423729	1705	0.921386	83654.5	83654.5	120249	120249	294695	294695	0	HQ
bin_53_unicycler	'p__Firmicutes'	2392357	0.546776	0.0458255	91	90.678	0.423729	2208	0.879584	26289.6	26289.6	47684	47684	106893	106893	0	HQ
bin_82_unicycler	'p__Firmicutes'	1822994	0.497067	0.0134958	60	90.1961	0.490196	1692	0.872064	30383.2	30383.2	76686	76686	241928	241928	0	HQ
bin_134_metaspades	'p__Firmicutes'	1952551	0.497398	0.0175001	57	90.1961	0.490196	1780	0.861869	25971.8	34255.3	70723	213946	392398	392398	4663	HQ
bin_18_metaspades	'c__Clostridia'	2936782	0.460571	0.0404382	72	96.8367	0.510204	2810	0.866096	39154.1	40788.6	122351	128809	518767	518767	226	HQ
bin_115_metaspades	'c__Clostridia'	2470304	0.492945	0.0687627	80	90.7143	0.510204	2464	0.904008	30878.8	30878.8	79159	79159	183649	183649	0	HQ
bin_3_metaspades	'c__Clostridia'	2938775	0.348017	0.0525263	184	91.0417	0.552721	2957	0.886405	15884.7	15971.6	41868	41868	94916	94916	100	HQ
bin_98_operams	'o__Clostridiales'	2461662	0.303668	0.0181805	182	98.7762	0.582751	2584	0.903085	13525.6	13525.6	21976	21976	130020	130020	0	HQ
bin_22_unicycler	'c__Clostridia'	2735469	0.495934	0.0243283	51	95.8163	0.595238	2689	0.906461	53636.6	53636.6	109690	109690	239560	239560	0	HQ
bin_40_operams	'c__Clostridia'	2630583	0.495757	0.0233259	77	94.2857	0.595238	2627	0.907394	34163.4	34163.4	71674	71674	182545	182545	0	HQ
bin_64_unicycler	'p__Firmicutes'	2549410	0.473247	0.0232958	104	96.1814	0.632911	2437	0.841739	24513.6	24513.6	46836	46836	192221	192221	0	HQ
bin_58_operams	'o__Clostridiales'	2813725	0.346155	0.0154204	186	100	0.671141	2630	0.866489	15127.6	15127.6	29781	29781	100179	100179	0	HQ
bin_99_unicycler	'c__Clostridia'	2847682	0.343606	0.0167687	61	95.2253	0.680272	2771	0.89185	46683.3	46683.3	90468	90468	204057	204057	0	HQ
bin_8_metaspades	'o__Clostridiales'	2520681	0.311569	0.00946683	25	98.6014	0.699301	2401	0.876063	89989.8	100827	126145	133990	364068	395549	966	HQ
bin_10_operams	'o__Clostridiales'	2322849	0.357934	0.0387691	122	96.1538	0.699301	2330	0.893626	19039.7	19039.7	52766	52766	167677	167677	0	HQ
bin_18_operams	'o__Clostridiales'	2366184	0.310415	0.0131908	64	95.8042	0.699301	2292	0.889081	36971.6	36971.6	57498	57498	189643	189643	0	HQ
bin_13_unicycler	'o__Clostridiales'	2128578	0.333598	0.0214846	57	92.1986	0.70922	2019	0.835339	37343.5	37343.5	66912	66912	270279	270279	0	HQ
bin_67_metaspades	'p__Firmicutes'	2241147	0.461725	0.0267762	58	96.1814	0.723327	2205	0.859765	25717.7	38640.5	58169	72636	192971	224380	3708	HQ
bin_4_operams	'c__Clostridia'	2163832	0.447072	0.0227207	104	95.051	0.731293	2092	0.874253	20806.1	20806.1	54262	54262	110497	110497	0	HQ
bin_44_unicycler	'c__Clostridia'	2461737	0.426598	0.0174682	46	96.0289	0.739796	2371	0.867399	53516	53516	79409	79409	184607	184607	0	HQ
bin_22_operams	'c__Clostridia'	2119740	0.377592	0.0239749	155	91.8452	0.739796	2205	0.879176	13675.7	13675.7	25918	25918	88556	88556	0	HQ
bin_90_operams	'p__Firmicutes'	2191831	0.505817	0.0282306	285	94.0678	0.762712	2209	0.841287	7690.64	7690.64	10437	10437	35981	35981	0	HQ
bin_103_metaspades	'k__Bacteria'	1186202	0.304597	0.0274556	214	95.3333	0.787879	1230	0.913987	5439.87	5543	11493	11493	119140	119140	310	HQ
bin_48_unicycler	'o__Clostridiales'	2664754	0.348041	0.0313803	108	94.6309	0.805369	2426	0.8673	24673.6	24673.6	44241	44241	157070	157070	0	HQ
bin_89_operams	'c__Clostridia'	2042839	0.43008	0.0384233	71	99.1935	0.806452	1979	0.911114	28772.4	28772.4	48656	48656	127696	127696	0	HQ
bin_79_metaspades	'c__Clostridia'	2893078	0.387403	0.0196982	31	98.3611	0.806452	2654	0.85131	93325.1	93325.1	254698	254698	442524	442524	0	HQ
bin_37_operams	'p__Euryarchaeota'	2369111	0.594864	0.0626751	492	95.4248	0.816993	2753	0.872951	4815.27	4815.27	8104	8104	27567	27567	0	HQ
bin_60_metaspades	'p__Firmicutes'	2209225	0.447238	0.00942382	104	96.3983	0.847458	2177	0.921672	16716.2	21242.5	27791	36713	99541	99541	2683	HQ
bin_34_unicycler	'p__Firmicutes'	2601487	0.494312	0.031432	56	95.339	0.847458	2513	0.883577	46455.1	46455.1	119889	119889	269738	269738	0	HQ
bin_67_unicycler	'p__Firmicutes'	2306117	0.374335	0.0133668	32	95.3107	0.847458	2128	0.861603	72066.2	72066.2	135209	135209	240404	240404	0	HQ
bin_8_unicycler	'p__Firmicutes'	1735557	0.521455	0.0110519	27	92.3729	0.847458	1707	0.922614	64279.9	64279.9	133180	133180	231213	231213	0	HQ
bin_75_unicycler	'p__Firmicutes'	1958198	0.584666	0.0258759	60	90.4661	0.847458	1814	0.864318	32636.6	32636.6	55680	55680	121484	121484	0	HQ
bin_105_unicycler	'c__Clostridia'	2705232	0.460496	0.027602	46	93.9031	0.85034	2621	0.879453	58809.4	58809.4	131419	131419	518517	518517	0	HQ
bin_130_metaspades	'c__Bacilli'	2450182	0.353587	0.0189238	242	95.9603	0.883002	2481	0.849568	9800.41	10124.7	14517	15181	71127	71127	80	HQ
bin_91_operams	'o__Clostridiales'	2901789	0.3313	0.0399732	255	98.6014	0.932401	3048	0.876948	11379.6	11379.6	27739	27739	145068	145068	0	HQ
bin_113_metaspades	'o__Clostridiales'	2269841	0.342731	0.01885	103	97.9021	0.932401	2310	0.89978	21615.6	22037.3	39920	39920	126356	126356	200	HQ
bin_25_unicycler	'p__Firmicutes'	2407879	0.422863	0.0285559	86	96.1538	0.961538	2379	0.893823	27998.6	27998.6	55804	55804	135970	135970	0	HQ
bin_50_operams	'p__Firmicutes'	2499321	0.535561	0.0113204	66	95.098	0.980392	2261	0.892984	37868.5	37868.5	73945	73945	396292	396292	0	HQ
bin_110_metaspades	'p__Firmicutes'	2463171	0.543007	0.0643584	79	93.1373	0.980392	2267	0.880091	27345.9	31179.4	60426	60426	140959	140959	2039	HQ
bin_77_unicycler	'p__Firmicutes'	1796171	0.532501	0.00990107	15	90.5941	0.990099	1645	0.875375	119745	119745	300171	300171	597959	597959	0	HQ
bin_31_metaspades	'p__Firmicutes'	1795971	0.532766	0.0123829	33	90.264	0.990099	1650	0.875731	38187	54423.4	102431	114382	265450	283110	1181	HQ
bin_36_unicycler	'c__Clostridia'	2260725	0.377636	0.014794	47	90.8418	0.994898	2273	0.878892	48100.5	48100.5	68780	68780	149171	149171	0	HQ
bin_115_operams	'p__Firmicutes'	2199763	0.488486	0.0142909	52	95.098	1.0142	2067	0.880759	42303.1	42303.1	67866	67866	192852	192852	0	HQ
bin_50_unicycler	'p__Firmicutes'	2103676	0.487664	0.013402	26	91.1765	1.0142	1948	0.880888	80910.6	80910.6	142587	142587	229361	229361	0	HQ
bin_40_unicycler	'o__Clostridiales'	1900521	0.402874	0.0678916	37	98.6014	1.04895	1830	0.903262	51365.4	51365.4	465525	465525	628945	628945	0	HQ
bin_75_operams	'c__Clostridia'	3191872	0.345901	0.0509935	231	94.375	1.05311	3229	0.886383	13817.6	13817.6	23543	23543	103772	103772	0	HQ
bin_127_operams	'p__Firmicutes'	2103882	0.584234	0.0282446	122	91.7373	1.05932	1989	0.864294	17244.9	17244.9	26430	26430	167284	167284	0	HQ
bin_84_metaspades	'o__Clostridiales'	1805812	0.36513	0.0206412	140	94.9173	1.06383	1616	0.894741	12807.1	12898.7	25549	25549	111061	111061	10	HQ
bin_2_unicycler	'k__Bacteria'	2092724	0.460815	0.014787	30	97.7376	1.0989	1673	0.902723	69757.5	69757.5	93605	93605	259090	259090	0	HQ
bin_9_metaspades	'k__Bacteria'	2028492	0.462548	0.0191466	57	97.7376	1.0989	1643	0.902596	34972.3	35587.6	51177	54327	179986	179986	100	HQ
bin_66_operams	'p__Firmicutes'	1805005	0.342229	0.0185607	194	93.2029	1.12179	1879	0.892034	9304.15	9304.15	14813	14813	46202	46202	0	HQ
bin_27_metaspades	'o__Clostridiales'	1802016	0.445559	0.046345	143	94.8658	1.12874	1819	0.89094	12426.9	12601.5	25639	25639	85936	85936	110	HQ
bin_94_unicycler	'p__Firmicutes'	2052652	0.476442	0.0209463	44	91.3842	1.12994	1997	0.883678	46651.2	46651.2	79464	79464	259105	259105	0	HQ
bin_82_operams	'o__Clostridiales'	2392648	0.522658	0.0252422	269	93.9904	1.22378	2253	0.855496	8894.6	8894.6	14578	14578	62015	62015	0	HQ
bin_97_operams	'p__Firmicutes'	2215506	0.534168	0.0265502	84	93.2203	1.27119	2119	0.885515	26375.1	26375.1	65742	65742	107571	107571	0	HQ
bin_43_unicycler	'c__Clostridia'	2372820	0.44564	0.0261889	56	93.5204	1.27551	2214	0.863853	42371.8	42371.8	145364	145364	346365	346365	0	HQ
bin_19_metaspades	'o__Clostridiales'	2197088	0.339527	0.0291455	342	90.3263	1.28205	2394	0.901278	6405.48	6424.23	9494	9627	94837	94837	10	HQ
bin_45_unicycler	'o__Clostridiales'	1583486	0.449818	0.0274131	82	93.2886	1.29652	1548	0.901186	19310.8	19310.8	32519	32519	101652	101652	0	HQ
bin_73_operams	'k__Bacteria'	1143384	0.30944	0.0240277	60	100	1.33333	1065	0.924862	19056.4	19056.4	38648	38648	110976	110976	0	HQ
bin_68_unicycler	'k__Bacteria'	1661961	0.474401	0.0711934	70	98.6667	1.33333	1527	0.908055	23742.3	23742.3	51060	51060	91886	91886	0	HQ
bin_101_operams	'k__Bacteria'	1189214	0.304062	0.0131313	56	98	1.33333	1092	0.920103	21236	21236	36386	36386	216145	216145	0	HQ
bin_46_metaspades	'o__Clostridiales'	2920962	0.331216	0.0368989	494	94.8718	1.35198	3270	0.877581	5877.13	5912.88	13001	13001	59141	59141	30	HQ
bin_51_metaspades	'o__Lactobacillales'	1968508	0.40872	0.0199681	125	99.4565	1.3587	2045	0.875554	15748.1	15748.1	22572	22572	65510	65510	0	HQ
bin_15_metaspades	'c__Clostridia'	2417247	0.426462	0.0158168	111	95.4458	1.37755	2384	0.871739	21777	21777	42931	42931	132835	132835	0	HQ
bin_54_operams	'p__Firmicutes'	2162219	0.40132	0.0423697	165	97.3684	1.38889	2202	0.896321	13104.4	13104.4	29568	29568	181180	181180	0	HQ
bin_1_unicycler	'o__Clostridiales'	2679220	0.310674	0.031611	81	98.6014	1.3986	2576	0.878889	33076.8	33076.8	111681	111681	344947	344947	0	HQ
bin_57_unicycler	'o__Clostridiales'	2956514	0.435598	0.0207893	67	97.9021	1.3986	2637	0.866793	44127.1	44127.1	91160	91160	188769	188769	0	HQ
bin_99_operams	'o__Clostridiales'	3175293	0.435072	0.0221417	182	97.2028	1.3986	2925	0.866675	17446.7	17446.7	48095	48095	158613	158613	0	HQ
bin_7_unicycler	'o__Clostridiales'	2499821	0.475599	0.0153695	61	97.2028	1.3986	2228	0.863625	40980.7	40980.7	58288	58288	167135	167135	0	HQ
bin_94_metaspades	'o__Clostridiales'	2654249	0.437722	0.0200883	176	90.5594	1.3986	2394	0.871285	15081	15081	27084	27084	75540	75540	0	HQ
bin_107_operams	'c__Clostridia'	2391537	0.403806	0.032465	171	98.3871	1.41129	2305	0.873867	13985.6	13985.6	35492	35492	98383	98383	0	HQ
bin_43_metaspades	'c__Clostridia'	2095463	0.401238	0.0297717	230	93.9516	1.41129	2052	0.872735	8801.48	9110.71	18303	18829	68341	68341	711	HQ
bin_8_operams	'o__Clostridiales'	1875437	0.364652	0.0279519	87	97.0449	1.41844	1635	0.89575	21556.7	21556.7	42004	42004	159858	159858	0	HQ
bin_42_unicycler	'o__Clostridiales'	1817957	0.365412	0.0129542	37	95.6265	1.41844	1535	0.898473	49134	49134	71913	71913	177211	177211	0	HQ
bin_96_operams	'p__Firmicutes'	2228701	0.392398	0.0271727	151	95.6731	1.44231	2298	0.892701	14759.6	14759.6	26752	26752	81518	81518	0	HQ
bin_81_unicycler	'p__Firmicutes'	2074437	0.392394	0.0190586	81	94.2308	1.44231	2074	0.899477	25610.3	25610.3	39254	39254	110455	110455	0	HQ
bin_60_operams	'p__Firmicutes'	2276969	0.550673	0.034418	139	93.1373	1.47059	2182	0.887397	16381.1	16381.1	29292	29292	116083	116083	0	HQ
bin_91_metaspades	'p__Firmicutes'	2242771	0.530082	0.0399959	184	91.1319	1.47059	2209	0.885959	11991.7	12189	19612	19989	100066	100066	327	HQ
bin_94_operams	'c__Clostridia'	2596952	0.536543	0.0245789	38	95.9184	1.54762	2517	0.892113	68340.8	68340.8	213094	213094	462127	462127	0	HQ
bin_117_metaspades	'p__Firmicutes'	2138791	0.593326	0.0171967	117	95.7345	1.55367	2127	0.9132	16405.7	18280.3	26580	29423	86239	86239	6049	HQ
bin_49_operams	'p__Firmicutes'	2006917	0.455937	0.0294437	103	93.2203	1.55367	2023	0.917043	19484.6	19484.6	34441	34441	112228	112228	0	HQ
bin_23_unicycler	'o__Clostridiales'	2275575	0.52371	0.0154983	80	90.9091	1.57343	2051	0.858038	28444.7	28444.7	50715	50715	162216	162216	0	HQ
bin_129_operams	'p__Firmicutes'	1960361	0.46303	0.0227393	117	94.2827	1.59358	2015	0.87729	16755.2	16755.2	26326	26326	94008	94008	0	HQ
bin_80_metaspades	'p__Euryarchaeota'	1716887	0.487048	0.0190523	13	100	1.6	1823	0.887816	38975.6	132068	90564	445375	260384	678418	1959	HQ
bin_113_operams	'c__Clostridia'	2503340	0.371053	0.0236613	186	98.3611	1.6129	2509	0.890172	13458.8	13458.8	26929	26929	139305	139305	0	HQ
bin_73_unicycler	'c__Clostridia'	2866668	0.387599	0.0163066	25	97.5546	1.6129	2608	0.850049	114667	114667	255058	255058	377272	377272	0	HQ
bin_35_unicycler	'c__Clostridia'	2330369	0.372344	0.0201217	62	96.7482	1.6129	2257	0.88965	37586.6	37586.6	90068	90068	267535	267535	0	HQ
bin_58_unicycler	'o__Clostridiales'	3064551	0.330381	0.0489479	137	93.7063	1.6317	3142	0.872991	22369	22369	74625	74625	344135	344135	0	HQ
bin_28_operams	'c__Clostridia'	2561835	0.424843	0.022124	142	95.7738	1.63265	2536	0.868496	18041.1	18041.1	26702	26702	106887	106887	0	HQ
bin_37_unicycler	'c__Bacilli'	2345411	0.447112	0.0216206	45	94.4812	1.65563	2272	0.866384	52120.2	52120.2	100792	100792	179795	179795	0	HQ
bin_38_operams	'c__Bacilli'	2294848	0.448026	0.0240974	59	94.4812	1.65563	2245	0.865175	38895.7	38895.7	76221	76221	162636	162636	0	HQ
bin_120_metaspades	'c__Clostridia'	2740360	0.534791	0.0445766	39	95.9184	1.67517	2624	0.889026	66837.6	70265.6	217731	229117	462099	468522	20	HQ
bin_50_metaspades	'p__Firmicutes'	2575495	0.48673	0.0374979	498	92.8974	1.67832	2786	0.872433	5171.68	5171.68	7784	7784	28230	28230	0	HQ
bin_42_operams	'f__Actinomycetaceae'	2221872	0.566071	0.0138364	43	98.5782	1.68394	1838	0.896151	51671.4	51671.4	95591	95591	196773	196773	0	HQ
bin_33_unicycler	'p__Firmicutes'	2028152	0.502581	0.025316	32	95.7627	1.69492	2005	0.888859	63379.8	63379.8	167508	167508	309398	309398	0	HQ
bin_23_operams	'p__Firmicutes'	2098922	0.559726	0.0322103	184	95.7627	1.69492	2129	0.878455	11407.2	11407.2	19602	19602	72326	72326	0	HQ
bin_67_operams	'p__Firmicutes'	2132001	0.501892	0.0265486	67	95.7627	1.69492	2152	0.90079	31820.9	31820.9	63806	63806	183455	183455	0	HQ
bin_112_operams	'p__Firmicutes'	2632276	0.49368	0.0279775	166	94.4915	1.69492	2608	0.891531	15857.1	15857.1	41791	41791	128395	128395	0	HQ
bin_72_operams	'p__Firmicutes'	1956062	0.520867	0.0125921	41	94.0678	1.69492	1958	0.920746	47708.8	47708.8	85689	85689	327715	327715	0	HQ
bin_126_metaspades	'k__Bacteria'	2029821	0.320508	0.0970371	145	93.6207	1.72414	1887	0.886601	12062.8	13998.8	32746	41770	105328	126290	3274	HQ
bin_51_unicycler	'c__Clostridia'	2240897	0.429068	0.0419845	59	99.1935	1.74298	2134	0.903515	37981.3	37981.3	218343	218343	395630	395630	0	HQ
bin_87_operams	'o__Clostridiales'	1800792	0.517122	0.0197014	206	95.5522	1.74825	1931	0.921497	8741.71	8741.71	12052	12052	49305	49305	0	HQ
bin_85_metaspades	'p__Firmicutes'	2095891	0.512632	0.0241218	79	93.2203	1.76554	2105	0.901574	16063.8	26530.3	31896	48955	89442	133196	23655	HQ
bin_53_metaspades	'p__Firmicutes'	2820756	0.489031	0.0106956	8	90.6863	1.79739	2554	0.871145	313416	352594	467818	609531	651415	651415	10	HQ
bin_72_metaspades	'p__Firmicutes'	2373300	0.386834	0.0112879	71	94.0113	1.80791	2172	0.900916	21817.6	33426.8	39324	54447	122089	177951	17001	HQ
bin_71_metaspades	'p__Firmicutes'	2027142	0.406065	0.0413106	310	93.8596	1.82749	2151	0.899454	6539.17	6539.17	13420	13420	49303	49303	0	HQ
bin_88_operams	'c__Clostridia'	2387254	0.376409	0.0232784	360	92.6701	1.88448	2619	0.894394	6631.26	6631.26	9388	9388	29575	29575	0	HQ
bin_110_operams	'o__Lactobacillales'	1912684	0.409698	0.0191038	138	98.3696	1.90217	1984	0.880227	13860	13860	20455	20455	68169	68169	0	HQ
bin_100_unicycler	'p__Firmicutes'	1993067	0.564622	0.0426368	67	92.161	1.9132	1999	0.922416	29747.3	29747.3	58985	58985	195208	195208	0	HQ
bin_26_operams	'p__Firmicutes'	2824790	0.360306	0.0425125	263	97.1154	1.92308	2908	0.884329	10740.6	10740.6	23872	23872	79860	79860	0	HQ
bin_64_metaspades	'o__Clostridiales'	2381952	0.524176	0.0220814	180	97.028	1.92308	2158	0.856424	12401.2	13233.1	22909	23526	94741	94741	930	HQ
bin_104_metaspades	'p__Firmicutes'	2370595	0.424912	0.032671	239	95.6731	1.92308	2475	0.897194	9836.04	9918.81	17474	17927	75968	77054	110	HQ
bin_3_operams	'p__Firmicutes'	2659376	0.424758	0.0336648	269	94.7552	1.92308	2814	0.890648	9886.16	9886.16	22060	22060	105170	105170	0	HQ
bin_33_metaspades	'p__Firmicutes'	2201566	0.393171	0.0368279	253	94.7115	1.92308	2317	0.89335	8599.75	8701.84	14310	14310	48555	48555	30	HQ
bin_31_unicycler	'p__Firmicutes'	2294686	0.537044	0.0181374	31	94.2308	1.92308	2115	0.927173	74022.1	74022.1	136096	136096	353000	353000	0	HQ
bin_131_metaspades	'p__Firmicutes'	2241001	0.537879	0.0188781	88	94.2308	1.92308	2117	0.925277	24091.4	25465.9	41124	43485	169087	169087	500	HQ
bin_39_unicycler	'p__Firmicutes'	2278485	0.535745	0.0127534	20	94.1176	1.96078	2062	0.895656	113924	113924	202115	202115	669287	669287	0	HQ
bin_133_metaspades	'p__Firmicutes'	2339587	0.47714	0.0306816	528	91.5033	1.96078	2623	0.869866	4380.97	4431.04	8593	8809	40750	40750	150	HQ
bin_32_metaspades	'p__Firmicutes'	2430957	0.412151	0.00995896	28	96.6102	1.9774	2378	0.897998	60577.6	86819.9	179617	179617	296337	315621	7855	HQ
bin_38_unicycler	'p__Firmicutes'	2200242	0.410985	0.0174147	85	96.6102	1.9774	2217	0.908856	25885.2	25885.2	56866	56866	250984	250984	0	HQ
bin_64_operams	'p__Firmicutes'	2328669	0.411319	0.0120387	30	96.1864	1.9774	2323	0.892062	77622.2	77622.3	140743	140743	273870	273870	2	HQ
bin_92_operams	'p__Firmicutes'	2583676	0.446787	0.00510938	28	95.7627	1.9774	2488	0.882013	92274	92274.1	196818	196818	498313	498313	5	HQ
bin_86_unicycler	'p__Firmicutes'	2330300	0.589035	0.0477665	114	95.7345	1.9774	2285	0.911781	20441.2	20441.2	52016	52016	165225	165225	0	HQ
bin_130_operams	'p__Firmicutes'	1987819	0.484746	0.0327539	101	92.9802	1.98382	1863	0.868782	19681.4	19681.4	29889	29889	98989	98989	0	HQ
bin_14_metaspades	'p__Firmicutes'	2019752	0.48623	0.0359515	114	92.9802	1.98382	1867	0.86782	17717.1	17717.1	31367	31367	115912	115912	0	HQ
bin_11_metaspades	'p__Euryarchaeota'	1999229	0.593453	0.0449477	289	94.9673	1.98693	2239	0.88591	6619.53	6917.75	9531	9624	37349	47520	130	HQ
bin_51_operams	'p__Firmicutes'	3012180	0.629395	0.0154593	166	99.0196	1.99459	2811	0.891033	18145.7	18145.7	31418	31418	187838	187838	0	HQ
bin_103_unicycler	'p__Firmicutes'	3059719	0.628632	0.0129858	44	98.0392	1.99459	2768	0.886233	69539.1	69539.1	157257	157257	340338	340338	0	HQ
bin_13_metaspades	'c__Clostridia'	1958539	0.430241	0.0365034	182	96.4443	2.04214	1993	0.907546	10701.9	10761.2	19460	19460	81499	81499	100	HQ
bin_82_metaspades	'f__Actinomycetaceae'	2269282	0.565215	0.0105343	27	98.5782	2.05371	1889	0.893701	78250.4	84047.5	106579	148028	333595	333595	20	HQ
bin_95_metaspades	'o__Clostridiales'	2719517	0.347262	0.0172495	327	96.0138	2.05537	2617	0.867929	8316.57	8316.57	11413	11413	48748	48748	0	HQ
bin_137_metaspades	'p__Firmicutes'	2093380	0.487809	0.0238144	301	90.088	2.0622	2186	0.881497	6954.75	6954.75	10807	10807	48638	48638	0	HQ
bin_86_operams	'o__Clostridiales'	2582049	0.315158	0.0200273	59	99.3007	2.0979	2465	0.888938	43763.5	43763.5	84432	84432	153925	153925	0	HQ
bin_109_metaspades	'o__Clostridiales'	2686936	0.315888	0.0610392	27	99.3007	2.0979	2530	0.885873	83936.2	99516.1	383143	383143	550300	550300	979	HQ
bin_27_unicycler	'o__Clostridiales'	2585176	0.315059	0.0316378	54	98.6014	2.0979	2450	0.892736	47873.6	47873.6	125274	125274	265441	265441	0	HQ
bin_102_operams	'p__Firmicutes'	1954799	0.480395	0.0227096	170	95.7627	2.11864	2020	0.893711	11498.8	11498.8	19484	19484	91124	91124	0	HQ
bin_103_operams	'p__Firmicutes'	1971908	0.496577	0.0266972	70	93.8701	2.11864	1955	0.920322	28170.1	28170.1	63275	63275	178896	178896	0	HQ
bin_42_metaspades	'p__Firmicutes'	1939944	0.519434	0.0404365	132	90.9605	2.11864	1990	0.917012	14585.3	14696.5	38131	38131	100752	100752	100	HQ
bin_19_unicycler	'c__Clostridia'	2725960	0.534264	0.0535584	56	95.9184	2.22789	2646	0.888249	48677.9	48677.9	217484	217484	461959	461959	0	HQ
bin_61_operams	'p__Firmicutes'	2205563	0.568282	0.0157129	162	91.2365	2.25989	2272	0.923329	13614.6	13614.6	21094	21094	78416	78416	0	HQ
bin_76_metaspades	'o__Clostridiales'	1913556	0.316945	0.016907	77	97.9021	2.27273	1906	0.908103	24532.6	24851.4	68131	68131	151435	151435	10	HQ
bin_29_metaspades	'c__Clostridia'	2390153	0.377049	0.0203782	275	93.9031	2.30442	2532	0.893602	8445.49	8691.47	12619	12737	39467	56656	80	HQ
bin_140_metaspades	'c__Bacilli'	2384584	0.445863	0.0180015	39	94.4812	2.31788	2313	0.858889	59592.4	61143.2	94316	94719	215539	215539	886	HQ
bin_48_metaspades	'p__Firmicutes'	2231774	0.559104	0.0353239	344	94.9153	2.40755	2343	0.877343	6449.9	6487.72	13809	14443	50604	50604	110	HQ
bin_116_operams	'c__Clostridia'	2904076	0.387012	0.0219827	44	98.3611	2.41935	2674	0.853079	66001.7	66001.7	184828	184828	361374	361374	0	HQ
bin_80_unicycler	'p__Firmicutes'	2204332	0.363679	0.0235422	58	92.3077	2.44755	2161	0.882515	38005.7	38005.7	77161	77161	158782	158782	0	HQ
bin_68_operams	'p__Firmicutes'	2194035	0.456279	0.0286816	253	92.827	2.4789	2308	0.875459	8672.06	8672.08	12990	12990	60213	60213	3	HQ
bin_52_operams	'p__Firmicutes'	2353796	0.374329	0.0173999	136	94.4633	2.54237	2264	0.86256	17307.3	17307.3	35683	35683	149243	149243	0	HQ
bin_93_unicycler	'p__Firmicutes'	2306894	0.519004	0.0443067	56	91.3136	2.54237	2163	0.880936	41194.5	41194.5	79301	79301	247658	247658	0	HQ
bin_83_operams	'p__Bacteroidetes'	2076788	0.28909	0.0156148	138	95.9524	2.61905	1788	0.865567	15049.2	15049.2	22304	22304	96403	96403	0	HQ
bin_61_metaspades	'p__Firmicutes'	2287977	0.487108	0.0492909	150	94.9153	2.62712	2281	0.904083	14354.4	15253.2	91468	91468	269924	269924	5634	HQ
bin_117_operams	'o__Clostridiales'	1709268	0.448576	0.0267558	118	96.6443	2.6388	1702	0.894844	14485.3	14485.3	26696	26696	75229	75229	0	HQ
bin_44_operams	'k__Bacteria'	1678564	0.477015	0.0479992	134	98.6667	2.66667	1588	0.913052	12526.6	12526.6	26780	26780	74123	74123	0	HQ
bin_24_unicycler	'o__Clostridiales'	3329927	0.313471	0.0236181	171	99.3289	2.68456	2956	0.849187	19473.3	19473.3	71482	71482	294306	294306	0	HQ
bin_90_metaspades	'o__Clostridiales'	3091298	0.312609	0.0174953	120	98.6577	2.68456	2659	0.849013	24909.4	25760.8	71834	71834	292172	292172	2528	HQ
bin_85_operams	'o__Clostridiales'	3381487	0.31306	0.0240038	289	97.3154	2.68456	3073	0.847403	11700.6	11700.6	47914	47914	239584	239584	0	HQ
bin_26_metaspades	'c__Clostridia'	2318675	0.447315	0.0358778	104	95.9439	2.76033	2221	0.872877	21466.3	22295	66069	71545	365874	373127	310	HQ
bin_16_unicycler	'f__Actinomycetaceae'	2290544	0.565064	0.0093722	22	98.5782	2.76461	1882	0.891499	104116	104116	141182	141182	486821	486821	0	HQ
bin_30_unicycler	'c__Clostridia'	2300429	0.400098	0.0239107	46	98.3871	2.82258	2108	0.87517	50009.3	50009.3	137058	137058	374930	374930	0	HQ
bin_4_unicycler	'p__Firmicutes'	2310954	0.447373	0.0199795	270	95.7627	2.82486	2400	0.910115	8559.09	8559.09	27010	27010	184520	184520	0	HQ
bin_31_operams	'p__Firmicutes'	2073904	0.515629	0.0265467	433	91.5896	2.85953	2383	0.892666	4789.62	4789.62	7202	7202	24751	24751	0	HQ
bin_136_metaspades	'p__Firmicutes'	2353771	0.497148	0.0221002	134	94.0678	2.88906	2352	0.90092	17179.3	17565.5	36796	36796	128311	128311	210	HQ
bin_29_operams	'p__Firmicutes'	2165366	0.47987	0.0255452	269	95.2321	2.93852	2208	0.847346	8049.69	8049.69	11168	11168	55222	55222	0	HQ
bin_74_unicycler	'p__Firmicutes'	2236947	0.54919	0.0296697	64	91.1765	2.94118	2082	0.887127	34952.3	34952.3	69284	69284	184677	184677	0	HQ
bin_75_metaspades	'o__Clostridiales'	1798889	0.517028	0.0207023	211	97.1329	2.95892	1939	0.922621	8327.96	8525.54	11836	12375	50612	50612	50	HQ
bin_69_metaspades	'p__Firmicutes'	3216720	0.622237	0.045777	624	93.6275	3.00879	3323	0.883748	5081.42	5155	10510	10510	49836	49836	180	HQ
bin_1_operams	'p__Firmicutes'	2320810	0.387116	0.0144594	150	93.7006	3.06882	2207	0.905767	15472.1	15472.1	25797	25797	85677	85677	0	HQ
bin_54_unicycler	'p__Bacteroidetes'	2130578	0.290162	0.0148484	88	96.4286	3.09524	1750	0.877747	24211.1	24211.1	40518	40518	192622	192622	0	HQ
bin_105_metaspades	'p__Bacteroidetes'	2168730	0.29111	0.0148601	69	96.4286	3.09524	1782	0.874299	24605.3	31430.9	42390	54034	143793	169142	3463	HQ
bin_20_metaspades	'p__Firmicutes'	2339806	0.535485	0.012348	243	93.0696	3.26797	2258	0.896441	9549.41	9628.83	16337	16337	49575	57223	200	HQ
bin_14_operams	'p__Firmicutes'	2216823	0.590097	0.0366932	167	91.1427	3.26797	2251	0.908268	13274.4	13274.4	21628	21628	88355	88355	1	HQ
bin_77_metaspades	'k__Bacteria'	1184594	0.3112	0.0223353	265	96	3.32121	1238	0.919999	4452.98	4470.17	7244	7514	28161	28161	100	HQ
bin_95_operams	'o__Clostridiales'	2342722	0.346627	0.0546223	198	91.0621	3.35664	2396	0.900129	11831.9	11831.9	21051	21051	76084	76084	0	HQ
bin_59_unicycler	'p__Firmicutes'	2107072	0.403268	0.0249199	90	93.8596	3.36257	2092	0.899694	23411.9	23411.9	67712	67712	212233	212233	0	HQ
bin_57_operams	'p__Firmicutes'	2421099	0.363793	0.025615	149	96.7949	3.40909	2455	0.878489	16249	16249	27579	27579	121959	121959	0	HQ
bin_88_metaspades	'p__Firmicutes'	2345058	0.519387	0.0349066	189	91.1616	3.43137	2299	0.888052	12086.3	12407.7	23410	23634	85032	85032	320	HQ
bin_15_operams	'o__Clostridiales'	2497032	0.476904	0.0195028	164	97.2028	3.4965	2281	0.865079	15225.8	15225.8	27052	27052	84957	84957	0	HQ
bin_70_unicycler	'o__Clostridiales'	2412618	0.29906	0.0135173	78	97.9021	3.61305	2368	0.89341	30931	30931	45018	45018	126672	126672	0	HQ
bin_138_metaspades	'p__Firmicutes'	2303105	0.365546	0.0229214	191	96.6346	3.64948	2331	0.879559	11810.6	12058.1	20674	20674	75364	75364	40	HQ
bin_118_operams	'p__Firmicutes'	2096358	0.542658	0.0143417	232	94.0113	3.72881	2256	0.933077	9036.03	9036.03	12826	12826	41110	41110	0	HQ
bin_39_metaspades	'o__Clostridiales'	2565164	0.405156	0.0435068	216	98.6014	3.7296	2492	0.875545	11576.5	11875.8	195777	195777	507174	507174	6762	HQ
bin_97_metaspades	'p__Firmicutes'	2141142	0.457368	0.0358858	153	92.1941	3.79747	2180	0.873817	12231	13994.4	31196	35840	108931	159440	713	HQ
bin_41_operams	'k__Bacteria'	1986604	0.31168	0.0462957	584	90.303	4	2325	0.883489	3401.72	3401.72	4000	4000	26924	26924	0	HQ
bin_27_operams	'p__Firmicutes'	2860879	0.502195	0.0156478	118	96.6102	4.06394	2715	0.886785	24244.7	24244.7	55777	55777	184969	184969	0	HQ
bin_128_metaspades	'o__Clostridiales'	2337162	0.478239	0.0195824	365	95.5245	4.26136	2296	0.871433	6403.18	6403.18	9040	9040	37416	37416	0	HQ
bin_52_metaspades	'p__Firmicutes'	2135592	0.54118	0.0265057	250	93.8367	4.30791	2294	0.928978	8309.42	8542.37	10827	11368	42952	42952	70	HQ
bin_65_operams	'p__Firmicutes'	2465282	0.507247	0.0591144	76	94.9153	4.37853	2469	0.886277	32437.9	32437.9	104147	104147	244296	244296	5	HQ
bin_34_operams	'p__Firmicutes'	1973546	0.544916	0.0165983	229	93.7908	4.41176	2005	0.890672	8618.1	8618.1	11555	11555	48306	48306	0	HQ
bin_5_unicycler	'c__Clostridia'	2590475	0.366386	0.0209184	92	98.3871	4.6371	2408	0.880741	28157.3	28157.3	42893	42893	188563	188563	0	HQ
bin_62_metaspades	'p__Firmicutes'	3096720	0.507031	0.00787665	7	97.4576	4.69954	2728	0.889192	442389	442389	1576485	1576485	1576485	1576485	0	HQ
bin_65_unicycler	'p__Firmicutes'	2971159	0.508565	0.0161829	27	96.6102	4.69954	2624	0.891574	110043	110043	349183	349183	1476351	1476351	0	HQ
bin_119_operams	'p__Firmicutes'	2790929	0.500955	0.0141101	110	95.7627	4.69954	2643	0.880232	25372.1	25372.1	59322	59322	329348	329348	0	HQ
bin_133_operams	'p__Firmicutes'	3325417	0.484469	0.0586982	141	90.6863	4.73856	3095	0.852947	23584.5	23584.5	253627	253627	631211	631211	3	HQ
bin_6_unicycler	'p__Firmicutes'	2853231	0.488639	0.013268	19	90.6863	4.73856	2606	0.870999	150170	150170	491867	491867	541627	541627	0	HQ
bin_49_metaspades	'c__Clostridia'	2776257	0.380788	0.0268824	347	98.1183	4.80816	2758	0.893682	7647.65	8000.74	11285	11944	66790	66790	160	HQ
bin_98_unicycler	'p__Firmicutes'	2258180	0.531088	0.0190999	36	91.5254	5.08475	2125	0.887024	62727.2	62727.2	131750	131750	230525	230525	0	MHQ
bin_63_unicycler	'p__Firmicutes'	2892228	0.502536	0.0128337	37	98.3051	5.12327	2654	0.884988	78168.3	78168.3	247010	247010	493709	493709	0	MHQ
bin_58_metaspades	'c__Clostridia'	2558330	0.367216	0.0301496	214	98.0645	5.71848	2449	0.881632	11899.2	11954.8	19821	19821	80995	80995	10	MHQ
bin_131_operams	'p__Firmicutes'	2700922	0.553429	0.0182507	374	91.3399	5.74866	2701	0.871194	7221.72	7221.72	11547	11547	74704	74704	0	MHQ
bin_92_metaspades	'p__Firmicutes'	2614240	0.504543	0.0122437	199	94.9153	5.97072	2566	0.889233	12688	13136.9	25715	26834	95530	95530	520	MHQ
bin_109_operams	'p__Firmicutes'	2311540	0.505739	0.0334775	205	94.3362	6.05932	2363	0.930081	11275.8	11275.8	18549	18549	106771	106771	0	MHQ
bin_104_unicycler	'p__Firmicutes'	3085825	0.550337	0.0194587	234	90.678	6.14407	2919	0.863606	13187.3	13187.3	26329	26329	206158	206158	0	MHQ
bin_47_metaspades	'p__Firmicutes'	2308627	0.506015	0.0259357	238	95.4545	6.24294	2384	0.927549	9700.11	9700.11	14581	14581	55540	55540	0	MHQ
bin_2_metaspades	'p__Firmicutes'	3374702	0.501187	0.0182463	455	95.565	6.29558	3423	0.878008	7320.26	7416.93	22033	22033	113405	113405	60	MHQ
bin_84_unicycler	'p__Firmicutes'	2801536	0.501155	0.0338535	47	97.0339	6.39445	2574	0.881331	59607.1	59607.1	237854	237854	477914	477914	0	MHQ
bin_74_operams	'k__Bacteria'	2772125	0.4749	0.0316989	497	91.5301	6.73953	2652	0.902721	5577.72	5577.72	6843	6843	53710	53710	0	MHQ
bin_39_operams	'k__Bacteria'	1978148	0.448804	0.0236668	355	94.0678	7.11864	2144	0.911969	5572.25	5572.25	8065	8065	120735	120735	0	MHQ
bin_70_metaspades	'p__Firmicutes'	2526765	0.546403	0.0251833	540	96.8954	7.87694	2669	0.880994	4602.32	4679.19	6691	6751	36216	36216	90	MHQ
bin_13_operams	'p__Firmicutes'	1891615	0.576068	0.0276934	380	90.3887	8.49007	2197	0.914948	4977.93	4977.93	6514	6514	23164	23164	0	MHQ
bin_32_operams	'o__Pseudomonadales'	3024823	0.434909	0.0194376	763	90.7134	8.5458	3063	0.824737	3964.38	3964.38	4631	4631	19063	19063	1	MHQ
bin_62_unicycler	'p__Firmicutes'	1975390	0.52622	0.0203061	28	89.6186	0	1802	0.886853	70549.6	70549.6	140345	140345	268917	268917	0	MHQ
bin_21_unicycler	'k__Bacteria'	1637024	0.30805	0.015752	110	89.2529	0	1552	0.894534	14882	14882	34990	34990	155249	155249	0	MHQ
bin_100_metaspades	'o__Bacteroidales'	2707843	0.360643	0.0127756	12	86.7925	0	2141	0.878741	225654	225654	552723	552723	814815	814815	0	MHQ
bin_76_operams	'k__Bacteria'	1313409	0.471836	0.034573	331	86.4949	0	1522	0.922025	3968	3968	4622	4622	16420	16420	0	MHQ
bin_89_unicycler	'p__Firmicutes'	1729056	0.459019	0.026512	75	85.4159	0	1734	0.873085	23054.1	23054.1	54627	54627	97347	97347	0	MHQ
bin_3_unicycler	'p__Firmicutes'	2006401	0.360841	0.0154831	63	84.1346	0	1956	0.896524	31847.6	31847.6	51274	51274	120897	120897	0	MHQ
bin_54_metaspades	'o__Clostridiales'	1857802	0.439617	0.012817	78	81.4467	0	1715	0.892131	23818	23818	40973	40973	106803	106803	0	MHQ
bin_100_operams	'k__Bacteria'	2183818	0.296872	0.0138671	135	81.0345	0	2219	0.895104	16176.4	16176.4	26274	26274	86912	86912	0	MHQ
bin_9_operams	'k__Bacteria'	1676539	0.41652	0.0255012	166	88.7481	0.273224	1596	0.882541	10099.6	10099.6	20917	20917	47169	47169	8	MHQ
bin_60_unicycler	'k__Bacteria'	1134296	0.416809	0.0227428	155	70.5191	0.273224	1065	0.907032	7318.04	7318.04	10288	10288	83321	83321	0	MHQ
bin_70_operams	'p__Firmicutes'	1932263	0.496481	0.0233542	312	86.5537	0.282486	2078	0.899941	6193.15	6193.15	7671	7671	25145	25145	0	MHQ
bin_43_operams	'p__Firmicutes'	1847430	0.497275	0.0127079	152	88.7255	0.490196	1768	0.876066	12154.1	12154.1	21612	21612	117266	117266	0	MHQ
bin_59_metaspades	'o__Clostridiales'	2085399	0.304971	0.014071	222	89.6853	0.699301	2221	0.899516	9351.52	9393.69	13056	14418	88269	88269	10	MHQ
bin_76_unicycler	'p__Firmicutes'	1842172	0.458244	0.0242334	112	81.0443	0.712025	1876	0.870868	16448	16448	29938	29938	89347	89347	0	MHQ
bin_30_operams	'p__Firmicutes'	2257286	0.486099	0.0250971	403	85.3217	0.839161	2407	0.882483	5601.21	5601.21	7668	7668	49010	49010	0	MHQ
bin_7_operams	'p__Firmicutes'	1807731	0.524632	0.0236286	100	75.8475	0.847458	1710	0.884778	18077.3	18077.3	33377	33377	180044	180044	0	MHQ
bin_92_unicycler	'o__Clostridiales'	2092233	0.338963	0.0235483	91	89.5105	0.874126	2101	0.906299	22991.6	22991.6	38999	38999	126379	126379	0	MHQ
bin_124_metaspades	'o__Clostridiales'	1535194	0.3601	0.0216565	396	82.0047	0.874126	1811	0.908793	3857.22	3876.75	4576	4576	28701	28701	20	MHQ
bin_93_metaspades	'o__Clostridiales'	2041424	0.331351	0.0251929	303	86.7021	0.886525	2146	0.826482	6693.13	6737.37	11222	11222	60777	60777	20	MHQ
bin_66_unicycler	'p__Firmicutes'	1783977	0.486679	0.0272241	56	76.8785	0.924499	1647	0.869534	31856.7	31856.7	66289	66289	180054	180054	0	MHQ
bin_44_metaspades	'p__Firmicutes'	1464149	0.340848	0.0111673	137	85.4222	0.961538	1453	0.891829	10383.8	10687.2	15812	15812	48562	48562	40	MHQ
bin_81_operams	'p__Firmicutes'	1746988	0.533072	0.0142934	54	89.934	0.990099	1629	0.880645	32351.6	32351.6	58073	58073	248934	248934	0	MHQ
bin_85_unicycler	'p__Firmicutes'	2128742	0.45784	0.00416698	18	88.1188	0.990099	1914	0.859278	118263	118263	154085	154085	442780	442780	0	MHQ
bin_20_operams	'o__Clostridiales'	2013358	0.393364	0.0391235	528	79.3233	1.02837	2253	0.858462	3813.18	3813.18	4477	4477	16099	16099	0	MHQ
bin_61_unicycler	'o__Lactobacillales'	1524821	0.405998	0.0244279	100	84.7826	1.08696	1616	0.877872	15248.2	15248.2	22694	22694	96350	96350	0	MHQ
bin_96_unicycler	'o__Pseudomonadales'	2355219	0.43454	0.012609	82	83.0723	1.19309	1990	0.818225	28722.2	28722.2	39807	39807	163156	163156	0	MHQ
bin_46_unicycler	'p__Firmicutes'	1778758	0.514623	0.0341213	304	85.6356	1.27119	1954	0.924465	5851.18	5851.18	9597	9597	46518	46518	0	MHQ
bin_25_metaspades	'k__Bacteria'	1842214	0.414745	0.024891	149	88.4335	1.27505	1636	0.882915	7672.33	12363.9	15999	37478	72134	98694	16199	MHQ
bin_34_metaspades	'k__Bacteria'	1354022	0.473244	0.0321502	331	87.9253	1.33333	1547	0.920508	4053.87	4090.7	4905	4905	14366	14366	30	MHQ
bin_111_metaspades	'c__Clostridia'	1953541	0.376863	0.0253392	274	87.1501	1.37755	2133	0.883006	6950.25	7129.71	13724	13724	57912	57912	520	MHQ
bin_11_unicycler	'o__Clostridiales'	2228293	0.44098	0.0072042	29	73.4047	1.3986	1946	0.89059	76837.7	76837.7	114604	114604	433336	433336	0	MHQ
bin_119_metaspades	'p__Firmicutes'	1735914	0.455926	0.0219385	364	84.4633	1.55367	1953	0.917627	4768.99	4768.99	6726	6726	36076	36076	0	MHQ
bin_17_operams	'p__Euryarchaeota'	1429027	0.535616	0.0290231	365	77.748	1.6129	1698	0.872809	3915.14	3915.14	4519	4519	18937	18937	0	MHQ
bin_55_metaspades	'p__Firmicutes'	2125749	0.449558	0.0122114	259	87.2316	1.69492	2291	0.911933	8113.43	8207.53	12440	12579	43000	43000	30	MHQ
bin_122_operams	'p__Firmicutes'	2020319	0.55345	0.0184719	125	78.775	1.69492	1928	0.879599	16162.6	16162.6	28236	28236	135756	135756	0	MHQ
bin_81_metaspades	'k__Bacteria'	1841803	0.499263	0.0250156	30	79.3103	1.72414	1815	0.891609	54164.2	61393.4	125740	125740	259391	259391	220	MHQ
bin_55_operams	'p__Firmicutes'	1735950	0.458895	0.0277063	154	89.5773	1.89873	1775	0.869682	11272.4	11272.4	16647	16647	74826	74826	0	MHQ
bin_10_metaspades	'c__Clostridia'	1917567	0.453363	0.0249128	385	77.9628	1.94363	2068	0.877886	4942.11	4980.69	6186	6311	28311	28311	30	MHQ
bin_45_metaspades	'p__Firmicutes'	2157077	0.457707	0.0107917	114	88.6139	1.9802	1997	0.859638	18757.1	18921.7	41768	41768	115169	115169	10	MHQ
bin_125_operams	'p__Firmicutes'	2241404	0.458471	0.0213166	116	86.1386	1.9802	2077	0.857407	19322.4	19322.4	46129	46129	149857	149857	0	MHQ
bin_104_operams	'p__Firmicutes'	2971641	0.548222	0.0184237	665	80.6547	2.08372	3113	0.878421	4468.63	4468.63	5236	5236	28573	28573	0	MHQ
bin_56_operams	'o__Clostridiales'	2479672	0.439691	0.0136913	93	84.8266	2.0979	2285	0.890459	26663.1	26663.1	53824	53824	133993	133993	0	MHQ
bin_128_operams	'g__Pseudomonas'	4389636	0.61122	0.023842	1792	79.7164	2.10674	5317	0.898013	2449.57	2449.57	2762	2762	19285	19285	0	MHQ
bin_36_operams	'p__Firmicutes'	2157545	0.447664	0.0222611	210	88.4887	2.11864	2277	0.907464	10274	10274	15925	15925	65416	65416	1	MHQ
bin_37_metaspades	'p__Firmicutes'	2084608	0.524169	0.0338205	438	84.8331	2.14689	2309	0.878057	4759.38	4759.38	5989	5989	16148	16148	0	MHQ
bin_132_metaspades	'p__Firmicutes'	2446011	0.450804	0.0461024	333	72.9054	2.21519	2575	0.865853	7129.1	7345.38	20582	20582	92826	92826	730	MHQ
bin_98_metaspades	'c__Clostridia'	2304960	0.370637	0.0252945	520	88.7374	2.24376	2599	0.88903	4398.53	4432.62	5695	5714	39060	39060	130	MHQ
bin_36_metaspades	'p__Firmicutes'	1586127	0.419119	0.0387415	433	79.913	2.34583	1893	0.902027	3654.65	3663.11	4019	4019	13400	13400	10	MHQ
bin_121_metaspades	'k__Bacteria'	1246971	0.477778	0.0407505	377	78.5131	2.35354	1437	0.919633	3290.11	3307.62	3676	3676	16548	16548	20	MHQ
bin_108_metaspades	'g__Pseudomonas'	4628572	0.611743	0.023078	1739	81.7692	2.3724	5451	0.897793	2623.77	2661.63	3113	3138	16851	16851	250	MHQ
bin_122_metaspades	'p__Firmicutes'	2109791	0.492494	0.0288146	381	88.5028	2.40755	2267	0.893287	5522.99	5537.51	7185	7185	30836	30836	10	MHQ
bin_41_metaspades	'o__Clostridiales'	1498387	0.396942	0.0207233	550	76.5017	2.41001	1853	0.901002	2582.91	2724.34	3164	3305	24421	25034	300	MHQ
bin_56_metaspades	'o__Clostridiales'	2167056	0.337174	0.0308597	346	86.8298	2.44755	2369	0.900706	6227.11	6263.17	9103	9103	45407	45407	20	MHQ
bin_106_operams	'p__Firmicutes'	1656134	0.419665	0.0346102	467	74.5802	2.51563	1992	0.90141	3546.33	3546.33	3909	3909	15235	15235	0	MHQ
bin_29_unicycler	'p__Firmicutes'	2887253	0.389281	0.0279103	302	73.1921	2.54237	2859	0.889584	9560.44	9560.44	15799	15799	67567	67567	0	MHQ
bin_5_metaspades	'p__Firmicutes'	1918540	0.515949	0.0204417	285	88.5465	2.57062	2103	0.89309	6437.62	6731.72	8832	9058	31865	31865	130	MHQ
bin_26_unicycler	'p__Firmicutes'	1966938	0.504055	0.0484978	86	78.3898	2.57062	1954	0.929109	22871.4	22871.4	39664	39664	171908	171908	0	MHQ
bin_52_unicycler	'k__Bacteria'	1826197	0.451501	0.0235139	60	79.3103	2.58621	1806	0.921312	30436.6	30436.6	59955	59955	171216	171216	0	MHQ
bin_21_metaspades	'p__Firmicutes'	1868051	0.478426	0.0276304	352	73.4836	2.62206	2048	0.846563	5261.52	5306.96	8162	8162	62539	62539	210	MHQ
bin_65_metaspades	'p__Euryarchaeota'	1499594	0.593624	0.0270835	391	70.8379	2.77778	1778	0.87019	3688.65	3835.28	4157	4368	41315	41315	2002	MHQ
bin_78_metaspades	'o__Clostridiales'	2072056	0.298919	0.01881	359	87.3907	2.7972	2247	0.900178	5771.74	5771.74	8248	8248	30170	30170	0	MHQ
bin_99_metaspades	'p__Firmicutes'	2255133	0.374219	0.0171699	344	88.5953	2.92758	2312	0.860696	6470.62	6555.62	10159	10234	71842	71842	3358	MHQ
bin_89_metaspades	'p__Firmicutes'	2038317	0.585088	0.0309692	172	89.6186	2.9661	1975	0.869091	11782.1	11850.7	22456	22456	56240	56240	10	MHQ
bin_139_metaspades	'k__Bacteria'	2602874	0.474708	0.0305645	339	87.1552	3.00546	2417	0.900364	7413.13	7678.09	14597	15518	63144	63144	866	MHQ
bin_24_operams	'c__Clostridia'	1947164	0.453928	0.0247119	392	80.6206	3.05795	2121	0.876212	4967.26	4967.26	5933	5933	23540	23540	0	MHQ
bin_12_metaspades	'p__Firmicutes'	2960176	0.547284	0.0211162	668	83.8161	3.06411	3106	0.879862	4296.03	4431.4	5064	5205	19496	19496	210	MHQ
bin_22_metaspades	'p__Firmicutes'	1685528	0.395643	0.0154342	410	82.6695	3.17797	1897	0.915061	4061.39	4111.04	4759	4844	21387	21387	50	MHQ
bin_95_unicycler	'c__Bacilli'	1578299	0.44143	0.0148362	34	87.8827	3.31492	1469	0.888907	46420.6	46420.6	69826	69826	179823	179823	0	MHQ
bin_25_operams	'p__Firmicutes'	1823173	0.516197	0.0306114	445	75.2123	3.43137	2072	0.887496	4097.02	4097.02	4789	4789	67632	67632	0	MHQ
bin_53_operams	'p__Firmicutes'	2105422	0.533271	0.0330028	136	72.549	3.43137	2019	0.923242	15481	15481	34825	34825	133806	133806	0	MHQ
bin_69_operams	'c__Bacilli'	1769823	0.441932	0.0391503	149	87.6986	3.49908	1714	0.88524	11878	11878	40286	40286	101596	101596	0	MHQ
bin_114_operams	'c__Bacilli'	2008498	0.373483	0.0175537	509	72.362	3.53201	2221	0.870355	3945.97	3945.97	4502	4502	20242	20242	0	MHQ
bin_121_operams	'o__Clostridiales'	2098531	0.33283	0.018859	174	88.6525	3.5461	2097	0.831748	12060.5	12060.5	21541	21541	81032	81032	0	MHQ
bin_107_metaspades	'p__Firmicutes'	2087263	0.567369	0.0201866	414	83.7006	3.95538	2370	0.924796	5017.41	5041.7	6962	6962	31533	31533	20	MHQ
bin_4_metaspades	'c__Bacilli'	1776448	0.441421	0.0274188	340	87.1921	4.27137	1851	0.886631	5179.06	5224.85	9133	9133	30269	30269	30	MHQ
bin_16_metaspades	'o__Clostridiales'	1911449	0.389096	0.0290018	475	81.7893	4.32624	2114	0.855791	3990.42	4024.1	4926	4935	17037	17037	40	MHQ
bin_96_metaspades	'p__Euryarchaeota'	1456931	0.536541	0.0258562	342	81.1828	4.43548	1714	0.874117	4080.62	4260.03	4934	5061	16361	16361	150	MHQ
bin_6_metaspades	'o__Pseudomonadales'	2531065	0.434281	0.0209913	801	79.3939	4.45206	2644	0.828739	3109.15	3159.88	3319	3363	28749	28749	220	MHQ
bin_1_metaspades	'p__Firmicutes'	1984291	0.513789	0.0330016	485	82.4294	4.49795	2261	0.883283	3976.25	4091.32	4604	4695	28128	28128	140	MHQ
bin_68_metaspades	'k__Bacteria'	1862622	0.415154	0.026739	580	86.9492	4.54545	2146	0.878527	3205.87	3211.42	3535	3535	16121	16121	10	MHQ
bin_116_metaspades	'k__Bacteria'	1525778	0.297844	0.0200667	470	78.4141	4.66667	1794	0.891709	3225.68	3246.34	3743	3778	13404	13404	30	MHQ
bin_80_operams	'p__Firmicutes'	2731098	0.507811	0.0134768	19	80.0847	4.69954	2435	0.88791	143742	143742	316679	316679	462164	462164	0	MHQ
bin_35_metaspades	'p__Firmicutes'	2855375	0.551553	0.0210249	370	88.3987	4.73856	2842	0.870015	7319.09	7717.23	14645	15213	76006	76006	928	MHQ
bin_59_operams	'p__Firmicutes'	2024072	0.520622	0.0402093	471	81.415	4.85876	2294	0.875557	4297.39	4297.39	5243	5243	22090	22090	0	MHQ
bin_112_metaspades	'p__Firmicutes'	1835265	0.57856	0.0209916	422	84.5176	4.96957	2157	0.918988	4308.04	4348.97	5376	5423	27012	27012	40	MHQ
bin_35_operams	'p__Firmicutes'	1599665	0.53766	0.0175888	626	70.6059	5.22876	1928	0.901942	2555.38	2555.38	3160	3160	10769	10769	0	MQ
bin_135_metaspades	'k__Bacteria'	1891022	0.453816	0.0429339	280	88.9831	5.39291	2013	0.908899	6582.2	6753.65	33339	34671	142168	211682	1930	MQ
bin_143_metaspades	'f__Actinomycetaceae'	1552724	0.566924	0.0188707	533	75.6638	5.79779	1752	0.905023	2767.28	2913.18	3442	3533	14995	15833	280	MQ
bin_83_unicycler	'k__Bacteria'	2831303	0.474656	0.0278001	229	83.9071	5.96953	2472	0.903206	12363.8	12363.8	19788	19788	77459	77459	0	MQ
bin_66_metaspades	'c__Bacilli'	2132753	0.374768	0.0170423	489	86.1479	6.01545	2326	0.869514	4317.21	4361.46	5354	5464	29039	29039	50	MQ
bin_120_operams	'p__Euryarchaeota'	2111414	0.594206	0.0254774	453	87.6948	6.03486	2434	0.866399	4660.96	4660.96	6058	6058	25830	25830	0	MQ
bin_79_unicycler	'k__Bacteria'	2621602	0.482812	0.0227845	155	87.8871	7.14688	2322	0.90051	16913.6	16913.6	27783	27783	76680	76680	0	MQ
bin_41_unicycler	'p__Euryarchaeota'	1958847	0.591691	0.0325121	239	71.5225	8.49673	2109	0.86697	8196.01	8196.01	12736	12736	45190	45190	0	MQ
bin_87_unicycler	'p__Firmicutes'	1833171	0.527531	0.0149053	135	79.8408	8.68644	1800	0.893367	13579	13579	18887	18887	49933	49933	0	MQ
bin_102_metaspades	'p__Firmicutes'	2042356	0.527861	0.0166237	299	87.0198	8.74294	2103	0.890684	6807.82	6830.62	9420	9420	57033	57033	10	MQ
bin_79_operams	'k__Bacteria'	2319563	0.311227	0.0257008	336	85.8621	9.13793	2309	0.881984	6903.45	6903.46	11274	11274	97358	97358	3	MQ
bin_101_unicycler	'o__Clostridiales'	1960250	0.437242	0.0363663	50	67.9487	0	1773	0.884164	39205	39205	66859	66859	150501	150501	0	MQ
bin_93_operams	'o__Clostridiales'	2725378	0.32113	0.0398284	979	62.6675	3.80973	3400	0.881069	2783.84	2783.84	2790	2790	84568	84568	0	MQ
bin_101_metaspades	'o__Lactobacillales'	1314942	0.485185	0.0533955	403	62.5243	2.38742	1546	0.882302	3137.9	3262.88	3453	3526	22758	22758	160	MQ
bin_78_unicycler	'k__Bacteria'	1241950	0.35479	0.0183958	102	62.069	1.72414	1237	0.859833	12176	12176	16497	16497	37458	37458	0	MQ
bin_24_metaspades	'k__Bacteria'	1941629	0.498988	0.0227819	393	61.6211	7.50787	1830	0.913976	4817.69	4940.53	6391	6484	34263	34263	100	MQ
bin_15_unicycler	'k__Bacteria'	1388443	0.31726	0.0175066	55	61.2069	0	1401	0.894945	25244.4	25244.4	71735	71735	157886	157886	0	MQ
bin_57_metaspades	'p__Firmicutes'	1544937	0.532322	0.0167372	403	61.1492	1.9774	1686	0.895554	3824.08	3833.59	4252	4252	25329	25329	10	MQ
bin_20_unicycler	'k__Bacteria'	1165891	0.44649	0.018118	144	61.094	1.69492	1219	0.92228	8096.47	8096.47	15225	15225	135528	135528	0	MQ
bin_28_metaspades	'c__Clostridia'	1268190	0.495534	0.0257417	419	60.9958	1.53061	1480	0.856792	2983.84	3026.71	3071	3088	12845	12845	60	MQ
bin_88_unicycler	'k__Bacteria'	1541432	0.446227	0.0241621	81	60.3448	0	1532	0.904875	19030	19030	29844	29844	118380	118380	0	MQ
bin_83_metaspades	'c__Clostridia'	1251801	0.502651	0.0290421	454	59.5118	1.20672	1591	0.892835	2668.77	2757.27	2845	2856	10655	10655	150	MQ
bin_21_operams	'c__Clostridia'	1100626	0.503403	0.0279659	395	59.507	0	1399	0.897044	2786.39	2786.39	2815	2815	10228	10228	0	MQ
bin_10_unicycler	'p__Firmicutes'	957164	0.344363	0.00976273	45	59.0683	0.961538	916	0.892946	21270.3	21270.3	33241	33241	71085	71085	0	MQ
bin_114_metaspades	'c__Clostridia'	1326455	0.437355	0.0121603	157	58.2819	0.604839	1267	0.884538	8395.22	8448.76	11766	11948	34051	34051	10	MQ
bin_38_metaspades	'k__Bacteria'	1470760	0.547289	0.0195529	514	57.931	4.31034	1769	0.8957	2833.74	2861.4	2966	2980	11634	11634	50	MQ
bin_74_metaspades	'p__Euryarchaeota'	1495186	0.611447	0.034624	492	57.6571	1.03067	1885	0.847091	2984.22	3039	3140	3183	13560	13560	90	MQ
bin_137_operams	'c__Gammaproteobacteria'	1884797	0.474721	0.0286354	1168	57.4149	7.01929	2683	0.883866	1613.7	1613.7	1606	1606	6215	6215	0	MQ
bin_30_metaspades	'p__Firmicutes'	1092980	0.632171	0.0191491	418	57.3839	0	1314	0.906925	2565.49	2614.78	2661	2671	9731	9731	80	MQ
bin_136_operams	'f__Bacillaceae'	2312538	0.458225	0.033497	1275	57.1881	8.12372	3166	0.840173	1813.76	1813.76	1808	1808	42349	42349	0	MQ
bin_40_metaspades	'c__Clostridia'	843589	0.379914	0.0294648	287	55.8948	2.14286	1074	0.903659	2869.11	2939.33	2982	3016	13192	13192	70	MQ
bin_7_metaspades	'p__Firmicutes'	1486106	0.506541	0.0176574	515	55.6497	2.75424	1865	0.927323	2809.01	2885.64	2923	2957	12761	12761	140	MQ
bin_124_operams	'o__Lactobacillales'	1057048	0.497047	0.0286298	313	55.5039	1.22283	1243	0.890157	3377.15	3377.15	3526	3526	22754	22754	0	MQ
bin_132_operams	'p__Firmicutes'	2912243	0.513251	0.0239759	1305	55.1011	8.42075	3663	0.861938	2231.6	2231.6	2433	2433	47054	47054	0	MQ
bin_141_metaspades	'p__Euryarchaeota'	1022813	0.409736	0.0303434	606	54.6424	4.8	1483	0.855798	1671.17	1687.81	1710	1716	6151	6151	60	MQ
bin_2_operams	'c__Clostridia'	824424	0.381921	0.0414788	318	53.8921	1.02041	1094	0.910551	2592.53	2592.53	2675	2675	7296	7296	0	MQ
bin_45_operams	'c__Clostridia'	1161175	0.49529	0.0273496	408	53.032	1.1617	1422	0.856742	2846.02	2846.02	2930	2930	8513	8513	0	MQ
bin_11_operams	'o__Clostridiales'	1178450	0.395866	0.0201998	339	52.3762	0.0209732	1421	0.896934	3476.25	3476.25	3781	3781	22780	22780	0	MQ
bin_19_operams	'p__Firmicutes'	1027677	0.629948	0.0217921	403	51.2086	0	1276	0.89931	2550.07	2550.07	2610	2610	12172	12172	0	MQ
bin_46_operams	'p__Firmicutes'	1369398	0.398579	0.0329422	452	51.1055	0.847458	1592	0.907072	3029.64	3029.64	3254	3254	17175	17175	0	MQ
bin_135_operams	'k__Bacteria'	1759194	0.323918	0.024276	1026	51.0215	4.56989	2376	0.880341	1714.61	1714.61	1722	1722	15527	15527	0	MQ
bin_127_metaspades	'p__Firmicutes'	1268582	0.500026	0.0163362	436	50.6907	1.42602	1489	0.880333	2863.46	2909.59	3046	3046	9268	9268	70	MQ
bin_129_metaspades	'k__Bacteria'	1701596	0.462183	0.0369455	454	50.4372	2.18579	1762	0.90828	3667.02	3748.01	4294	4315	23880	23880	100	MQ
bin_73_metaspades	'k__Bacteria'	1941277	0.348866	0.0602038	858	50.4236	5.30466	2408	0.88722	2225.63	2262.56	2155	2186	14507	14507	4979	MQ
bin_144_metaspades	'p__Firmicutes'	1169987	0.391609	0.0209252	592	50.1437	4.32692	1624	0.887013	1927.24	1976.33	2019	2046	15324	15324	150	MQ

## Sheet: Table S3
Average nucleotide identity comparison with previous projects
Query MAG	Reference MAG	Average Nucleotide Identity	Ref coverage	Query coverage				Tag in the MAG names	Corresponding reference for the metagenomic project
Acetomicrobium sp. DTU791	unclassified_Synergistaceae_sp_bin_DTU638_XZH2Ac	0.996219	0.944616	0.501723				symbio	Hydrogen-fueled microbial pathways in biogas upgrading systems revealed by genome-centric metagenomics. L Treu, S Campanaro, P Kougias, C Sartori, I Bassani, I Angelidaki. Frontiers in Microbiology 9, 1079
Acetomicrobium sp. DTU791	Anaerobaculum_sp_UC0047whey	0.991411	0.887256	0.50254				lipids	Metagenomic analysis and functional characterization of the biogas microbiome using high throughput shotgun sequencing and a novel binning strategy. S Campanaro, L Treu, PG Kougias, D De Francisci, G Valle, I Angelidaki. Biotechnology for biofuels 9 (1), 26
Acetomicrobium sp. DTU791	Synergistaceae_sp_DTU0491minbiocomm	0.990532	0.849709	0.645035				biograss	Spatial distribution and diverse metabolic functions of lignocellulose-degrading uncultured bacteria as revealed by genome-centric metagenomics PG Kougias, S Campanaro, L Treu, P Tsapekos, A Armani, I Angelidaki Appl. Environ. Microbiol. 84 (18), e01244-18
Acetomicrobium sp. DTU791	Anaerobaculum_sp_DTU043biograss	0.990391	0.732836	0.73213				bremghes	Bremges A, Maus I, Belmann P, Eikmeyer F, Winkler A, Albersmeier A, Pühler A, Schlüter A, Sczyrba A. Deeply sequenced metagenome and metatranscriptome of a biogas-producing microbial community from an agricultural production-scale biogas plant. Gigascience. 2015 Jul 30;4:33.
Acetomicrobium sp. DTU791	Synergistaceae_sp_DTU0480bremghes	0.989458	0.877762	0.620636				minbiocomm	Novel ecological insights and functional roles during anaerobic digestion of saccharides unveiled by genome-centric metagenomics X Zhu, S Campanaro, L Treu, PG Kougias, I Angelidaki. Water research 151, 271-279
Acetomicrobium sp. DTU791	Synergistaceae_sp_DTU0492minbiocomm	0.96902	0.504306	0.288137				whey	Microbial profiling during anaerobic digestion of cheese whey in reactors operated at different conditions L Treu, P Tsapekos, M Peprah, S Campanaro, A Giacomini, V Corich, ... Bioresource technology 275, 375-385
Acholeplasmataceae_sp_DTU0461bremghes	Firmicutes sp. DTU875	0.995164	0.720251	0.812019				biogasplantsIRTA	Effect of ammonia on the active microbiome and metagenome from stable full-scale digesters. J Ruiz-Sánchez, S Campanaro, M Guivernau, B Fernández, ...Bioresource technology 250, 513-522
Acholeplasmatales_sp_DTU056biograss	Firmicutes sp. DTU865	0.995558	0.550196	0.872746				mosbaek	Mosbæk F, Kjeldal H, Mulat DG, Albertsen M, Ward AJ, Feilberg A, Nielsen JL. Identification of syntrophic acetate-oxidizing bacteria in anaerobic digesters by combined protein-based stable isotope probing and metagenomics. ISME J. 2016 Oct;10(10):2405-18.
Acholeplasmatales_sp_DTU056lipids	Firmicutes sp. DTU865	0.992893	0.524573	0.862791				tycell	Vanwonterghem I, Jensen PD, Rabaey K, Tyson GW. Genome-centric resolution of microbial diversity, metabolism and interactions in anaerobic digestion. Environ Microbiol. 2016 Sep;18(9):3144-58.
Acholeplasmatales_sp_DTU061biogasplants	Firmicutes sp. DTU872	0.995782	0.904314	0.962815				coproject	Anaerobic granular sludge for simultaneous biomethanation of synthetic wastewater and CO with focus on the identification of CO-converting microorganisms. Y Jing, S Campanaro, P Kougias, L Treu, I Angelidaki, S Zhang, G Luo. Water research 126, 19-28
Acholeplasmatales_sp_DTU061lipids	Firmicutes sp. DTU872	0.991948	0.849258	0.935023				XZH2Ac	Zhu, X.; Campanaro, S.; Treu, L.; Seshadri, R.; Ivanova, N.; Kougias, P. G.; Kyrpides, N.; Angelidaki, I., Metabolic dependencies govern microbial syntrophies during methanogenesis in an anaerobic digestion ecosystem. Microbiome 2020, 8, (1), 22.
Acholeplasmatales_sp_DTU061symbio	Firmicutes sp. DTU872	0.996937	0.833805	0.977114				biogasplants	Metagenomic binning reveals the functional roles of core abundant microorganisms in twelve full-scale biogas plants. S Campanaro, L Treu, PG Kougias, G Luo, I Angelidaki Water research 140, 123-134
Acholeplasmatales_sp_DTU067biogasplants	Firmicutes sp. DTU875	0.996648	0.91904	0.658518
Acholeplasmatales_sp_DTU067lipids	Firmicutes sp. DTU875	0.995122	0.880787	0.787422
Acholeplasmatales_sp_DTU067symbio	Firmicutes sp. DTU875	0.995771	0.84272	0.817802
Anaerobaculum_sp_DTU043biogasplants	Acetomicrobium sp. DTU791	0.992913	0.655698	0.762347
Anaerobaculum_sp_DTU043biograss	Acetomicrobium sp. DTU791	0.990436	0.730466	0.73117
Anaerobaculum_sp_DTU043lipids	Acetomicrobium sp. DTU791	0.991013	0.591019	0.825578
Anaerobaculum_sp_DTU043symbio	Acetomicrobium sp. DTU791	0.993369	0.72383	0.648632
Anaerobaculum_sp_UC0047whey	Acetomicrobium sp. DTU791	0.991412	0.502561	0.887293
Bacteria sp. DTU798	unclassified_Synergistaceae_sp_bin_DTU644_XZH2Ac	0.995538	0.927099	0.893941
Bacteria sp. DTU798	Firmicutes_sp_UC0023whey	0.994811	0.946246	0.827269
Bacteria sp. DTU798	Synergistales_sp_DTU085biograss	0.9936	0.950527	0.869656
Bacteroidales_sp_DTU0432bremghes	Bacteroidetes sp. DTU801	0.998068	0.864767	0.9826
Bacteroidetes sp. DTU801	Bacteroidetes_sp_UC0002whey	0.999042	0.98444	0.82905
Bacteroidetes sp. DTU801	Rikenellaceae_sp_DTU001biograss	0.998903	0.979146	0.948412
Bacteroidetes sp. DTU801	Bacteroidetes_sp_DTU0432minbiocomm	0.998661	0.98352	0.631714
Bacteroidetes sp. DTU801	Bacteroidales_sp_DTU0432bremghes	0.998288	0.980897	0.863268
Bacteroidetes sp. DTU801	unclassified_Bacteroidetes_sp_bin_DTU610_XZH2Ac	0.998151	0.957303	0.918875
Bacteroidetes_sp_DTU0432minbiocomm	Bacteroidetes sp. DTU801	0.9986	0.63264	0.984961
Bacteroidetes_sp_UC0002whey	Bacteroidetes sp. DTU801	0.998933	0.828835	0.984184
Caldicoprobacter sp. DTU806	Clostridiales_sp_DTU386biograss	0.995892	0.514433	0.778266
CandidatusDesulforudis_sp_DTU372biograss	Clostridia sp. DTU815	0.998436	0.926408	0.930568
Clostridia sp. DTU812	Firmicutes_sp_DTU502minbiocomm	0.997771	0.963942	0.510597
Clostridia sp. DTU812	Moorella_sp_DTU313biograss	0.997561	0.950551	0.883851
Clostridia sp. DTU813	Pelotomaculum_sp_DTU401biograss	0.997367	0.918917	0.897967
Clostridia sp. DTU815	CandidatusDesulforudis_sp_DTU372biograss	0.998472	0.930942	0.926781
Clostridia_sp__DTU014biogasplants	Firmicutes sp. DTU866	0.998321	0.910421	0.957963
Clostridia_sp__DTU014symbio	Firmicutes sp. DTU866	0.998649	0.889624	0.96826
Clostridia_sp__DTU021biogasplants	Firmicutes bacterium ML8_F2 sp. DTU842	0.996237	0.85229	0.913396
Clostridia_sp__DTU021symbio	Firmicutes bacterium ML8_F2 sp. DTU842	0.99757	0.782925	0.909891
Clostridia_sp_C3mosbaek	Peptococcaceae sp. DTU889	0.997896	0.824731	0.920241
Clostridia_sp_C4mosbaek	Clostridiales sp. DTU826	0.999036	0.891019	0.943152
Clostridia_sp_C5mosbaek	Firmicutes sp. DTU866	0.998738	0.871232	0.994963
Clostridia_sp_DTU011biogasplants	Firmicutes sp. DTU855	0.995392	0.885991	0.974749
Clostridia_sp_DTU011biograss	Firmicutes sp. DTU855	0.995015	0.902705	0.940283
Clostridia_sp_DTU011lipids	Firmicutes sp. DTU855	0.994731	0.83402	0.961203
Clostridia_sp_DTU011symbio	Firmicutes sp. DTU855	0.997495	0.865751	0.964549
Clostridia_sp_DTU014biograss	Firmicutes sp. DTU866	0.998138	0.912074	0.998724
Clostridia_sp_DTU014lipids	Firmicutes sp. DTU866	0.997376	0.896145	0.988248
Clostridia_sp_DTU015lipids	Firmicutes sp. DTU876	0.998405	0.945467	0.978721
Clostridia_sp_DTU021lipids	Firmicutes bacterium ML8_F2 sp. DTU842	0.995662	0.905946	0.876304
Clostridia_sp_DTU022lipids	Firmicutes bacterium ML8_F2 sp. DTU841	0.998428	0.876475	0.929848
Clostridia_sp_DTU025biogasplants	Firmicutes sp. DTU859	0.998424	0.942673	0.49901
Clostridia_sp_DTU025biograss	Firmicutes sp. DTU859	0.998468	0.937766	0.485841
Clostridia_sp_DTU025lipids	Firmicutes sp. DTU859	0.99822	0.905711	0.49359
Clostridia_sp_DTU025symbio	Firmicutes sp. DTU859	0.99843	0.944127	0.48449
Clostridia_sp_DTU026biogasplants	Peptococcaceae sp. DTU889	0.995999	0.842399	0.908449
Clostridia_sp_DTU026lipids	Peptococcaceae sp. DTU889	0.995542	0.857791	0.898602
Clostridia_sp_DTU030lipids	Clostridia sp. DTU812	0.997021	0.796065	0.944749
Clostridia_sp_DTU030symbio	Clostridia sp. DTU812	0.998372	0.8429	0.949492
Clostridia_sp_DTU0449bremghes	Firmicutes bacterium ML8_F2 sp. DTU843	0.996519	0.610168	0.966828
Clostridia_sp_DTU062biogasplants	Peptococcaceae sp. DTU898	0.997857	0.83979	0.976323
Clostridia_sp_DTU062biograss	Peptococcaceae sp. DTU898	0.997384	0.88069	0.962061
Clostridia_sp_DTU062lipids	Peptococcaceae sp. DTU898	0.994925	0.755581	0.886806
Clostridia_sp_DTU062symbio	Peptococcaceae sp. DTU898	0.997843	0.818729	0.97535
Clostridia_sp_DTU065biogasplants	Firmicutes sp. DTU851	0.998759	0.986071	0.97924
Clostridia_sp_DTU065biograss	Firmicutes sp. DTU851	0.998405	0.95182	0.985102
Clostridia_sp_DTU065lipids	Firmicutes sp. DTU851	0.997771	0.973401	0.971216
Clostridia_sp_DTU065symbio	Firmicutes sp. DTU851	0.998811	0.952412	0.986634
Clostridia_sp_DTU068lipids	Syntrophaceticus sp. DTU782	0.995768	0.874775	0.873732
Clostridia_sp_DTU068symbio	Syntrophaceticus sp. DTU782	0.988357	0.512198	0.889608
Clostridia_sp_DTU097biogasplants	Clostridia sp. DTU813	0.99811	0.889089	0.896277
Clostridia_sp_DTU122symbio	Syntrophaceticus sp. DTU784	0.992808	0.801791	0.73421
Clostridia_sp_DTU183biogasplants	Firmicutes bacterium ML8_F2 sp. DTU841	0.99819	0.908107	0.915054
Clostridia_sp_DTU183biograss	Firmicutes bacterium ML8_F2 sp. DTU841	0.990511	0.663166	0.889823
Clostridia_sp_DTU183symbio	Firmicutes bacterium ML8_F2 sp. DTU841	0.998829	0.785288	0.959091
Clostridia_sp_DTU196biogasplants	Hungateiclostridium saccincola DTU883	0.998612	0.848068	0.950801
Clostridia_sp_DTU196biograss	Hungateiclostridium saccincola DTU883	0.997961	0.885987	0.926378
Clostridia_sp_DTU196symbio	Hungateiclostridium saccincola DTU883	0.998564	0.879777	0.879047
Clostridia_sp_DTU204biogasplants	Firmicutes bacterium ML8_F2 sp. DTU843	0.995317	0.87449	0.951782
Clostridia_sp_DTU204symbio	Firmicutes bacterium ML8_F2 sp. DTU843	0.996016	0.740613	0.930563
Clostridia_sp_DTU269symbio	Bacteria sp. DTU798	0.996654	0.661375	0.967113
Clostridiaceae_sp_DTU0451bremghes	Clostridiales sp. DTU832	0.996503	0.920394	0.961721
Clostridiaceae_sp_DTU0470minbiocomm	Clostridiales sp. DTU820	0.987036	0.781309	0.506868
Clostridiaceae_sp_DTU0484minbiocomm	Clostridiales sp. DTU834	0.997444	0.670065	0.87857
Clostridiaceae_sp_DTU054lipids	Clostridiales sp. DTU832	0.995734	0.873096	0.97118
Clostridiales sp. DTU820	Clostridia_sp_UC0019whey	0.987932	0.503422	0.201543
Clostridiales sp. DTU820	Clostridiaceae_sp_DTU0470minbiocomm	0.986974	0.507017	0.78154
Clostridiales sp. DTU821	Syntrophomonadaceae_sp_DTU385biograss	0.991194	0.926149	0.906407
Clostridiales sp. DTU826	Clostridia_sp_C4mosbaek	0.999017	0.943301	0.89116
Clostridiales sp. DTU826	unclassified_sp_bin_DTU629_XZH2Ac	0.998772	0.965653	0.953547
Clostridiales sp. DTU826	Clostridiales_sp_DTU012biograss	0.998496	0.967716	0.911749
Clostridiales sp. DTU832	Clostridiaceae_sp_DTU0451bremghes	0.996502	0.962425	0.921068
Clostridiales sp. DTU833	Clostridiales_sp_DTU013biograss	0.996801	0.923918	0.861204
Clostridiales sp. DTU833	unclassified_Clostridiaceae_sp_bin_DTU571_XZH2Ac	0.995555	0.808072	0.110379
Clostridiales sp. DTU834	Clostridiaceae_sp_DTU0484minbiocomm	0.997441	0.878839	0.670271
Clostridiales sp. DTU834	Clostridiales_sp_DTU083biograss	0.995921	0.981385	0.818646
Clostridiales_sp_DTU010biogasplants	Peptococcaceae sp. DTU890	0.998309	0.94877	0.935376
Clostridiales_sp_DTU010lipids	Peptococcaceae sp. DTU890	0.998199	0.920002	0.95166
Clostridiales_sp_DTU010symbio	Peptococcaceae sp. DTU890	0.999188	0.868551	0.949415
Clostridiales_sp_DTU012biogasplants	Clostridiales sp. DTU826	0.998932	0.914461	0.959334
Clostridiales_sp_DTU012biograss	Clostridiales sp. DTU826	0.998495	0.911063	0.966988
Clostridiales_sp_DTU012lipids	Clostridiales sp. DTU826	0.997878	0.907677	0.980171
Clostridiales_sp_DTU012symbio	Clostridiales sp. DTU826	0.998927	0.882933	0.972711
Clostridiales_sp_DTU013biogasplants	Clostridiales sp. DTU833	0.997182	0.869426	0.823606
Clostridiales_sp_DTU013biograss	Clostridiales sp. DTU833	0.996667	0.860446	0.923106
Clostridiales_sp_DTU013lipids	Clostridiales sp. DTU833	0.996874	0.836829	0.939993
Clostridiales_sp_DTU013symbio	Clostridiales sp. DTU833	0.997746	0.863468	0.923696
Clostridiales_sp_DTU055biogasplants	Firmicutes sp. DTU849	0.997124	0.845406	0.944171
Clostridiales_sp_DTU055biograss	Firmicutes sp. DTU849	0.997231	0.909314	0.916455
Clostridiales_sp_DTU055lipids	Firmicutes sp. DTU849	0.99578	0.939115	0.904927
Clostridiales_sp_DTU055symbio	Firmicutes sp. DTU849	0.997603	0.866545	0.919854
Clostridiales_sp_DTU058lipids	Hungateiclostridium saccincola DTU883	0.997664	0.903027	0.890428
Clostridiales_sp_DTU066biogasplants	Clostridiales sp. DTU820	0.987226	0.770809	0.447838
Clostridiales_sp_DTU066biograss	Clostridiales sp. DTU820	0.985181	0.826086	0.466283
Clostridiales_sp_DTU066lipids	Clostridiales sp. DTU820	0.984489	0.877583	0.451145
Clostridiales_sp_DTU066symbio	Clostridiales sp. DTU820	0.987877	0.813633	0.480346
Clostridiales_sp_DTU070biograss	Thermoclostridium sp. DTU788	0.998849	0.950149	0.969754
Clostridiales_sp_DTU070lipids	Thermoclostridium sp. DTU788	0.999116	0.945904	0.968268
Clostridiales_sp_DTU070symbio	Thermoclostridium sp. DTU788	0.997818	0.858435	0.97735
Clostridiales_sp_DTU075biogasplants	Caldicoprobacter sp. DTU806	0.997911	0.622283	0.487668
Clostridiales_sp_DTU075lipids	Caldicoprobacter sp. DTU806	0.998714	0.79839	0.520243
Clostridiales_sp_DTU075symbio	Caldicoprobacter sp. DTU806	0.998981	0.854343	0.529355
Clostridiales_sp_DTU083biograss	Clostridiales sp. DTU834	0.99591	0.817723	0.980279
Clostridiales_sp_DTU083lipids	Clostridiales sp. DTU834	0.997555	0.878992	0.945339
Clostridiales_sp_DTU083symbio	Clostridiales sp. DTU834	0.998236	0.715338	0.990954
Clostridiales_sp_DTU087lipids	Firmicutes sp. DTU864	0.994189	0.911066	0.610077
Clostridiales_sp_DTU087symbio	Firmicutes sp. DTU864	0.994605	0.787983	0.607606
Clostridiales_sp_DTU093biograss	Firmicutes sp. DTU850	0.989969	0.878868	0.842818
Clostridiales_sp_DTU093lipids	Firmicutes sp. DTU850	0.992161	0.937354	0.851896
Clostridiales_sp_DTU093symbio	Firmicutes sp. DTU850	0.992819	0.880682	0.857016
Clostridiales_sp_DTU211biogasplants	Clostridiales sp. DTU832	0.997641	0.913497	0.980478
Clostridiales_sp_DTU211symbio	Clostridiales sp. DTU832	0.997949	0.890523	0.95485
Clostridiales_sp_DTU386biograss	Caldicoprobacter sp. DTU806	0.99589	0.7779	0.514191
ClostridialesFamilyXI_sp_DTU374biograss	Tissierella sp. DTU915	0.995015	0.807474	0.93216
ClostridialesFamilyXI_sp_DTU379biograss	Tissierellia sp. DTU917	0.995632	0.863013	0.848866
ClostridialesFamilyXI_sp_DTU380biograss	Tissierellia sp. DTU916	0.998026	0.872704	0.952042
ClostridialesFamilyXI_sp_DTU390biograss	Tepidimicrobium sp. DTU787	0.994076	0.839331	0.857334
ClostridialesFamilyXIIncertaeSedis_sp_DTU350biogasplants	Firmicutes sp. DTU873	0.995898	0.844719	0.921499
ClostridialesFamilyXIIncertaeSedis_sp_DTU350biograss	Firmicutes sp. DTU873	0.993219	0.897979	0.930126
Defluviitoga tunisiensis DTU839	unclassified_Thermotogaceae_sp_bin_DTU641_XZH2Ac	0.996499	0.772009	0.927845
Defluviitoga tunisiensis DTU839	Thermotogaceae_sp_DTU0494minbiocomm	0.995802	0.879417	0.514509
Defluviitoga tunisiensis DTU839	Thermotogaceae_sp_IRTA0074biogasplantsIRTA	0.994289	0.934987	0.177338
Defluviitoga tunisiensis DTU839	Defluviitoga_tunisiensis_UC0050whey	0.993639	0.806671	0.71671
Defluviitoga tunisiensis DTU839	Thermotogaceae_sp_DTU111biograss	0.99319	0.793283	0.911215
Defluviitoga_tunisiensis_UC0050whey	Defluviitoga tunisiensis DTU839	0.993942	0.715454	0.805257
Dethiobacter sp. DTU773	Peptococcaceae_sp_DTU027biograss	0.993213	0.892842	0.724672
Euryarchaeota_sp_DTU008biogasplants	unclassified Methanomassiliicoccales sp. DTU777	0.996291	0.666628	0.845989
Euryarchaeota_sp_DTU008biograss	unclassified Methanomassiliicoccales sp. DTU777	0.993702	0.767999	0.988852
Euryarchaeota_sp_DTU008lipids	unclassified Methanomassiliicoccales sp. DTU777	0.99664	0.894903	0.986109
Euryarchaeota_sp_DTU008symbio	unclassified Methanomassiliicoccales sp. DTU777	0.996429	0.867345	0.989391
Firmicutes bacterium ML8_F2 sp. DTU841	Clostridia_sp_DTU183biograss	0.990554	0.893832	0.666155
Firmicutes bacterium ML8_F2 sp. DTU842	unclassified_Clostridia_sp_bin_DTU602_XZH2Ac	0.995279	0.90453	0.715606
Firmicutes bacterium ML8_F2 sp. DTU843	Clostridia_sp_DTU0449bremghes	0.996519	0.966934	0.610234
Firmicutes bacterium ML8_F2 sp. DTU843	Firmicutes-bacterium-unFirm_1	0.994141	0.539196	0.753422
Firmicutes sp. DTU848	Clostridiales_Family_XI_sp_DTU0447minbiocomm	0.99287	0.964002	0.324302
Firmicutes sp. DTU848	ClostridialesFamilyXI_sp_DTU400biograss	0.986212	0.951141	0.39808
Firmicutes sp. DTU849	unclassified_sp_bin_DTU616_XZH2Ac	0.997499	0.931739	0.906942
Firmicutes sp. DTU849	Clostridiales_sp_DTU055biograss	0.997247	0.917411	0.910264
Firmicutes sp. DTU850	Clostridiales_sp_DTU093biograss	0.98998	0.843592	0.879675
Firmicutes sp. DTU851	Clostridia_sp_DTU065biograss	0.998409	0.985279	0.951991
Firmicutes sp. DTU851	unclassified_sp_bin_DTU635_XZH2Ac	0.99836	0.963422	0.914799
Firmicutes sp. DTU851	Firmicutes_sp_DTU500minbiocomm	0.998239	0.983637	0.916316
Firmicutes sp. DTU851	Firmicutes_sp_DTU0459bremghes	0.997973	0.979977	0.56996
Firmicutes sp. DTU851	Firmicutes_sp_UC0021whey	0.996651	0.98617	0.726176
Firmicutes sp. DTU855	unclassified_sp_bin_DTU599_XZH2Ac	0.997954	0.953153	0.930579
Firmicutes sp. DTU855	Gelria_sp_C2mosbaek	0.997528	0.895555	0.840784
Firmicutes sp. DTU855	Firmicutes_sp_DTU0448bremghes	0.995063	0.975045	0.853813
Firmicutes sp. DTU855	Clostridia_sp_DTU011biograss	0.995005	0.942823	0.905144
Firmicutes sp. DTU859	Firmicutes_sp_UC0022whey	0.996365	0.518555	0.401923
Firmicutes sp. DTU860	Firmicutes_sp_DTU398biograss	0.988798	0.923809	0.629464
Firmicutes sp. DTU861	unclassified_sp_bin_DTU626_XZH2Ac	0.997164	0.655021	0.975503
Firmicutes sp. DTU865	unclassified_Acholeplasmataceae_sp_bin_DTU642_XZH2Ac	0.996765	0.84803	0.544068
Firmicutes sp. DTU865	Acholeplasmatales_sp_DTU056biograss	0.995566	0.874328	0.551193
Firmicutes sp. DTU866	unclassified_Clostridia_sp_bin_DTU596_XZH2Ac	0.998791	0.95457	0.923353
Firmicutes sp. DTU866	Clostridia_sp_C5mosbaek	0.998762	0.990328	0.867173
Firmicutes sp. DTU866	Clostridia_sp_DTU014biograss	0.99814	0.999714	0.912978
Firmicutes sp. DTU867	Firmicutes_sp_DTU387biograss	0.991491	0.960732	0.673994
Firmicutes sp. DTU869	Syntrophomonadaceae_sp_DTU125biograss	0.994545	0.673538	0.690238
Firmicutes sp. DTU869	unclassified_sp_bin_DTU618_XZH2Ac	0.990106	0.624965	0.277053
Firmicutes sp. DTU873	ClostridialesFamilyXIIncertaeSedis_sp_DTU350biograss	0.993363	0.931695	0.899494
Firmicutes sp. DTU875	Acholeplasmataceae_sp_DTU0461bremghes	0.995159	0.81178	0.720039
Firmicutes sp. DTU876	unclassified_sp_bin_DTU574_XZH2Ac	0.999417	0.992174	0.978517
Firmicutes sp. DTU876	Firmicutes_sp_UC0013whey	0.999228	0.987265	0.934142
Firmicutes sp. DTU876	Firmicutes_sp_DTU176biograss	0.99841	0.977453	0.955006
Firmicutes_sp_DTU0447bremghes	Peptococcaceae sp. DTU890	0.998791	0.965277	0.919442
Firmicutes_sp_DTU0448bremghes	Firmicutes sp. DTU855	0.994983	0.853963	0.975217
Firmicutes_sp_DTU0453bremghes	Peptococcaceae sp. DTU889	0.994386	0.850798	0.901273
Firmicutes_sp_DTU0459bremghes	Firmicutes sp. DTU851	0.997905	0.570144	0.980293
Firmicutes_sp_DTU176biogasplants	Firmicutes sp. DTU876	0.999059	0.940953	0.976951
Firmicutes_sp_DTU176biograss	Firmicutes sp. DTU876	0.998409	0.954084	0.976509
Firmicutes_sp_DTU176symbio	Firmicutes sp. DTU876	0.999338	0.922476	0.980636
Firmicutes_sp_DTU221symbio	Firmicutes sp. DTU867	0.997259	0.89842	0.990013
Firmicutes_sp_DTU317biogasplants	Firmicutes sp. DTU863	0.998744	0.699353	0.781656
Firmicutes_sp_DTU387biograss	Firmicutes sp. DTU867	0.991458	0.671402	0.957037
Firmicutes_sp_DTU398biograss	Firmicutes sp. DTU860	0.988712	0.628308	0.922113
Firmicutes_sp_DTU495minbiocomm	Peptococcaceae sp. DTU890	0.997887	0.955897	0.948907
Firmicutes_sp_DTU499minbiocomm	Firmicutes sp. DTU859	0.99857	0.935009	0.495595
Firmicutes_sp_DTU500minbiocomm	Firmicutes sp. DTU851	0.998239	0.916084	0.983388
Firmicutes_sp_DTU502minbiocomm	Clostridia sp. DTU812	0.997771	0.51059	0.963929
Firmicutes_sp_UC0013whey	Firmicutes sp. DTU876	0.999228	0.934123	0.987245
Firmicutes_sp_UC0021whey	Firmicutes sp. DTU851	0.996647	0.726299	0.986337
Firmicutes_sp_UC0023whey	Bacteria sp. DTU798	0.994797	0.827426	0.946426
Firmicutes-bacterium-unFirm_1	Firmicutes bacterium ML8_F2 sp. DTU843	0.994234	0.751928	0.538127
Gelria_sp_C1mosbaek	Peptococcaceae sp. DTU890	0.999057	0.942902	0.9638
Gelria_sp_C2mosbaek	Firmicutes sp. DTU855	0.997584	0.840598	0.895357
Halanaerobiaceae sp. DTU881	Halothermothrix_sp_DTU029biograss	0.99634	0.955478	0.842414
Halothermothrix_sp_DTU029biogasplants	Halanaerobiaceae sp. DTU881	0.997124	0.829005	0.991831
Halothermothrix_sp_DTU029biograss	Halanaerobiaceae sp. DTU881	0.996337	0.841699	0.954667
Halothermothrix_sp_DTU029lipids	Halanaerobiaceae sp. DTU881	0.996462	0.870858	0.965222
Halothermothrix_sp_DTU029symbio	Halanaerobiaceae sp. DTU881	0.997136	0.821037	0.974573
Hungateiclostridium saccincola DTU883	Clostridia_sp_DTU196biograss	0.997959	0.926935	0.88652
Methanobacterium_sp_bin_DTU624_XZH2Ac	Methanobacterium sp. DTU775	0.998111	0.875637	0.446881
Methanoculleus sp. DTU776	Methanoculleus_thermophilus_bin_DTU608_XZH2Ac	0.996156	0.922959	0.833431
Methanoculleus sp. DTU776	Methanoculleus_thermophilus_DTU0440minbiocomm	0.996076	0.940902	0.721761
Methanoculleus sp. DTU776	Methanoculleus_sp_DTU007biograss	0.99565	0.89779	0.741238
Methanoculleus sp. DTU886	Methanoculleus_sp_Mmosbaek	0.998561	1.03364	0.98012
Methanoculleus sp. DTU886	Methanomicrobiales_sp_DTU0438minbiocomm	0.997909	1.00273	0.716791
Methanoculleus sp. DTU886	Candidatus_Methanoculleus_thermohydrogenotrophicum_UC0007whey	0.99591	0.956462	0.446409
Methanoculleus sp. DTU886	Methanoculleus_sp_DTU0444bremghes	0.995815	0.986077	0.922333
Methanoculleus sp. DTU886	Methanoculleus_sp_DTU006biograss	0.99504	0.991729	0.845735
Methanoculleus_sp_DTU006biogasplants	Methanoculleus sp. DTU886	0.99688	0.832365	0.986019
Methanoculleus_sp_DTU006biograss	Methanoculleus sp. DTU886	0.995011	0.844659	0.990467
Methanoculleus_sp_DTU006lipids	Methanoculleus sp. DTU886	0.996668	0.907491	0.977954
Methanoculleus_sp_DTU006symbio	Methanoculleus sp. DTU886	0.997743	0.761601	0.988705
Methanoculleus_sp_DTU007biograss	Methanoculleus sp. DTU776	0.995729	0.740608	0.897026
Methanoculleus_sp_DTU007lipids	Methanoculleus sp. DTU776	0.995827	0.792659	0.916865
Methanoculleus_sp_DTU0444bremghes	Methanoculleus sp. DTU886	0.995677	0.922197	0.985931
Methanoculleus_sp_Mmosbaek	Methanoculleus sp. DTU886	0.998381	0.981805	1.03541
Methanoculleus_thermophilus_bin_DTU608_XZH2Ac	Methanoculleus sp. DTU776	0.996208	0.833317	0.922832
Methanoculleus_thermophilus_DTU0440minbiocomm	Methanoculleus sp. DTU776	0.995874	0.721766	0.940909
Methanomassiliicoccus_sp_UC0009whey	unclassified Methanomassiliicoccales sp. DTU777	0.995494	0.895136	0.968787
Methanomicrobiales_sp_DTU0438minbiocomm	Methanoculleus sp. DTU886	0.997867	0.716813	1.00276
Methanothermobacter sp. DTU779	Methanothermobacter_sp_DTU051biograss	0.998678	0.994839	0.947359
Methanothermobacter sp. DTU779	Methanothermobacter_sp_DTU0441minbiocomm	0.998238	0.930009	0.870267
Methanothermobacter sp. DTU779	Methanothermobacter_wolfeii_UC0008whey	0.997681	0.990186	0.865452
Methanothermobacter_sp_DTU0441minbiocomm	Methanothermobacter sp. DTU779	0.998263	0.870316	0.930061
Methanothermobacter_sp_DTU051biograss	Methanothermobacter sp. DTU779	0.99868	0.93517	0.98204
Methanothermobacter_sp_DTU051lipids	Methanothermobacter sp. DTU779	0.996415	0.705117	0.955897
Methanothermobacter_wolfeii_UC0008whey	Methanothermobacter sp. DTU779	0.997767	0.865453	0.990188
Moorella_sp_DTU313biogasplants	Clostridia sp. DTU812	0.997988	0.814319	0.966182
Moorella_sp_DTU313biograss	Clostridia sp. DTU812	0.99756	0.883406	0.950072
Pelotomaculum_sp_DTU401biograss	Clostridia sp. DTU813	0.997373	0.897362	0.918298
Peptococcaceae sp. DTU889	Clostridia_sp_C3mosbaek	0.997896	0.920236	0.824726
Peptococcaceae sp. DTU889	Firmicutes_sp_DTU0453bremghes	0.994425	0.903203	0.852621
Peptococcaceae sp. DTU890	unclassified_sp_bin_DTU645_XZH2Ac	0.999445	0.964434	0.961413
Peptococcaceae sp. DTU890	Gelria_sp_C1mosbaek	0.99917	0.963316	0.942428
Peptococcaceae sp. DTU890	Firmicutes_sp_DTU0447bremghes	0.998762	0.919731	0.965581
Peptococcaceae sp. DTU890	Ruminococcaceae_sp_DTU365biograss	0.99827	0.957588	0.922397
Peptococcaceae sp. DTU890	Firmicutes_sp_DTU495minbiocomm	0.997926	0.949406	0.956401
Peptococcaceae sp. DTU898	Clostridia_sp_DTU062biograss	0.997386	0.962518	0.881108
Peptococcaceae_sp_DTU027biograss	Dethiobacter sp. DTU773	0.99319	0.722316	0.88994
Peptococcaceae_sp_DTU027lipids	Dethiobacter sp. DTU773	0.998606	0.96799	0.87276
Peptococcaceae_sp_DTU027symbio	Dethiobacter sp. DTU773	0.998683	0.957834	0.891655
Rikenellaceae_sp_DTU001biogasplants	Bacteroidetes sp. DTU801	0.999155	0.917857	0.983887
Rikenellaceae_sp_DTU001biograss	Bacteroidetes sp. DTU801	0.998851	0.948522	0.97926
Rikenellaceae_sp_DTU001lipids	Bacteroidetes sp. DTU801	0.998226	0.899431	0.980407
Rikenellaceae_sp_DTU001symbio	Bacteroidetes sp. DTU801	0.997277	0.923778	0.957996
Ruminococcaceae_sp_DTU365biograss	Peptococcaceae sp. DTU890	0.998215	0.921797	0.956966
Synergistaceae_sp_DTU0480bremghes	Acetomicrobium sp. DTU791	0.989453	0.620271	0.877246
Synergistaceae_sp_DTU0491minbiocomm	Acetomicrobium sp. DTU791	0.990482	0.645182	0.849903
Synergistales_sp_DTU085biograss	Bacteria sp. DTU798	0.993558	0.868096	0.948821
Synergistales_sp_DTU085lipids	Bacteria sp. DTU798	0.991063	0.847347	0.951533
Syntrophaceticus sp. DTU782	Syntrophaceticus_sp_UC0017whey	0.994167	0.870447	0.842248
Syntrophaceticus sp. DTU782	Firmicutes_sp_DTU498minbiocomm	0.992669	0.899117	0.500177
Syntrophaceticus sp. DTU782	Syntrophomonadaceae_sp_DTU378biograss	0.976317	0.85349	0.295608
Syntrophaceticus_sp_UC0017whey	Syntrophaceticus sp. DTU782	0.993939	0.842865	0.871084
Syntrophomonadaceae_sp_DTU125biograss	Firmicutes sp. DTU869	0.99506	0.68851	0.671851
Syntrophomonadaceae_sp_DTU125symbio	Firmicutes sp. DTU869	0.967471	0.689451	0.479874
Syntrophomonadaceae_sp_DTU385biograss	Clostridiales sp. DTU821	0.991191	0.905832	0.925561
Tepidanaerobacter sp. DTU911	Tepidanaerobacter_sp_DTU0452bremghes	0.996446	0.947608	0.647478
Tepidanaerobacter sp. DTU911	Thermoanaerobacterales_sp_DTU0466minbiocomm	0.996272	0.950679	0.71132
Tepidanaerobacter sp. DTU911	Tepidanaerobacter_sp_UC0020whey	0.995078	0.941117	0.731267
Tepidanaerobacter sp. DTU911	unclassified_Tepidanaerobacter_sp_bin_DTU617_XZH2Ac	0.995011	0.752514	0.854635
Tepidanaerobacter sp. DTU911	Tepidanaerobacter_sp_DTU063biograss	0.995008	0.930566	0.794961
Tepidanaerobacter_sp_DTU0452bremghes	Tepidanaerobacter sp. DTU911	0.996405	0.647701	0.947934
Tepidanaerobacter_sp_DTU063biogasplants	Tepidanaerobacter sp. DTU911	0.995914	0.742094	0.953361
Tepidanaerobacter_sp_DTU063biograss	Tepidanaerobacter sp. DTU911	0.995046	0.785133	0.919062
Tepidanaerobacter_sp_DTU063lipids	Tepidanaerobacter sp. DTU911	0.993613	0.845785	0.868457
Tepidanaerobacter_sp_DTU063symbio	Tepidanaerobacter sp. DTU911	0.996366	0.814905	0.941198
Tepidanaerobacter_sp_UC0020whey	Tepidanaerobacter sp. DTU911	0.995078	0.73123	0.94107
Tepidimicrobium sp. DTU787	ClostridialesFamilyXI_sp_DTU390biograss	0.994083	0.858373	0.840348
Thermoanaerobacterales_sp_DTU0466minbiocomm	Tepidanaerobacter sp. DTU911	0.996317	0.711132	0.950428
Thermoclostridium sp. DTU788	Clostridiales_sp_DTU070biograss	0.998851	0.970056	0.950445
Thermotogaceae_sp_DTU0494minbiocomm	Defluviitoga tunisiensis DTU839	0.995899	0.514039	0.878614
Thermotogaceae_sp_DTU111biogasplants	Defluviitoga tunisiensis DTU839	0.995692	0.848043	0.890541
Thermotogaceae_sp_DTU111biograss	Defluviitoga tunisiensis DTU839	0.993445	0.908747	0.791135
Thermotogaceae_sp_DTU111lipids	Defluviitoga tunisiensis DTU839	0.995833	0.807399	0.914165
Thermotogaceae_sp_DTU111symbio	Defluviitoga tunisiensis DTU839	0.992485	0.858086	0.782301
Thermotogales_sp_DTU112biogasplants	Syntrophaceticus sp. DTU784	0.994107	0.88508	0.851627
Tissierella sp. DTU915	ClostridialesFamilyXI_sp_DTU374biograss	0.99498	0.933288	0.80845
Tissierellia sp. DTU916	Clostridiales_Family_XI_sp_DTU0474minbiocomm	0.998263	0.61278	0.170719
Tissierellia sp. DTU916	ClostridialesFamilyXI_sp_DTU380biograss	0.998027	0.952631	0.873244
Tissierellia sp. DTU917	ClostridialesFamilyXI_sp_DTU379biograss	0.995592	0.849683	0.863843
unclassified Methanomassiliicoccales sp. DTU777	unclassified_Methanomicrobia_sp_bin_DTU639_XZH2Ac	0.99652	0.884264	0.928189
unclassified Methanomassiliicoccales sp. DTU777	Halobacteriales_sp_DTU0442minbiocomm	0.995547	0.986624	0.152657
unclassified Methanomassiliicoccales sp. DTU777	Methanomassiliicoccus_sp_UC0009whey	0.995535	0.968658	0.895018
unclassified Methanomassiliicoccales sp. DTU777	Euryarchaeota_sp_DTU008biograss	0.993713	0.990614	0.769368
unclassified_Acholeplasmataceae_sp_bin_DTU642_XZH2Ac	Firmicutes sp. DTU865	0.996764	0.544013	0.847945
unclassified_Bacteroidetes_sp_bin_DTU610_XZH2Ac	Bacteroidetes sp. DTU801	0.997878	0.921381	0.959913
unclassified_Clostridia_sp_bin_DTU596_XZH2Ac	Firmicutes sp. DTU866	0.998807	0.923286	0.9545
unclassified_Clostridia_sp_bin_DTU602_XZH2Ac	Firmicutes bacterium ML8_F2 sp. DTU842	0.995278	0.715504	0.904402
unclassified_Clostridiaceae_sp_bin_DTU605_XZH2Ac	Clostridiales sp. DTU820	0.986086	0.852747	0.479393
unclassified_Methanomicrobia_sp_bin_DTU639_XZH2Ac	unclassified Methanomassiliicoccales sp. DTU777	0.996512	0.928367	0.884433
unclassified_sp_bin_DTU574_XZH2Ac	Firmicutes sp. DTU876	0.999451	0.967206	0.980704
unclassified_sp_bin_DTU599_XZH2Ac	Firmicutes sp. DTU855	0.997959	0.930372	0.952941
unclassified_sp_bin_DTU616_XZH2Ac	Firmicutes sp. DTU849	0.997513	0.906803	0.931597
unclassified_sp_bin_DTU619_XZH2Ac	Firmicutes sp. DTU859	0.998816	0.966537	0.488225
unclassified_sp_bin_DTU626_XZH2Ac	Firmicutes sp. DTU861	0.997117	0.975766	0.655197
unclassified_sp_bin_DTU629_XZH2Ac	Clostridiales sp. DTU826	0.998772	0.953574	0.965681
unclassified_sp_bin_DTU635_XZH2Ac	Firmicutes sp. DTU851	0.998313	0.914934	0.963563
unclassified_sp_bin_DTU645_XZH2Ac	Peptococcaceae sp. DTU890	0.999365	0.961752	0.964774
unclassified_Synergistaceae_sp_bin_DTU638_XZH2Ac	Acetomicrobium sp. DTU791	0.99622	0.501587	0.94436
unclassified_Synergistaceae_sp_bin_DTU644_XZH2Ac	Bacteria sp. DTU798	0.995497	0.894199	0.927366
unclassified_Tepidanaerobacter_sp_bin_DTU617_XZH2Ac	Tepidanaerobacter sp. DTU911	0.995063	0.854282	0.752203
unclassified_Thermotogaceae_sp_bin_DTU641_XZH2Ac	Defluviitoga tunisiensis DTU839	0.996478	0.928546	0.772592

## Sheet: Table S4
Alignment of the reads to the global assembly and to the extracted MAGs
	Alignment on the global assembly (megahit)	Alignment on the MAGs
Inoculum	0.79795	0.6305
Formate	0.94175	0.7795
Methanol	0.9742	0.9165
H2-CO2	0.965	0.896
Acetate	0.89015	0.7335
Statistics and relative abundances of the MAGs selected according to MIMAG quality							Relative abundance (%)
Assigned name	MAG initial ID	Phylum	Genome size (bp)	Scaffolds	Completeness (%)	Contamination (%)	Inoculum	Formate	Methanol	Acetate	H2-CO2
Methanothermobacter sp. DTU779	bin_28_unicycler	Euryarchaeota	1676825	22	100	0	0.0521729	6.55321	0.100397	2.31439	32.892
Clostridiales sp. DTU836	bin_94_operams	Firmicutes	2113325	98	95.9184	1.54762	0.00250224	0.080162	5.02833	0.00830422	0.247644
Clostridia sp. DTU813	bin_86_metaspades	Firmicutes	1941921	9	92.5847	0	0.12237	0.0211084	0.00520921	0.210581	20.1573
Firmicutes sp. DTU867	bin_51_operams	Firmicutes	2813725	186	99.0196	1.99459	0.106062	2.38249	0.942165	0.242109	1.54715
Firmicutes sp. DTU841	bin_127_operams	Firmicutes	1968508	125	91.7373	1.05932	0.767278	0.0627923	0.000297893	0.195131	0.000487039
Dethiobacter sp. DTU773	bin_70_operams	Firmicutes	2028780	140	86.5537	0.282486	0.331201	0.00824305	0.000143545	0.244897	6.56107e-05
Firmicutes sp. DTU857	bin_18_unicycler	Firmicutes	2686936	27	98.0769	0	0.117168	0.0140584	0.0149677	0.120317	3.04304
Clostridiales sp. DTU831	bin_78_operams	Firmicutes	2042839	71	96.3265	0.340136	0.102446	0.00806653	0.00113107	0.0574005	3.74544
Clostridiales sp. DTU822	bin_22_unicycler	Firmicutes	3012180	166	95.8163	0.595238	0.0214381	3.42459	0.0368744	0.0387002	0.130877
Clostridiales sp. DTU833	bin_82_operams	Firmicutes	2320352	94	93.9904	1.22378	3.12125	0.281706	0.00182228	3.09771	0.00102139
Clostridia sp. DTU815	bin_97_operams	Firmicutes	1661961	70	93.2203	1.27119	1.63512	0.225764	0.039819	1.72763	0.045645
Bacillaceae sp. DTU797	bin_37_unicycler	Firmicutes	2901789	255	94.4812	1.65563	0.178035	1.27564	0.00109879	0.0168819	4.80921
Firmicutes sp. DTU845	bin_102_metaspades	Firmicutes	2590475	92	87.0198	8.74294	0.1365	0.0713268	0.0278658	0.285101	0.172097
Peptococcaceae sp. DTU891	bin_118_operams	Firmicutes	2776257	347	94.0113	3.72881	0.037086	0.612664	0.00299162	0.0413433	0.0115908
Clostridiales sp. DTU821	bin_22_operams	Firmicutes	2628201	68	91.8452	0.739796	0.0999773	0.866979	0.030829	0.375152	2.44317
Bacteria sp. DTU798	bin_91_unicycler	Caldatribacteriota	2053207	36	100	0	0.400833	0.484227	0.0769675	0.138638	0.16469
Bacteroidetes sp. DTU801	bin_83_operams	Bacteroidota	2359974	49	95.9524	2.61905	16.1277	3.69307	0.0787925	4.39385	0.234485
D. tunisiensis DTU839	bin_21_unicycler	Thermotogota	2956514	67	89.2529	0	0.431884	0.0474635	7.25995	0.277141	0.205057
Firmicutes sp. DTU855	bin_134_metaspades	Firmicutes	2162219	165	90.1961	0.490196	10.7015	4.73242	0.328187	4.1773	0.359755
Caldicoprobacter sp. DTU806	bin_114_metaspades	Firmicutes	2499821	61	58.2819	0.604839	0.352975	0.0343826	0.000545081	0.258577	0.000157317
Firmicutes sp. DTU847	bin_105_operams	Firmicutes	2149565	78	90.8192	0.0770416	0.0804469	1.44273	0.00506972	1.25829	1.02843
Methanomassiliicoccales sp. DTU777	bin_111_operams	Euryarchaeota	2760825	65	100	0	0.0348807	0.035557	74.7419	0.712278	0.382263
Clostridiales sp. DTU820	bin_21_operams	Firmicutes	2407879	86	59.507	0	0.0282142	0.349097	6.59675e-05	0.0199176	0.000177086
Clostridia sp. DTU812	bin_71_unicycler	Firmicutes	2076788	138	97.0339	0.423729	0.499457	0.034309	0.691355	0.657503	1.42452
Firmicutes sp. DTU866	bin_50_operams	Firmicutes	2596952	38	95.098	0.980392	1.39954	0.421748	0.0769915	0.796025	0.0819143
Ca. Carbobacillus sp. DTU772	bin_50_metaspades	Firmicutes	2735469	51	92.8974	1.67832	0.000183716	7.41784e-05	0.00409207	8.97575e-05	0.423132
Firmicutes sp. DTU842	bin_53_unicycler	Firmicutes	2171606	38	90.678	0.423729	0.973099	0.211449	0.000675437	0.128297	0.00114306
Syntrophaceticus sp. DTU784	bin_89_unicycler	Firmicutes	2138791	117	85.4159	0	0.769047	0.0159294	0.0509621	3.89474	0.00159884
Firmicutes sp. DTU875	bin_76_operams	Firmicutes	2228701	151	86.4949	0	0.0346678	0.00189777	1.61898e-05	0.401432	6.46009e-05
Tissierellia sp. DTU916	bin_102_unicycler	Firmicutes	2369111	492	95.8042	0	0.0313285	1.38219	0.0354568	0.264227	0.481985
Firmicutes sp. DTU876	bin_77_unicycler	Firmicutes	2847682	61	90.5941	0.990099	2.83348	3.69394	1.62681	4.2861	6.19107
Clostridiales sp. DTU829	bin_54_metaspades	Firmicutes	2499321	66	81.4467	0	0.473893	0.0298327	0.00022927	0.454196	0.000148297
Caldicoprobacter sp. DTU807	bin_49_metaspades	Firmicutes	2199763	52	98.1183	4.80816	0.00470244	0.305706	0.353225	0.00379728	0.00269497
Syntrophaceticus sp. DTU782	bin_68_operams	Firmicutes	1802016	143	92.827	2.4789	4.29842	0.322459	3.40589	3.76735	0.00232845
Peptococcaceae sp. DTU890	bin_117_metaspades	Firmicutes	2345411	45	95.7345	1.55367	27.8338	21.6282	1.31628	16.2392	5.82161
Firmicutes sp. DTU860	bin_31_operams	Firmicutes	2294686	31	91.5896	2.85953	0.00947275	0.488366	0.000174461	0.00553052	0.0584166
Clostridiales sp. DTU826	bin_31_unicycler	Firmicutes	2096358	232	94.2308	1.92308	2.95927	0.0368479	0.108643	3.39963	0.130782
Tissierella sp. DTU915	bin_14_unicycler	Firmicutes	2392648	269	97.9021	0	0.050134	0.666443	0.025193	0.0492141	2.79269
Clostridiales sp. DTU834	bin_89_operams	Firmicutes	1973546	229	99.1935	0.806452	0.515519	0.421967	0.454666	0.243462	0.178111
Firmicutes sp. DTU861	bin_34_operams	Firmicutes	2215506	84	93.7908	4.41176	0.0113246	0.224899	0.173664	0.0715166	0.105308
Thermoclostridium sp. DTU788	bin_57_unicycler	Firmicutes	2006917	103	97.9021	1.3986	0.709185	0.0901977	0.000922521	0.570272	0.000704905
Firmicutes sp. DTU873	bin_6_operams	Firmicutes	2333942	128	90.9091	0	0.0138246	0.890277	0.0687607	0.364646	0.251152
Firmicutes sp. DTU859	bin_30_metaspades	Firmicutes	1092980	418	57.3839	0	0.072265	0.0184026	0.000276552	0.252644	0.000655769
Tepidanaerobacter sp. DTU786	bin_96_operams	Firmicutes	2228701	151	95.6731	1.44231	0.0132846	1.33263	0.0694523	0.0187773	0.102133
Firmicutes sp. DTU849	bin_110_metaspades	Firmicutes	2463171	79	93.1373	0.980392	3.83942	0.960087	0.0556399	7.2218	0.0880071
L. sakei DTU885	bin_51_metaspades	Firmicutes	1968508	125	99.4565	1.3587	0.000285678	0.00385271	0.0110438	0.578245	0.00897964
Firmicutes sp. DTU863	bin_37_metaspades	Firmicutes	2084608	438	84.8331	2.14689	0.510845	0.00172309	3.84761e-05	0.0334312	5.37439e-05
Clostridiaceae sp. DTU816	bin_20_operams	Firmicutes	2013358	528	79.3233	1.02837	0.0658038	0.0875882	0.0360045	0.0304288	0.240853
Firmicutes sp. DTU869	bin_57_metaspades	Firmicutes	1544937	403	61.1492	1.9774	0.0360975	0.0143562	0.0103514	0.0952636	0.251057
Tepidimicrobium sp. DTU787	bin_12_operams	Firmicutes	2028780	140	99.3007	0.0218531	0.0321362	0.903601	0.0181278	0.0162825	0.873578
P. brenneri DTU904	bin_108_metaspades	Proteobacteria	4628572	1739	81.7692	2.3724	0.000944373	0.00039843	0.00252331	0.359599	0.000915093
Desulfitibacter sp. DTU840	bin_99_unicycler	Firmicutes	2847682	61	95.2253	0.680272	0.00126342	0.450407	0.162644	0.00559446	1.84021
Halanaerobiaceae sp. DTU881	bin_54_operams	Firmicutes	2162219	165	97.3684	1.38889	0.902148	0.0339383	0.00696195	0.324634	0.0002527
Tepidanaerobacter sp. DTU911	bin_25_unicycler	Firmicutes	2407879	86	96.1538	0.961538	0.360959	0.0524271	0.257431	0.425983	2.30642
Firmicutes sp. DTU864	bin_38_metaspades	Firmicutes	1470760	514	57.931	4.31034	0.155454	0.0748016	0.00290705	0.168377	0.000782894
Firmicutes sp. DTU850	bin_112_metaspades	Firmicutes	1835265	422	84.5176	4.96957	0.103693	0.23301	0.00178476	0.207914	0.0133823
Tissierellia sp. DTU917	bin_92_unicycler	Firmicutes	2092233	91	89.5105	0.874126	0.021292	0.0272663	0.0715187	0.0757238	0.863095
T. xylanilyticum DTU912	bin_91_operams	Firmicutes	2901789	255	98.6014	0.932401	0.00651127	3.04021	0.103723	0.00487717	0.0506971
Clostridiales sp. DTU832	bin_7_unicycler	Firmicutes	2499821	61	97.2028	1.3986	0.534125	0.0432561	0.00226219	0.430937	0.00107781
Peptococcaceae sp. DTU898	bin_49_operams	Firmicutes	2006917	103	93.2203	1.55367	0.694911	0.13642	0.016674	0.996172	0.00297652
Caldicoprobacter sp. DTU808	bin_5_unicycler	Firmicutes	2590475	92	98.3871	4.6371	0.0645084	0.130222	0.503316	0.02499	0.350624
Acetomicrobium sp. DTU791	bin_135_metaspades	Synergistota	1891022	280	88.9831	5.39291	2.90529	1.20532	0.345509	0.471075	1.6118
Methanobacterium sp. DTU775	bin_141_metaspades	Euryarchaeota	1022813	606	54.6424	4.8	0.00241433	0.000567786	0.0195979	0.205199	0.000184162
Firmicutes sp. DTU872	bin_68_unicycler	Firmicutes	1661961	70	98.6667	1.33333	0.299414	0.039829	0.000754208	1.18865	0.00176013
Halanaerobiaceae sp. DTU880	bin_36_metaspades	Firmicutes	1586127	433	79.913	2.34583	0.257341	0.0531699	0.117483	0.0685778	7.20823e-05
Pseudomonas sp. DTU781	bin_137_operams	Proteobacteria	1884797	1168	57.4149	7.01929	0.268437	0.00172108	7.14025e-05	0.0519466	9.83723e-05
Methanoculleus sp. DTU776	bin_37_operams	Euryarchaeota	2369111	492	95.4248	0.816993	0.0102115	0.333886	0.171415	0.169787	0.00472436
Tepidanaerobacter sp. DTU910	bin_144_metaspades	Firmicutes	1169987	592	50.1437	4.32692	0.00820947	0.385037	0.00356454	0.00692946	0.0172621
Methanoculleus sp. DTU886	bin_108_operams	Euryarchaeota	2320352	94	99.0196	0	1.17022	0.0136911	0.0023323	25.7926	0.254728
Firmicutes sp. DTU851	bin_115_operams	Firmicutes	2199763	52	95.098	1.0142	0.967689	0.0462718	0.0165028	0.730824	0.00134053
Bacillaceae sp. DTU796	bin_136_operams	Firmicutes	2312538	1275	57.1881	8.12372	0.169638	0.116838	0.00154067	0.067251	0.0153355
Clostridiales sp. DTU824	bin_27_metaspades	Firmicutes	1802016	143	94.8658	1.12874	0.670955	0.00967355	0.000467996	0.140237	0.00183185
Haloplasmataceae sp. DTU882	bin_95_unicycler	Firmicutes	1578299	34	87.8827	3.31492	0.0828925	0.283313	0.266124	0.300689	0.0410465
H. saccincola DTU883	bin_58_operams	Firmicutes	2813725	186	100	0.671141	0.616086	0.0248114	0.00159578	0.433954	0.000560812
Firmicutes sp. DTU843	bin_62_unicycler	Firmicutes	1975390	28	89.6186	0	1.20913	0.189029	0.000644524	0.279101	0.0011303
Firmicutes sp. DTU848	bin_109_metaspades	Firmicutes	2686936	27	99.3007	2.0979	0.0279695	29.8266	0.00742867	0.0327574	0.49007
Firmicutes sp. DTU865	bin_41_operams	Firmicutes	1986604	584	90.303	4	0.301871	0.0370828	0.00318518	0.246009	0.000777971
Peptococcaceae sp. DTU889	bin_100_unicycler	Firmicutes	1993067	67	92.161	1.9132	0.92722	0.193695	0.00904181	0.451595	0.0300851
Peptococcaceae sp. DTU894	bin_26_unicycler	Firmicutes	1966938	86	78.3898	2.57062	0.0638069	0.217286	0.00234994	0.0791956	0.460936
Psychrobacter sp. DTU905	bin_96_unicycler	Proteobacteria	2355219	82	83.0723	1.19309	0.0021333	2.82663e-05	0.248068	0.00126107	0.44623
Clostridiales sp. DTU823	bin_23_metaspades	Firmicutes	2628201	68	98.0886	0	0.110286	1.0854	0.00376705	0.0660596	0.0171536

## Sheet: Table S5
KO terms used in KEGG mapper to visualize the metabolic pathways per each MAG
	bin_100_operams	bin_100_unicycler	bin_101_metaspades	bin_102_metaspades	bin_102_unicycler	bin_104_operams	bin_105_operams	bin_107_operams	bin_108_metaspades	bin_108_operams	bin_109_metaspades	bin_10_metaspades	bin_110_metaspades	bin_111_operams	bin_112_metaspades	bin_113_operams	bin_114_metaspades	bin_115_operams	bin_117_metaspades	bin_118_metaspades	bin_118_operams	bin_119_operams	bin_120_operams	bin_127_metaspades	bin_127_operams	bin_129_metaspades	bin_12_operams	bin_12_unicycler	bin_134_metaspades	bin_135_metaspades	bin_135_operams	bin_136_operams	bin_137_operams	bin_139_metaspades	bin_13_unicycler	bin_141_metaspades	bin_143_metaspades	bin_144_metaspades	bin_14_metaspades	bin_14_unicycler	bin_17_operams	bin_17_unicycler	bin_18_unicycler	bin_1_metaspades	bin_20_operams	bin_21_operams	bin_21_unicycler	bin_22_metaspades	bin_22_operams
K22468	#	#	#	#	#	#	#	#	#	#	#	#	#	#	#	#	#	#	#	#	#	#	#	#	#	#	#	#	#	#	#	#	#	#	#	#	K22468	#	#	#	#	#	#	#	#	#	#	#	#
K07308	#	#	#	#	#	#	#	#	#	#	#	#	#	#	#	#	#	#	#	#	#	#	#	#	#	#	#	#	#	#	#	#	#	#	#	#	K07308	#	#	#	#	#	#	#	#	#	#	#	#
K13002	#	#	#	#	#	#	#	#	#	#	#	#	#	#	#	#	#	#	#	#	#	#	#	#	#	#	#	#	#	#	K13002	#	#	#	#	#	#	#	#	#	#	#	#	#	#	#	#	#	#
K05602	#	#	#	#	#	#	#	#	#	#	#	#	#	#	#	#	#	#	#	#	#	#	#	#	#	#	#	#	#	#	#	#	#	#	#	#	#	#	#	#	#	#	#	#	#	#	#	#	#
K01711	#	#	#	#	#	#	#	#	#	#	#	#	#	K01711	#	#	#	K01711	#	#	#	#	#	#	#	K01711	#	#	#	K01711	#	#	#	#	#	#	#	#	#	#	#	#	K01711	#	#	#	#	#	#
K14986	#	#	#	#	#	#	K14986	#	#	#	#	#	K14986	#	#	#	#	#	#	#	#	#	#	#	#	#	#	#	#	#	#	#	#	#	#	#	#	#	#	#	#	#	#	#	#	#	#	#	#
K10242	#	#	#	#	#	#	#	#	#	#	#	#	#	#	#	#	#	#	#	#	#	K10242	#	#	#	#	#	#	#	#	#	#	#	#	#	#	K10242	#	#	#	#	#	#	#	#	#	#	#	#
K09776	K09776	K09776	#	K09776	#	K09776	K09776	#	#	#	K09776	#	K09776	#	K09776	#	#	K09776	K09776	K09776	K09776	K09776	#	K09776	K09776	#	K09776	#	K09776	#	#	#	#	#	#	#	#	K09776	K09776	#	#	K09776	K09776	K09776	#	#	K09776	#	K09776
K02922	#	#	#	#	#	#	#	#	#	#	#	#	#	K02922	#	#	#	#	#	#	#	#	#	#	#	#	#	#	#	#	#	#	#	#	#	#	#	#	#	#	K02922	#	#	#	#	#	#	#	#
K15545	#	#	#	#	#	K15545	#	#	#	#	#	#	#	#	#	#	#	#	#	#	#	#	#	#	#	#	#	#	#	#	#	#	#	#	#	#	#	#	#	#	#	#	#	#	#	#	#	#	#
K09952	#	#	#	#	#	#	#	#	#	#	#	#	#	#	#	#	#	#	#	#	#	#	#	#	#	#	#	#	#	#	#	#	#	#	#	#	#	#	#	#	#	#	#	#	#	#	#	#	#
K02300	#	#	#	#	#	#	#	#	K02300	#	#	#	#	#	#	#	#	#	#	#	#	#	#	#	#	#	#	#	#	#	#	#	#	#	#	#	#	#	#	#	#	#	#	#	#	#	#	#	#
K17744	#	#	#	#	#	#	#	#	#	#	#	#	#	#	#	#	#	#	#	#	#	#	#	#	#	#	#	#	#	#	#	#	#	#	#	#	#	#	#	#	#	#	#	#	#	#	#	#	#
K07453	#	#	#	#	#	#	#	#	#	#	#	#	#	#	#	#	#	#	#	K07453	K07453	#	#	#	#	#	#	#	#	#	#	#	#	#	#	#	#	#	#	#	#	#	#	#	#	#	#	#	#
K19595	#	#	#	#	#	#	#	#	K19595	#	#	#	#	#	#	#	#	#	#	#	#	#	#	#	#	#	#	#	#	#	#	#	#	#	#	#	#	#	#	#	#	#	#	#	#	#	#	#	#
K06134	#	#	#	#	#	#	#	#	K06134	#	#	#	#	#	#	#	#	#	#	#	#	#	#	#	#	#	#	#	#	#	#	#	#	#	#	#	#	#	#	#	#	#	#	#	#	#	#	#	#
K02048	#	#	#	#	#	K02048	#	#	#	#	#	#	#	#	#	#	#	#	#	#	#	#	#	#	#	#	#	#	#	#	#	K02048	#	#	#	#	#	#	#	#	#	#	#	#	#	#	#	#	#
K00202	#	#	#	#	#	#	#	#	#	#	#	#	#	#	#	#	#	#	#	#	#	#	#	#	#	#	#	#	#	K00202	#	#	#	#	#	#	#	#	#	#	#	#	#	K00202	K00202	#	#	#	#
K21556	#	#	#	#	#	#	#	#	#	#	#	#	#	#	#	#	#	#	#	#	#	#	#	#	#	K21556	#	#	#	#	#	#	#	K21556	#	#	#	#	#	#	#	#	#	#	#	#	#	#	#
K00514	#	#	#	#	#	K00514	#	#	#	#	#	#	#	#	#	#	#	#	#	#	#	#	#	#	#	#	#	#	#	#	#	#	#	#	#	#	#	#	#	#	#	#	#	#	#	#	#	#	#
K02600	K02600	K02600	#	K02600	K02600	K02600	K02600	K02600	K02600	#	K02600	K02600	K02600	K02600	K02600	K02600	K02600	K02600	K02600	K02600	K02600	K02600	#	K02600	K02600	K02600	K02600	K02600	K02600	K02600	K02600	K02600	K02600	#	K02600	#	K02600	K02600	K02600	K02600	K02600	K02600	K02600	K02600	K02600	#	K02600	K02600	K02600
K17323	#	#	#	#	#	#	#	#	K17323	#	#	#	#	#	#	#	#	#	#	#	#	#	#	#	#	#	#	#	K17323	#	#	#	#	#	#	#	#	#	#	#	#	#	#	#	#	#	#	#	#
K07645	#	#	#	#	#	#	#	#	#	#	#	#	#	#	#	#	#	#	#	#	#	#	#	#	#	#	#	#	#	#	#	#	#	#	#	#	#	#	#	#	#	#	#	#	#	#	#	#	#
K06978	#	#	#	#	#	#	#	#	#	#	#	#	#	#	#	#	#	#	#	#	#	#	#	#	#	#	#	#	#	#	#	#	#	K06978	#	#	K06978	#	#	#	#	#	#	#	#	#	#	#	#
K20488	#	#	#	#	#	#	#	#	#	#	#	#	#	#	#	#	#	#	#	#	#	#	#	#	#	#	K20488	#	#	#	#	#	#	#	#	#	#	#	#	#	#	#	#	#	#	#	#	#	#
K07516	#	#	#	#	#	#	#	#	#	#	#	#	#	#	#	#	#	#	#	#	#	#	#	#	K07516	#	#	#	#	#	#	K07516	#	#	#	#	#	#	K07516	#	#	#	#	#	#	#	#	#	#
K19135	#	#	#	#	#	#	#	#	#	#	#	#	#	#	#	#	#	#	#	#	#	#	#	#	#	#	#	#	#	#	#	#	#	#	#	#	#	#	#	#	#	K19135	#	#	#	#	#	#	#
K01613	#	#	#	#	#	#	#	#	#	#	#	#	#	#	#	#	#	#	#	#	#	#	#	#	#	#	#	#	#	K01613	#	#	#	K01613	#	K01613	#	#	#	#	#	#	#	#	#	#	#	#	#
K18332	K18332	K18332	#	#	K18332	#	#	K18332	#	#	K18332	#	#	#	#	#	K18332	#	K18332	#	K18332	#	#	#	#	#	#	#	#	#	#	K18332	#	#	#	#	#	#	K18332	K18332	#	#	#	#	K18332	K18332	K18332	K18332	#
K00656	K00656	K00656	#	#	#	#	#	#	#	#	#	K00656	#	#	#	K00656	#	K00656	K00656	#	#	#	#	#	#	K00656	#	K00656	#	K00656	K00656	#	#	K00656	#	#	K00656	#	#	#	#	#	#	K00656	#	K00656	#	#	#
K00031	#	#	#	K00031	#	#	#	#	#	#	#	K00031	#	#	#	#	#	#	#	#	#	#	#	#	#	#	#	#	#	#	K00031	#	#	K00031	#	#	K00031	#	#	#	K00031	#	#	#	K00031	#	#	#	#
K00437	#	#	#	#	#	#	#	#	#	#	#	#	#	#	#	#	#	#	#	#	#	#	#	#	#	#	#	#	#	#	#	#	#	#	#	#	#	#	#	#	#	#	K00437	#	#	#	#	#	K00437
K00303	K00303	K00303	#	#	K00303	#	#	#	K00303	#	K00303	#	#	#	#	#	#	#	K00303	K00303	K00303	#	#	#	#	#	#	#	K00303	#	#	#	#	#	#	#	#	#	#	#	#	K00303	#	#	K00303	#	K00303	#	#
K02588	#	#	#	#	#	#	#	#	#	K02588	#	#	#	K02588	K02588	#	#	#	#	#	#	#	K02588	#	#	#	#	#	#	#	#	#	#	#	#	#	#	#	#	#	K02588	#	#	#	#	#	#	#	#
K11444	#	#	#	#	#	#	#	#	K11444	#	#	#	#	#	#	#	#	#	#	#	#	#	#	#	#	#	#	#	#	#	#	#	#	#	#	#	#	#	#	#	#	K11444	#	#	#	#	#	#	#
K03752	K03752	K03752	#	#	K03752	#	#	#	K03752	K03752	K03752	#	#	#	#	#	#	#	K03752	#	#	#	K03752	#	K03752	#	#	K03752	K03752	#	#	K03752	K03752	#	K03752	#	#	#	K03752	K03752	#	K03752	K03752	#	K03752	#	#	#	#
K20968	#	#	#	#	#	#	#	#	#	#	#	#	#	#	#	#	#	#	#	#	#	#	#	#	#	#	#	#	#	#	#	#	#	K20968	#	#	#	#	#	#	#	#	#	#	#	#	#	#	#
K01744	#	#	#	#	#	#	#	#	K01744	#	#	#	K01744	#	#	#	#	#	#	#	#	#	#	K01744	#	#	K01744	#	K01744	#	#	K01744	#	#	#	#	#	#	#	#	#	#	K01744	#	#	#	K01744	#	K01744
K09739	#	#	#	#	#	#	#	#	#	K09739	#	#	#	K09739	#	#	#	#	#	#	#	#	K09739	#	#	#	#	#	#	#	#	#	#	#	#	#	#	#	#	#	K09739	#	#	#	#	#	#	#	#
K00441	#	#	#	#	#	#	#	#	#	#	#	#	#	#	#	#	#	#	#	#	#	#	#	#	#	#	#	#	#	#	#	#	#	#	#	#	#	#	K00441	#	#	#	#	#	#	#	#	#	#
K05916	#	#	#	#	#	#	#	#	K05916	#	#	#	#	#	#	#	#	#	#	#	#	#	#	#	#	#	#	#	#	#	#	#	#	#	#	#	#	#	#	#	#	#	#	#	#	#	#	#	#
K03584	K03584	K03584	K03584	K03584	K03584	K03584	K03584	K03584	K03584	#	K03584	K03584	K03584	#	K03584	K03584	#	K03584	K03584	K03584	K03584	K03584	#	#	K03584	#	K03584	K03584	K03584	K03584	#	#	#	K03584	K03584	#	K03584	K03584	K03584	K03584	#	K03584	K03584	K03584	K03584	K03584	#	#	K03584
K01097	#	#	#	#	#	#	#	#	#	#	#	#	#	#	#	#	#	#	#	#	#	#	#	#	#	#	#	#	#	#	#	#	#	#	#	#	#	#	#	#	#	#	#	#	#	#	#	#	#
K13017	#	#	#	#	#	#	#	#	#	#	#	#	#	#	#	#	#	#	#	#	#	#	#	#	#	#	#	#	#	#	#	#	#	#	#	#	#	#	#	#	#	#	#	#	#	#	#	#	#
K00556	#	#	#	#	#	#	#	#	#	#	#	#	#	#	#	#	#	#	#	#	#	K00556	#	#	#	#	#	#	#	#	#	#	#	#	#	#	#	#	#	#	#	#	#	#	#	#	#	#	#
K04066	K04066	K04066	#	K04066	K04066	K04066	K04066	K04066	#	#	K04066	K04066	K04066	#	#	K04066	K04066	K04066	K04066	K04066	K04066	K04066	#	K04066	K04066	#	K04066	K04066	K04066	#	#	#	#	#	K04066	#	#	K04066	K04066	K04066	#	K04066	K04066	#	#	K04066	K04066	K04066	K04066
K07398	#	#	#	#	#	#	#	#	#	K07398	#	#	#	#	#	#	#	#	#	#	#	#	K07398	#	#	#	#	#	#	#	#	#	#	#	#	#	#	#	#	#	#	#	#	#	#	#	#	#	#
K00194	#	#	#	#	#	#	#	#	#	K00194	#	#	#	K00194	K00194	#	#	#	#	#	#	#	#	#	K00194	#	#	#	#	#	#	#	#	#	#	#	#	#	K00194	#	K00194	#	#	#	#	#	#	#	#
K09699	#	#	#	#	#	K09699	#	#	K09699	#	#	#	#	#	#	#	#	#	#	#	#	#	#	#	#	#	#	#	#	#	#	#	#	#	#	#	#	#	#	#	#	#	#	#	#	#	#	K09699	#
K02441	#	#	#	#	#	#	#	#	K02441	#	#	#	#	#	#	#	#	#	#	#	#	#	#	#	#	#	#	#	#	#	#	#	#	#	K02441	#	#	#	#	#	#	#	#	#	#	#	#	#	#
K07171	K07171	K07171	K07171	K07171	#	#	K07171	K07171	#	#	#	K07171	K07171	#	K07171	K07171	#	K07171	K07171	K07171	K07171	K07171	#	#	K07171	#	K07171	K07171	K07171	K07171	K07171	K07171	#	#	K07171	#	#	#	K07171	K07171	#	K07171	K07171	#	K07171	K07171	#	#	#
K07178	#	#	#	#	#	#	#	#	K07178	K07178	#	#	#	K07178	#	#	#	#	#	#	#	#	K07178	#	#	#	#	#	#	#	#	#	K07178	#	#	#	#	#	#	#	K07178	#	#	#	#	#	#	#	#
K00108	#	#	#	#	#	#	#	#	#	#	#	#	#	#	#	#	#	#	#	#	#	#	#	#	#	#	#	#	#	#	#	#	#	#	#	#	K00108	#	#	#	#	#	#	#	#	#	#	#	#
K20023	#	#	#	#	#	#	#	#	#	#	#	#	#	#	#	#	#	#	#	#	#	#	#	#	#	#	#	#	#	#	#	#	#	#	#	#	#	#	#	#	#	#	#	#	#	#	#	K20023	#
K22163	#	#	#	#	#	#	#	#	#	#	#	#	#	#	#	#	#	#	#	#	#	#	#	#	#	#	#	#	#	#	#	#	#	#	#	#	#	#	#	#	K22163	#	#	#	#	#	#	#	#
K04771	#	#	#	K04771	#	K04771	K04771	#	#	#	#	#	K04771	#	#	#	K04771	#	#	K04771	#	K04771	#	K04771	#	#	#	#	#	K04771	#	K04771	K04771	#	#	#	#	#	K04771	#	#	K04771	K04771	#	#	K04771	K04771	K04771	K04771
K09725	#	#	#	#	#	#	#	#	#	#	#	#	#	K09725	#	#	#	#	#	#	#	#	#	#	#	#	#	#	#	#	#	#	#	#	#	#	#	#	#	#	K09725	#	#	#	#	#	#	#	#
K11641	#	#	#	#	#	#	#	#	#	#	#	#	#	#	#	#	#	#	#	#	#	#	#	#	#	#	#	#	#	#	#	#	#	#	K11641	#	#	#	#	#	#	#	#	#	#	#	#	#	#
K01286	#	#	K01286	#	#	#	#	#	#	#	#	#	K01286	K01286	#	K01286	#	#	#	#	#	#	#	#	#	#	#	#	#	#	K01286	#	#	#	#	#	#	#	#	#	#	#	#	#	#	#	#	K01286	#
K13940	#	#	#	#	#	K13940	#	#	#	#	K13940	#	#	#	#	#	#	#	#	#	#	#	#	#	#	#	#	#	#	#	#	#	#	#	#	#	K13940	#	#	#	#	#	#	#	K13940	#	#	#	#
K05576	#	#	#	#	#	#	#	#	#	#	#	#	#	K05576	#	#	#	#	#	#	#	#	#	#	#	#	#	#	#	#	#	#	#	#	#	#	#	#	#	#	K05576	#	K05576	#	#	#	#	#	K05576
K10202	K10202	#	#	#	#	#	#	#	#	#	#	#	#	#	#	#	#	#	K10202	#	#	K10202	#	#	#	#	#	#	#	#	#	#	#	#	#	#	#	#	#	#	#	#	#	#	#	#	#	#	#
K03346	#	#	#	#	#	#	#	#	#	#	#	#	#	#	#	#	#	#	#	#	#	#	#	#	#	#	#	#	#	#	#	#	#	#	#	#	#	#	#	#	#	#	#	#	#	#	#	#	#
K07278	#	#	#	#	#	#	#	#	K07278	#	#	#	K07278	#	#	#	#	#	#	#	#	#	#	#	#	#	#	#	#	#	#	#	K07278	#	#	#	#	#	#	#	#	#	#	#	#	#	#	#	#
K16697	#	#	#	#	#	#	#	#	#	#	#	#	#	#	#	#	#	#	#	#	#	#	#	#	#	#	#	#	#	#	#	#	#	#	#	#	#	#	#	#	#	#	#	#	#	#	#	#	#
K00371	#	#	K00371	#	#	#	#	#	K00371	#	#	#	#	#	#	#	#	#	#	#	#	#	#	#	#	#	#	#	#	#	#	#	#	#	#	#	K00371	#	#	#	#	#	#	#	#	#	#	#	#
K00765	#	#	#	K00765	#	K00765	K00765	K00765	K00765	#	K00765	#	K00765	K00765	#	K00765	K00765	K00765	#	#	K00765	K00765	#	#	K00765	#	#	#	#	K00765	#	K00765	#	#	K00765	K00765	K00765	#	K00765	#	K00765	#	K00765	K00765	K00765	K00765	#	K00765	K00765
K00763	K00763	#	#	K00763	K00763	#	K00763	K00763	K00763	K00763	K00763	#	K00763	K00763	K00763	K00763	K00763	K00763	K00763	K00763	K00763	K00763	#	#	K00763	#	K00763	K00763	K00763	K00763	#	K00763	#	K00763	K00763	K00763	#	#	#	K00763	K00763	#	K00763	K00763	#	K00763	K00763	K00763	K00763
K01444	#	#	#	#	#	#	#	#	#	#	K01444	#	#	#	#	#	#	#	#	#	#	K01444	#	#	#	#	#	#	#	#	#	#	#	#	#	#	#	#	#	#	#	#	#	#	#	#	#	#	#
K10562	#	K10562	#	#	#	#	#	#	#	#	#	#	#	#	#	K10562	#	#	K10562	#	K10562	#	#	#	#	#	#	#	#	K10562	#	#	#	#	#	#	#	#	#	#	#	#	#	K10562	#	#	K10562	#	#
K03711	#	K03711	#	K03711	#	#	K03711	#	K03711	#	#	#	#	K03711	#	#	#	#	#	#	K03711	K03711	#	#	#	K03711	#	#	K03711	#	K03711	#	K03711	#	K03711	#	K03711	K03711	#	K03711	#	K03711	#	#	#	#	K03711	K03711	#
K07757	#	#	#	#	#	#	#	#	#	#	#	#	#	#	#	#	#	#	#	#	#	#	#	#	#	#	#	#	#	#	#	#	#	#	#	K07757	#	#	#	#	#	#	#	#	#	#	#	#	#
K22232	#	#	#	#	#	#	#	#	#	#	#	#	#	#	#	#	#	#	#	#	#	#	#	K22232	#	#	#	#	#	#	#	#	#	#	#	#	#	#	#	#	#	#	#	#	#	#	#	#	#
K03670	#	#	#	#	#	#	#	#	K03670	#	#	#	#	#	#	#	#	#	#	#	#	#	#	#	#	#	#	#	#	#	#	#	#	#	#	#	#	#	#	#	#	#	#	#	#	#	#	#	#
K00413	#	#	#	#	#	#	#	#	K00413	#	#	#	#	#	#	#	#	#	#	#	#	#	#	#	#	#	#	#	#	#	#	#	K00413	#	#	#	#	#	#	#	#	#	#	#	#	#	#	#	#
K01266	K01266	#	#	#	K01266	#	#	#	K01266	#	K01266	#	#	#	#	#	#	#	#	K01266	#	#	#	K01266	#	#	K01266	#	#	K01266	#	#	#	#	#	#	#	K01266	#	K01266	#	#	#	#	#	#	#	#	#
K02623	#	#	#	#	#	#	#	#	#	#	#	#	#	#	#	#	#	#	#	#	#	#	#	#	#	#	#	#	#	#	#	#	K02623	#	#	#	#	#	#	#	#	#	#	#	#	#	#	#	#
K07387	#	#	#	#	#	#	#	#	#	#	#	#	#	#	#	#	#	#	#	#	#	#	#	#	#	#	#	#	#	K07387	#	#	#	#	#	#	#	#	#	#	#	#	#	#	#	#	#	#	#
K21564	#	#	#	#	#	K21564	#	#	#	#	#	#	#	#	#	#	#	#	#	#	#	K21564	#	#	#	#	#	#	#	#	#	#	#	#	#	#	#	#	#	#	#	#	#	#	#	#	#	#	#
K06285	#	#	#	#	#	#	K06285	#	#	#	#	K06285	K06285	#	K06285	K06285	K06285	K06285	K06285	#	K06285	K06285	#	#	#	#	#	#	#	#	K06285	#	#	#	#	K06285	#	#	#	#	#	#	K06285	#	#	#	#	K06285	K06285
K02245	#	#	K02245	#	#	#	#	#	#	#	#	#	#	#	#	#	#	#	#	#	#	#	#	#	#	#	#	#	#	#	#	K02245	#	#	#	#	#	#	#	#	#	#	#	#	#	#	#	#	#
K08986	#	#	#	#	#	#	#	#	#	#	#	#	#	#	#	#	#	#	#	K08986	#	#	#	#	#	#	#	#	#	#	#	#	#	#	#	#	#	#	#	#	#	#	#	#	#	#	#	#	#
K20480	K20480	#	#	#	#	#	#	#	#	#	#	#	#	#	#	#	#	#	#	#	#	#	#	#	#	#	#	#	#	#	#	#	#	#	#	#	#	#	#	#	#	#	#	#	#	#	#	#	#
K00577	#	#	#	#	#	#	#	#	#	#	#	#	#	#	#	#	#	#	#	#	#	#	K00577	#	#	#	#	#	#	#	#	#	#	#	K00577	K00577	#	#	#	#	K00577	#	#	#	#	#	#	#	#
K00341	#	#	#	#	#	#	#	#	#	#	#	#	#	K00341	#	#	#	#	#	#	#	#	K00341	#	#	#	#	#	#	#	#	K00341	#	#	#	#	#	#	#	#	K00341	#	K00341	#	#	#	#	#	#
K15024	K15024	K15024	#	#	K15024	K15024	K15024	#	#	#	K15024	#	K15024	#	#	#	#	K15024	K15024	K15024	#	#	#	#	#	#	K15024	#	K15024	#	#	#	#	#	K15024	#	#	#	#	K15024	#	K15024	#	K15024	K15024	#	#	#	#
K02510	#	#	#	#	#	#	#	#	K02510	#	#	#	#	#	#	#	#	#	#	#	#	#	#	#	#	#	#	K02510	#	#	#	#	#	#	#	#	K02510	#	#	#	#	#	#	K02510	K02510	K02510	#	#	#
K18346	#	#	#	#	#	K18346	#	K18346	#	#	#	#	#	#	K18346	K18346	#	#	#	K18346	#	#	#	#	#	#	#	#	#	#	#	#	#	#	#	#	#	#	#	#	#	#	#	#	#	#	#	#	#
K03216	K03216	K03216	K03216	K03216	K03216	#	K03216	K03216	K03216	#	K03216	#	K03216	#	#	K03216	K03216	K03216	K03216	K03216	K03216	K03216	#	#	#	#	K03216	K03216	#	#	#	K03216	K03216	#	K03216	#	K03216	K03216	K03216	K03216	#	#	K03216	#	#	K03216	#	K03216	K03216
K16901	#	#	#	#	#	#	#	#	#	#	#	#	#	#	#	#	#	#	#	#	#	#	#	#	#	#	#	#	#	#	#	#	#	#	#	#	#	#	#	#	#	#	#	#	#	#	#	#	#
K00788	#	#	#	#	#	#	K00788	#	K00788	K00788	K00788	K00788	K00788	#	K00788	K00788	#	#	#	#	#	#	K00788	#	#	#	#	K00788	#	#	#	K00788	K00788	#	#	#	K00788	K00788	#	K00788	K00788	#	#	K00788	#	K00788	#	#	#
K01092	#	K01092	K01092	#	#	#	#	#	K01092	K01092	#	#	#	K01092	#	#	#	#	#	#	#	#	#	#	#	#	#	K01092	#	#	K01092	#	#	K01092	#	K01092	#	#	#	#	K01092	#	K01092	#	#	#	#	K01092	#
K22747	#	#	#	#	#	#	#	#	#	#	#	#	#	#	#	#	#	#	#	#	#	#	#	#	#	#	#	#	#	#	#	#	#	#	#	#	#	#	#	#	#	#	#	#	#	#	#	#	#
K06940	#	#	#	#	#	#	#	#	#	K06940	#	#	#	K06940	#	#	#	#	#	#	#	#	K06940	#	#	#	#	#	#	K06940	#	#	#	#	#	#	#	#	#	#	K06940	#	#	#	#	#	#	#	#
K00883	#	#	#	#	#	#	#	#	K00883	#	#	#	#	#	#	#	#	#	#	#	#	#	#	#	#	#	#	#	#	#	#	#	#	#	#	#	#	#	#	#	#	#	#	#	#	#	#	#	#
K04769	K04769	K04769	#	#	K04769	K04769	K04769	K04769	#	#	K04769	K04769	K04769	#	#	K04769	K04769	#	K04769	K04769	K04769	#	#	#	K04769	#	K04769	#	K04769	#	#	K04769	#	#	K04769	#	#	K04769	K04769	K04769	#	K04769	#	K04769	#	K04769	#	#	K04769
K19353	#	#	#	#	#	#	#	#	#	#	#	#	#	#	#	#	#	#	#	#	#	#	#	#	#	#	#	#	#	#	#	#	#	#	#	#	#	#	#	#	#	#	#	#	#	#	#	#	#
K00849	#	K00849	K00849	#	K00849	K00849	K00849	K00849	#	#	K00849	#	K00849	#	#	K00849	K00849	K00849	K00849	#	K00849	#	#	#	K00849	#	#	K00849	#	#	#	K00849	K00849	K00849	#	#	#	#	K00849	K00849	#	K00849	#	#	#	#	K00849	#	#
K06440	#	#	#	#	#	#	#	#	#	#	#	#	#	#	#	#	#	#	#	#	#	#	#	#	K06440	#	#	#	#	#	#	#	#	#	#	#	#	#	#	#	#	#	#	#	#	#	#	#	#
K10004	#	#	#	#	#	#	#	#	#	#	#	#	#	#	#	#	#	#	K10004	#	#	#	#	#	#	#	#	#	#	#	#	#	#	#	#	#	#	#	#	#	#	#	#	#	#	#	#	#	#
K02475	#	#	#	#	#	#	#	#	#	#	#	#	#	#	#	#	#	#	#	#	#	#	#	#	#	#	#	#	#	#	#	#	#	#	#	#	#	#	#	#	#	#	#	#	K02475	#	#	#	#
K02234	#	#	#	K02234	#	#	#	#	#	#	#	#	#	#	#	#	#	#	#	#	#	#	#	#	#	#	#	#	#	#	#	#	#	#	#	#	#	#	#	#	#	#	#	#	#	#	#	#	#
K08155	#	#	#	#	#	#	#	#	#	K08155	#	#	#	K08155	#	#	#	#	#	#	#	#	K08155	#	#	#	#	#	#	#	#	#	#	#	#	#	#	#	#	#	#	#	#	#	#	#	#	#	#
K22340	K22340	#	#	K22340	K22340	#	K22340	K22340	#	#	K22340	#	K22340	#	K22340	K22340	#	#	#	#	#	K22340	#	K22340	#	#	K22340	K22340	K22340	#	#	#	#	#	#	#	#	#	#	K22340	#	#	#	#	K22340	K22340	#	#	K22340
K11384	#	#	#	#	#	#	#	#	K11384	#	#	#	#	#	#	#	#	#	#	#	#	#	#	#	#	#	#	#	#	#	#	#	#	#	#	#	#	#	#	#	#	#	#	#	#	#	#	#	#
K17330	#	#	#	#	#	#	#	#	#	#	#	#	#	#	#	#	#	#	#	#	#	K17330	#	#	#	#	#	#	#	#	#	#	#	#	#	#	#	#	#	#	#	#	K17330	#	#	#	#	#	#
K22205	#	#	#	#	#	#	#	#	#	#	K22205	#	#	#	#	#	#	#	#	#	#	#	#	#	#	#	#	#	#	#	K22205	#	#	#	#	#	#	#	#	#	#	#	#	#	#	#	#	#	#
K08218	#	#	#	#	#	#	#	#	#	#	#	#	#	#	#	#	#	#	#	#	#	#	#	#	#	K08218	#	#	#	#	#	#	K08218	#	#	#	#	#	#	#	#	#	#	#	#	#	#	#	#
K18967	#	K18967	#	#	K18967	#	#	#	#	#	#	#	#	#	#	K18967	K18967	#	#	#	#	#	#	#	#	#	#	#	#	#	#	#	#	#	#	#	#	#	#	#	#	#	#	#	#	#	#	#	#
K15580	#	#	K15580	K15580	#	K15580	#	#	K15580	#	#	#	K15580	#	K15580	K15580	K15580	#	#	#	#	#	#	#	#	#	#	K15580	#	K15580	#	K15580	K15580	#	K15580	#	K15580	#	#	#	#	K15580	#	#	#	#	#	#	#
K00058	#	K00058	K00058	#	#	#	#	K00058	#	#	#	K00058	K00058	#	#	K00058	#	K00058	K00058	#	#	K00058	#	#	#	#	#	#	#	#	#	#	#	K00058	#	#	#	K00058	K00058	#	K00058	#	K00058	#	#	K00058	K00058	K00058	K00058
K07028	#	#	#	#	#	#	#	#	K07028	#	#	#	#	#	#	#	#	#	#	#	#	#	#	#	#	#	#	#	#	#	#	#	K07028	#	#	#	K07028	#	#	#	#	#	#	#	#	#	#	#	#
K07637	#	#	#	#	#	#	#	#	K07637	#	#	#	#	#	#	#	#	#	#	#	#	#	#	#	#	#	#	#	#	#	#	#	#	#	#	#	#	#	#	#	#	#	#	#	#	#	#	#	#
K16345	#	#	#	#	#	#	#	#	#	#	#	#	#	#	#	#	#	#	#	#	#	#	#	#	#	#	#	#	#	#	#	#	#	#	#	#	#	#	#	#	#	#	#	#	#	#	#	#	#
K06286	#	#	K06286	#	#	#	#	#	#	#	#	#	#	#	#	#	#	#	#	#	#	#	#	#	#	#	#	#	#	#	#	#	#	#	#	#	#	#	#	#	#	#	#	#	#	#	#	#	#
K01183	#	#	#	#	#	#	#	K01183	#	#	#	#	#	K01183	#	#	#	K01183	K01183	#	#	#	#	#	#	#	#	#	#	#	K01183	#	#	#	#	#	#	#	#	#	#	#	#	#	#	#	K01183	#	K01183
K06012	K06012	K06012	#	K06012	K06012	K06012	K06012	K06012	#	#	K06012	K06012	K06012	#	K06012	K06012	#	K06012	K06012	K06012	K06012	K06012	#	K06012	K06012	#	K06012	#	K06012	#	#	#	#	#	K06012	#	#	K06012	K06012	K06012	#	K06012	K06012	K06012	K06012	K06012	#	K06012	K06012
K07991	#	#	#	#	#	#	#	#	#	K07991	#	#	#	K07991	#	#	#	#	#	#	#	#	K07991	#	#	#	#	#	#	#	#	#	#	#	#	K07991	#	#	#	#	K07991	#	#	#	#	#	#	#	#
K13525	#	#	#	#	#	#	#	#	#	#	#	#	#	#	#	#	#	#	#	#	#	#	#	#	#	#	#	#	#	#	#	#	#	#	#	#	#	#	#	#	#	#	K13525	#	#	#	#	#	#
K09126	#	#	#	#	#	#	K09126	#	#	K09126	#	#	#	#	K09126	#	K09126	#	#	K09126	#	K09126	K09126	K09126	K09126	#	#	#	K09126	#	#	#	#	#	K09126	K09126	#	#	K09126	#	#	#	#	K09126	#	#	#	#	#
K01295	#	#	#	#	K01295	#	#	#	K01295	#	#	#	#	#	#	K01295	#	#	K01295	#	#	#	#	#	#	#	#	#	#	#	#	#	#	#	#	#	#	#	#	#	#	#	#	#	K01295	#	#	#	#
K01663	#	#	#	#	#	#	#	#	#	#	#	#	#	#	#	#	#	#	#	#	#	#	#	#	#	#	#	#	#	#	#	#	#	#	#	#	#	#	#	#	#	#	#	#	#	#	#	#	#
K17899	K17899	#	#	#	K17899	#	#	#	#	#	K17899	#	#	#	#	#	#	#	#	K17899	#	#	#	#	#	#	K17899	#	#	#	#	#	#	#	#	#	#	#	#	K17899	#	#	#	#	#	#	#	#	#
K13767	#	#	#	#	#	#	#	#	#	#	#	#	#	#	#	#	#	#	#	#	#	#	#	#	#	#	#	#	#	#	#	#	#	#	#	#	#	#	K13767	#	#	#	#	K13767	#	#	#	#	#
K21252	#	#	#	#	#	#	#	#	#	#	#	#	#	#	#	#	#	#	#	#	#	#	#	#	#	#	#	#	#	#	#	#	#	#	#	#	#	#	#	#	#	#	#	#	#	#	#	#	#
K14096	#	#	#	#	#	#	#	#	#	K14096	#	#	#	#	#	#	#	#	#	#	#	#	K14096	#	#	#	#	#	#	#	#	#	#	#	#	K14096	#	#	#	#	#	#	#	#	#	#	#	#	#
K14940	#	#	#	#	#	#	#	#	#	#	#	#	#	#	#	#	#	#	#	#	#	#	#	#	#	#	#	#	#	#	#	#	#	#	#	#	#	#	#	#	#	#	#	#	#	#	#	#	#
K00696	#	#	#	#	#	#	#	#	#	#	#	#	#	#	#	#	#	#	#	#	#	#	#	#	#	#	#	#	#	#	#	#	#	#	#	#	#	#	K00696	#	#	#	#	#	#	#	K00696	#	#
K04093	#	#	#	#	#	#	#	#	#	K04093	#	#	#	#	#	#	#	#	#	#	#	#	#	#	#	#	#	#	#	#	#	#	#	#	#	#	#	K04093	#	#	#	#	#	#	K04093	#	#	#	#
K16704	#	#	#	#	#	#	#	#	#	#	#	#	#	#	#	#	#	#	#	#	#	#	#	#	#	#	#	#	#	#	#	#	#	#	K16704	#	#	#	#	#	#	#	#	#	#	#	#	#	#
K07583	#	#	#	#	#	#	#	#	#	K07583	#	#	#	K07583	#	#	#	#	#	#	#	#	#	#	#	#	#	#	#	#	#	#	#	#	#	#	#	#	#	#	K07583	#	#	#	#	#	#	#	#
K01759	K01759	#	#	K01759	#	K01759	#	K01759	K01759	#	K01759	K01759	#	K01759	#	#	#	K01759	#	K01759	#	K01759	#	#	K01759	K01759	#	#	#	K01759	#	#	#	K01759	#	#	#	K01759	#	#	#	#	#	K01759	#	#	#	K01759	K01759
K04022	#	#	#	#	#	#	#	#	#	#	#	#	#	#	#	#	#	#	#	#	#	#	#	#	#	#	#	#	#	#	#	#	#	#	#	#	#	#	#	#	#	#	#	#	#	#	#	#	#
K07232	#	#	#	#	#	#	#	#	K07232	#	#	#	#	#	#	#	#	#	#	#	#	#	#	#	#	#	#	#	#	#	#	#	#	#	#	#	#	#	#	#	#	#	#	#	#	#	#	#	#
K00337	#	#	#	#	#	#	#	#	K00337	#	#	#	#	K00337	#	#	#	#	#	#	#	#	#	#	K00337	#	#	#	#	#	#	K00337	#	#	#	#	K00337	#	#	#	K00337	#	K00337	#	#	#	#	#	K00337
K00054	#	#	K00054	#	#	#	#	#	#	#	#	#	#	#	#	#	#	#	#	#	#	#	#	#	#	#	#	#	#	#	#	#	#	#	#	#	#	#	#	#	#	#	#	#	#	#	#	#	#
K11068	#	K11068	K11068	#	#	K11068	#	#	K11068	#	#	K11068	#	#	K11068	K11068	#	K11068	#	#	#	K11068	#	K11068	#	K11068	#	K11068	#	#	#	#	#	#	K11068	#	K11068	#	K11068	#	#	K11068	K11068	K11068	#	#	K11068	#	#
K02798	#	#	#	#	#	#	#	#	#	#	#	#	#	#	#	#	#	#	#	#	#	#	#	#	#	#	#	#	#	#	#	#	#	#	#	#	#	#	#	#	#	#	#	#	#	#	#	#	#
K21023	#	#	#	#	#	#	#	#	K21023	#	#	#	#	#	#	#	#	#	#	#	#	#	#	#	#	#	#	#	#	#	#	#	#	#	#	#	#	#	#	#	#	#	#	#	#	#	#	#	#
K03657	#	#	#	K03657	#	#	#	#	#	#	#	K03657	#	#	#	#	#	#	#	#	#	#	#	K03657	K03657	K03657	#	#	#	K03657	#	#	#	#	#	K03657	#	#	K03657	#	#	#	K03657	#	K03657	#	K03657	#	K03657
K02103	#	#	#	K02103	K02103	#	#	#	#	#	#	#	K02103	#	#	K02103	#	K02103	#	#	K02103	#	#	#	#	#	#	#	#	#	#	#	#	#	#	#	#	#	#	#	#	#	#	#	#	#	K02103	#	#
K06033	#	#	#	#	#	#	#	#	#	#	#	#	#	#	#	#	#	#	#	#	#	#	#	#	#	#	#	#	#	#	#	#	#	#	#	#	#	#	#	#	#	#	#	K06033	#	#	#	#	#
K00528	K00528	#	#	K00528	K00528	#	#	K00528	K00528	K00528	K00528	#	#	#	K00528	K00528	K00528	K00528	#	#	#	K00528	K00528	K00528	#	K00528	K00528	K00528	K00528	#	K00528	#	#	#	#	#	K00528	K00528	#	K00528	#	K00528	K00528	K00528	#	#	#	#	K00528
K10024	#	#	#	#	#	#	#	#	K10024	#	#	#	#	#	#	#	#	#	#	#	#	#	#	#	#	#	#	#	#	#	#	#	#	#	#	#	#	#	#	#	#	#	#	#	#	#	#	#	#
K07156	#	#	#	#	#	#	#	#	K07156	#	#	#	#	#	#	#	#	#	#	#	#	#	#	#	#	#	#	#	#	#	#	#	#	#	#	#	#	#	#	#	#	#	#	#	#	#	#	#	#
K01669	#	#	#	#	#	#	#	#	K01669	#	#	#	#	#	#	#	#	#	#	#	#	#	#	#	#	#	#	#	#	#	#	#	K01669	#	#	#	#	#	#	#	#	#	#	#	#	#	#	#	#
K02747	K02747	#	#	#	#	#	#	#	#	#	#	#	#	#	#	#	#	#	#	#	#	#	#	#	#	#	#	#	#	#	#	#	#	#	#	#	#	#	#	#	#	#	#	#	#	#	#	#	#
K10974	#	#	#	#	#	#	#	#	#	#	#	K10974	#	#	#	#	#	#	#	#	#	#	#	#	#	#	#	K10974	#	#	#	#	#	#	#	#	#	K10974	#	#	#	#	#	#	K10974	#	#	#	#
K03554	#	#	#	#	#	#	#	#	K03554	#	#	#	#	#	#	#	#	#	#	#	#	#	#	#	#	#	#	#	#	#	#	#	K03554	#	#	#	#	#	#	#	#	#	#	#	#	#	#	#	#
K09020	#	#	#	#	K09020	#	#	#	#	#	K09020	#	K09020	#	#	#	#	#	#	#	#	#	#	#	#	#	#	#	#	#	#	#	#	#	#	#	#	#	#	#	#	#	#	#	#	#	#	#	#
K18850	#	#	#	#	#	#	#	#	K18850	#	#	#	#	#	#	#	#	#	#	#	#	#	#	#	#	#	#	#	#	#	#	#	K18850	#	#	#	#	#	#	#	#	#	#	#	#	#	#	#	#
K06961	#	#	#	#	#	#	#	#	#	K06961	#	#	#	K06961	#	#	#	#	#	#	#	#	#	#	#	#	#	#	#	#	#	#	#	#	#	#	#	#	#	#	K06961	#	#	#	#	#	#	#	#
K14081	#	#	#	#	#	#	#	#	#	#	#	#	#	#	#	#	#	#	#	#	#	#	#	#	#	#	#	#	#	#	#	#	#	#	#	#	#	#	#	#	K14081	#	#	#	#	#	#	#	#
K04565	#	K04565	#	#	K04565	#	K04565	K04565	#	#	K04565	#	K04565	#	#	K04565	K04565	K04565	#	#	#	#	#	#	#	#	K04565	#	#	#	#	#	#	#	#	#	#	#	#	K04565	#	#	#	#	#	K04565	#	#	K04565
K09683	#	#	#	#	#	#	#	#	#	#	#	#	#	#	#	#	#	#	#	#	#	#	#	#	#	#	#	#	#	K09683	#	#	#	#	#	#	#	#	#	#	#	#	#	K09683	#	#	#	#	#
K00311	#	#	#	#	#	#	#	#	K00311	#	#	#	#	#	#	#	#	#	#	#	#	#	#	#	#	#	#	#	#	#	#	#	K00311	#	#	#	#	#	#	#	#	#	#	#	#	#	#	#	#
K07577	#	#	#	#	#	#	#	#	#	#	#	#	#	#	#	#	#	#	#	#	#	#	#	#	#	#	#	#	#	#	#	#	#	#	#	#	#	#	#	#	K07577	#	#	#	#	#	#	#	#
K00446	#	#	#	#	#	#	#	#	#	#	#	#	#	#	#	#	#	#	#	#	#	#	#	#	#	#	#	K00446	#	#	#	K00446	#	#	#	#	#	#	#	#	#	#	#	#	#	#	#	#	#
K13581	#	K13581	#	#	#	#	#	#	#	K13581	#	#	#	#	#	#	#	#	#	#	#	#	K13581	#	#	#	#	#	#	#	#	#	#	#	#	#	#	#	#	#	#	#	#	#	#	K13581	#	#	#
K03402	K03402	K03402	#	K03402	K03402	K03402	K03402	K03402	#	#	K03402	K03402	K03402	#	K03402	K03402	#	K03402	K03402	K03402	K03402	K03402	#	#	#	#	#	#	K03402	#	#	K03402	#	#	K03402	#	#	#	#	#	#	K03402	K03402	#	K03402	K03402	#	K03402	K03402
K05786	#	#	#	#	#	#	#	#	#	#	#	#	#	#	#	#	#	#	#	#	#	#	#	#	#	#	#	K05786	#	#	#	#	#	#	#	#	K05786	#	#	#	#	#	#	#	#	#	#	#	K05786
K13677	#	#	#	#	#	#	#	#	#	K13677	#	#	#	#	#	#	#	#	#	#	#	#	#	#	#	#	#	#	#	#	#	#	#	#	#	#	#	#	#	#	#	#	#	#	#	#	#	#	#
K15269	#	#	#	#	#	#	#	#	#	#	#	#	#	#	#	#	#	#	#	#	#	#	#	#	K15269	#	#	#	#	#	#	#	#	#	#	#	#	#	#	#	#	#	#	#	#	K15269	#	#	#
K03646	#	#	#	#	#	#	#	#	K03646	#	#	#	#	#	#	#	#	#	#	#	#	#	#	#	#	#	#	#	#	#	#	#	#	#	#	#	#	#	#	#	#	#	#	#	#	#	#	#	#
K03800	K03800	K03800	#	#	K03800	K03800	K03800	#	#	#	K03800	K03800	#	#	K03800	K03800	#	K03800	K03800	K03800	K03800	K03800	#	K03800	#	K03800	K03800	K03800	#	#	#	K03800	#	#	K03800	#	K03800	K03800	#	K03800	K03800	K03800	#	K03800	K03800	#	K03800	#	K03800
K02347	#	#	#	K02347	#	K02347	K02347	#	#	#	#	K02347	K02347	#	K02347	K02347	#	K02347	#	#	#	#	#	#	K02347	#	#	#	K02347	K02347	#	K02347	#	#	#	#	#	#	K02347	#	#	K02347	K02347	K02347	#	K02347	#	#	K02347
K04758	#	#	#	#	K04758	K04758	#	#	#	#	#	#	K04758	K04758	#	#	#	K04758	K04758	K04758	K04758	#	#	K04758	#	K04758	K04758	#	K04758	K04758	#	K04758	#	K04758	#	#	#	#	K04758	#	#	K04758	#	K04758	#	#	K04758	K04758	#
K04749	K04749	#	#	#	K04749	#	#	K04749	#	#	K04749	#	#	#	K04749	#	#	#	#	#	#	#	#	#	#	#	#	K04749	#	#	K04749	#	#	#	K04749	K04749	#	#	#	K04749	#	#	K04749	#	K04749	K04749	#	#	#
K01191	#	#	#	#	#	#	#	#	#	#	#	#	#	#	#	#	K01191	K01191	#	#	#	#	#	#	#	K01191	#	#	#	#	#	#	#	#	#	#	#	#	K01191	#	#	#	#	#	#	#	#	#	#
K02655	#	#	#	#	#	#	#	#	K02655	#	#	#	#	#	#	#	#	#	#	#	#	#	#	#	#	K02655	#	#	#	#	#	#	K02655	#	#	#	#	#	#	#	#	#	#	#	#	#	#	#	#
K09835	#	#	K09835	K09835	#	#	#	#	#	#	#	K09835	K09835	#	#	#	#	#	#	#	#	K09835	#	#	K09835	#	#	#	#	#	#	#	#	#	#	#	#	#	K09835	#	#	#	#	#	#	K09835	#	#	#
K13695	#	K13695	#	#	#	#	#	#	#	#	#	#	#	#	#	#	#	#	#	#	#	#	#	#	#	#	#	#	#	#	#	#	#	#	#	#	#	#	#	#	#	#	#	#	#	#	#	#	#
K22896	#	#	#	#	#	#	#	#	#	#	#	#	#	#	#	#	#	#	#	#	#	#	#	#	#	#	#	#	#	#	#	#	#	#	#	K22896	#	#	#	#	#	#	#	#	#	#	#	#	#
K01963	#	#	#	K01963	#	K01963	K01963	#	K01963	#	#	#	K01963	#	K01963	#	#	K01963	#	#	K01963	K01963	#	#	#	#	#	#	K01963	#	#	K01963	#	#	K01963	#	#	#	#	K01963	#	#	K01963	#	#	#	#	K01963	#
K02809	#	#	#	#	#	#	#	#	#	#	K02809	#	#	#	#	#	#	#	#	#	#	#	#	#	#	#	#	#	#	#	#	#	#	#	#	#	#	#	#	#	#	#	#	#	#	#	#	#	#
K07691	#	#	#	#	#	#	#	#	#	#	#	#	#	#	#	#	#	#	#	#	#	#	#	#	#	#	#	#	#	#	#	#	#	#	#	#	#	#	#	#	#	#	#	#	#	#	#	#	#
K01738	K01738	#	#	K01738	K01738	K01738	K01738	K01738	#	#	K01738	#	K01738	#	K01738	K01738	K01738	K01738	#	#	K01738	K01738	#	#	#	#	K01738	#	#	K01738	#	#	#	#	#	K01738	K01738	K01738	#	K01738	K01738	#	K01738	#	#	#	K01738	K01738	K01738
K17318	#	#	#	#	#	#	#	#	#	#	#	#	K17318	#	#	#	#	#	K17318	#	#	#	#	#	#	#	#	#	#	#	#	#	#	#	#	#	#	#	#	#	#	#	#	#	#	#	#	K17318	#
K09906	#	#	#	#	#	#	#	#	#	#	#	#	#	#	#	#	#	#	#	#	#	#	#	#	#	#	#	#	#	#	#	#	#	#	#	#	#	#	#	#	#	#	#	#	#	#	#	#	#
K09732	#	#	#	#	#	#	#	#	#	#	#	#	#	K09732	#	#	#	#	#	#	#	#	#	#	#	#	#	#	#	#	#	#	#	#	#	K09732	#	#	#	#	K09732	#	#	#	#	#	#	#	#
K00633	#	#	K00633	#	#	#	#	#	#	#	#	#	K00633	#	#	#	#	#	#	#	K00633	#	#	#	#	#	#	#	#	K00633	#	#	#	#	#	K00633	K00633	#	#	#	#	#	#	#	#	#	K00633	#	#
K11084	#	#	#	#	#	#	#	#	#	#	#	#	#	#	#	#	#	#	#	#	#	#	#	#	#	#	#	#	#	#	#	#	#	#	#	#	#	#	#	#	#	#	K11084	#	#	#	#	#	#
K22847	#	#	#	#	#	#	#	#	#	#	#	#	#	#	#	#	#	#	#	#	#	#	#	#	#	#	#	#	#	#	#	#	#	#	#	#	#	#	#	#	#	#	#	#	#	#	#	#	#
K21273	#	#	#	#	#	#	#	#	#	#	#	#	#	#	#	#	#	#	#	#	#	#	#	#	#	#	#	#	#	#	#	#	#	#	#	#	K21273	#	#	#	#	#	#	#	#	#	#	#	#
K06174	#	#	#	#	#	#	#	#	#	K06174	#	#	#	K06174	#	#	#	#	#	#	#	#	#	#	#	#	#	#	#	#	#	#	#	#	#	#	#	#	#	#	K06174	#	#	#	#	#	#	#	#
K21571	#	#	#	#	#	#	#	#	#	#	#	#	#	#	#	#	#	#	#	#	#	#	#	#	#	K21571	#	#	#	#	#	#	#	#	#	#	#	#	#	#	#	#	#	#	#	#	#	#	#
K07246	#	#	#	#	#	K07246	#	#	K07246	#	#	#	#	#	#	#	#	#	#	#	#	#	#	#	#	#	#	#	#	#	#	#	#	#	#	#	#	#	#	#	#	#	#	#	#	K07246	#	#	#
K07463	#	#	#	#	#	#	#	#	#	#	#	#	#	#	#	#	#	#	#	#	#	#	#	#	#	#	#	#	#	#	#	#	#	#	#	#	#	#	#	#	#	#	#	#	#	#	#	#	#
K09920	#	#	#	#	#	#	#	#	K09920	#	#	#	#	#	#	#	#	#	#	#	#	#	#	#	#	#	#	#	#	#	#	#	#	#	#	#	#	#	#	#	#	#	#	#	#	#	#	#	#
K02946	#	K02946	K02946	K02946	K02946	K02946	K02946	K02946	#	K02946	K02946	K02946	K02946	K02946	K02946	K02946	#	K02946	K02946	K02946	K02946	K02946	K02946	#	K02946	#	K02946	K02946	K02946	K02946	K02946	#	K02946	K02946	K02946	#	#	#	K02946	K02946	#	K02946	K02946	K02946	K02946	K02946	K02946	K02946	K02946
K07138	#	#	#	K07138	#	#	#	#	#	K07138	#	#	#	K07138	K07138	#	K07138	#	#	#	#	#	#	#	#	#	#	#	#	#	#	#	#	#	#	#	#	#	#	#	K07138	#	K07138	#	K07138	K07138	#	#	K07138
K03703	K03703	K03703	K03703	K03703	#	#	K03703	K03703	#	K03703	K03703	#	K03703	#	K03703	K03703	K03703	K03703	K03703	K03703	K03703	K03703	K03703	#	K03703	#	#	K03703	K03703	#	K03703	#	#	K03703	K03703	K03703	K03703	#	K03703	#	#	K03703	K03703	K03703	#	K03703	K03703	#	K03703
K19710	#	#	#	#	#	#	#	#	#	#	#	#	#	#	#	#	#	#	#	#	#	#	#	#	#	#	#	#	#	K19710	#	#	#	#	#	#	#	#	#	#	#	#	#	#	#	#	#	#	#
K00466	#	#	#	#	#	#	#	#	K00466	#	#	#	#	#	#	#	#	#	#	#	#	#	#	#	#	#	#	#	#	#	#	#	#	#	#	#	#	#	#	#	#	#	#	#	#	#	#	#	#
K00112	#	#	#	#	#	#	#	#	#	#	#	#	#	K00112	#	#	#	#	#	#	#	#	#	#	#	#	#	#	#	#	#	K00112	#	#	#	#	K00112	#	#	#	#	#	#	#	#	#	#	#	#
K09770	K09770	K09770	#	K09770	K09770	#	K09770	#	#	#	K09770	K09770	K09770	#	#	K09770	K09770	K09770	K09770	#	K09770	K09770	#	#	#	#	K09770	#	#	K09770	#	K09770	#	#	K09770	#	#	K09770	#	K09770	#	K09770	K09770	#	K09770	K09770	K09770	K09770	K09770
K00754	#	#	#	#	#	#	#	#	#	#	#	#	#	#	#	#	#	#	#	#	#	#	#	#	#	#	#	#	#	#	#	#	K00754	K00754	#	#	#	#	K00754	#	#	#	#	#	#	#	#	#	#
K00015	#	K00015	#	#	#	K00015	K00015	K00015	#	K00015	#	#	#	K00015	#	#	#	K00015	K00015	#	K00015	K00015	#	#	K00015	#	#	K00015	#	#	#	#	#	K00015	#	#	#	K00015	#	#	K00015	K00015	#	K00015	#	#	K00015	#	K00015
K01938	K01938	K01938	K01938	K01938	K01938	#	K01938	K01938	#	#	K01938	#	K01938	K01938	#	K01938	K01938	K01938	K01938	K01938	K01938	K01938	#	K01938	K01938	#	K01938	K01938	K01938	K01938	#	K01938	#	K01938	K01938	#	#	#	K01938	K01938	K01938	K01938	K01938	#	#	K01938	K01938	#	K01938
K08138	#	#	#	#	#	#	#	#	#	#	#	#	#	#	#	#	#	#	#	#	#	#	#	#	#	#	#	#	#	#	#	#	#	K08138	#	#	#	#	#	#	#	#	#	#	#	#	#	#	#
K00568	#	#	#	#	#	#	#	#	#	#	K00568	#	#	K00568	#	#	#	#	#	#	#	#	K00568	#	#	#	#	#	#	#	#	#	#	#	#	#	#	#	#	#	#	#	#	#	#	#	#	#	#
K21136	#	#	#	#	#	#	#	#	K21136	#	#	#	#	#	#	#	#	#	#	#	#	#	#	#	#	#	#	#	#	#	#	#	#	#	#	#	#	#	#	#	#	#	#	#	#	#	#	#	#
K07235	#	#	#	#	#	#	#	#	#	#	#	#	#	K07235	#	#	#	#	#	#	#	#	#	#	#	#	#	#	#	#	#	#	#	#	#	#	#	#	#	#	K07235	#	#	#	#	#	#	#	#
K06608	K06608	#	#	#	#	K06608	#	#	#	#	#	#	#	#	#	#	#	#	#	#	K06608	#	#	#	#	#	#	#	#	#	#	#	#	#	#	#	#	#	K06608	#	#	#	#	#	#	#	K06608	#	#
K19002	#	#	#	#	#	#	#	#	#	K19002	#	#	#	K19002	#	#	#	K19002	#	#	K19002	#	#	#	#	#	#	K19002	#	#	#	#	#	#	#	#	#	#	#	#	K19002	#	#	#	#	#	K19002	#	#
K00175	#	#	#	#	#	#	#	K00175	#	K00175	#	#	#	#	#	#	#	K00175	#	#	K00175	K00175	#	K00175	K00175	#	#	K00175	#	#	K00175	#	#	#	K00175	K00175	#	K00175	K00175	#	#	K00175	K00175	#	K00175	#	#	K00175	#
K06331	#	#	#	#	#	#	K06331	#	#	#	#	#	K06331	#	#	#	#	#	#	#	#	#	#	#	#	#	#	#	#	#	#	#	#	#	#	#	#	#	#	#	#	#	#	#	#	#	#	#	K06331
K15831	#	#	#	#	#	#	#	#	#	#	#	#	#	#	#	#	#	#	#	#	#	#	#	#	#	#	#	#	#	#	#	#	#	#	#	#	#	#	#	#	#	#	#	#	#	#	#	#	#
K01784	#	K01784	K01784	K01784	K01784	#	#	K01784	#	#	K01784	#	#	#	K01784	#	K01784	#	K01784	#	K01784	K01784	#	#	#	K01784	#	K01784	K01784	#	#	#	#	K01784	K01784	#	#	K01784	#	K01784	#	#	K01784	K01784	K01784	K01784	#	K01784	K01784
K02315	K02315	K02315	K02315	#	K02315	#	#	K02315	K02315	#	K02315	#	#	#	#	K02315	K02315	#	K02315	K02315	#	#	#	#	#	#	K02315	#	#	#	#	K02315	#	#	K02315	#	#	#	#	K02315	#	K02315	#	K02315	K02315	K02315	K02315	K02315	K02315
K00634	#	K00634	#	#	K00634	#	#	#	#	#	#	#	#	#	#	#	#	#	K00634	K00634	K00634	#	#	K00634	#	#	#	#	#	#	#	K00634	K00634	K00634	#	#	#	#	#	#	#	K00634	#	K00634	#	#	K00634	#	#
K22447	#	#	#	#	#	#	#	#	#	#	#	#	#	#	#	#	#	#	#	K22447	#	#	#	#	#	#	#	#	#	#	#	#	#	#	#	K22447	#	K22447	#	#	#	#	#	K22447	#	#	#	#	K22447
K01035	K01035	K01035	#	#	#	#	#	#	#	#	K01035	#	#	#	#	#	#	#	K01035	#	#	#	#	K01035	#	#	K01035	#	K01035	K01035	#	K01035	#	#	#	#	#	#	#	K01035	#	#	#	K01035	#	#	#	#	K01035
K01358	K01358	K01358	#	#	K01358	#	K01358	K01358	K01358	#	K01358	#	K01358	#	#	#	K01358	K01358	K01358	K01358	K01358	K01358	#	#	#	#	K01358	#	K01358	K01358	#	K01358	K01358	K01358	K01358	#	K01358	K01358	#	K01358	#	#	K01358	K01358	K01358	#	K01358	#	K01358
K01869	#	K01869	K01869	K01869	K01869	K01869	K01869	K01869	#	K01869	K01869	K01869	K01869	K01869	K01869	K01869	#	#	K01869	K01869	#	K01869	K01869	#	K01869	#	K01869	K01869	K01869	#	#	#	#	K01869	K01869	K01869	#	K01869	K01869	K01869	#	K01869	K01869	K01869	#	#	#	#	K01869
K02777	K02777	#	#	#	#	#	#	#	#	#	#	#	#	#	#	#	#	#	#	#	#	#	#	#	#	#	K02777	#	#	#	#	#	#	#	#	#	#	#	#	#	#	#	#	#	#	#	#	#	#
K02536	#	K02536	#	#	#	#	#	#	#	#	#	#	#	#	#	#	#	#	K02536	K02536	#	#	#	#	#	K02536	#	#	#	#	K02536	#	K02536	K02536	#	#	#	#	#	#	#	K02536	#	#	#	#	#	K02536	#
K05297	#	#	#	#	#	#	#	#	K05297	#	#	#	#	#	#	#	#	#	#	#	#	#	#	#	#	#	#	#	#	#	#	#	#	#	#	#	#	#	#	#	#	#	#	#	#	#	#	#	#
K00209	#	#	#	#	#	#	#	#	K00209	#	#	#	#	#	#	#	#	#	#	#	#	#	#	#	#	#	#	#	#	#	#	#	#	#	#	#	#	#	#	#	#	#	#	#	#	#	#	#	#
K01595	#	#	#	#	#	#	#	#	#	K01595	#	#	#	K01595	#	#	#	#	#	#	#	#	#	#	#	#	#	#	#	#	#	#	#	#	#	#	#	#	#	#	K01595	#	#	#	#	#	#	#	#
K01133	#	#	#	#	#	#	#	#	K01133	#	#	#	#	#	#	#	#	#	#	#	#	#	#	#	#	#	#	#	#	#	#	#	#	#	#	#	#	#	#	K01133	#	#	#	#	#	#	#	#	#
K07468	#	#	#	#	#	#	#	#	#	#	#	#	#	#	#	#	#	#	#	#	#	#	#	#	#	#	#	#	#	#	#	#	#	#	#	K07468	#	#	#	#	#	#	#	#	#	#	#	#	#
K15509	#	#	#	#	#	#	#	#	#	#	#	#	#	#	#	#	#	#	#	#	#	#	#	#	#	#	#	#	#	K15509	#	K15509	#	#	#	#	#	K15509	#	#	#	#	#	#	#	#	#	#	#
K10763	#	#	#	#	#	#	#	#	K10763	#	#	#	#	#	#	#	#	#	#	#	#	#	#	#	#	#	#	#	#	#	#	#	K10763	#	#	#	#	#	#	#	#	#	#	#	#	#	#	#	#
K02930	#	#	#	#	#	#	#	#	#	K02930	#	#	#	K02930	#	#	#	#	#	#	#	#	K02930	#	#	#	#	#	#	#	#	#	#	#	#	K02930	#	#	#	#	K02930	#	#	#	#	#	#	#	#
K18901	#	#	#	#	#	#	#	#	#	#	#	#	#	#	#	#	#	#	#	#	#	#	#	#	#	#	#	#	#	#	#	#	#	#	#	#	#	#	#	#	#	#	#	#	#	#	#	#	#
K04034	K04034	K04034	#	#	#	#	K04034	#	#	#	K04034	K04034	K04034	K04034	K04034	K04034	K04034	K04034	K04034	K04034	K04034	K04034	#	#	K04034	#	#	#	#	#	#	K04034	#	#	#	#	#	#	K04034	K04034	K04034	#	#	#	#	K04034	#	#	#
K16213	#	#	#	#	#	#	#	K16213	#	#	#	#	#	#	#	#	#	#	#	#	#	#	#	#	#	#	#	#	#	#	K16213	#	#	K16213	#	#	#	#	#	#	#	#	#	#	#	#	#	#	#
K03636	#	#	#	#	#	#	#	#	K03636	#	#	#	#	K03636	#	#	#	#	#	#	#	#	#	K03636	K03636	#	#	#	K03636	K03636	#	#	#	#	#	#	K03636	#	K03636	#	K03636	#	#	K03636	#	K03636	#	#	#
K02667	#	#	#	#	#	#	#	#	K02667	#	#	#	#	#	#	#	#	#	#	#	#	#	#	#	#	K02667	#	#	K02667	#	K02667	#	#	#	#	#	#	#	#	#	#	#	#	K02667	K02667	#	#	#	#
K02569	#	#	#	#	#	#	#	#	#	#	#	#	#	#	#	#	#	#	#	#	#	#	#	#	#	K02569	#	#	#	#	#	#	#	K02569	#	#	#	#	#	#	#	#	#	#	#	#	#	#	#
K18650	#	#	#	#	#	#	#	#	#	#	#	#	#	#	#	#	#	#	#	#	#	#	#	#	#	#	#	#	#	#	#	#	K18650	#	#	#	#	#	#	K18650	#	#	#	#	K18650	#	#	#	K18650
K00145	#	#	K00145	#	#	#	K00145	K00145	#	#	#	K00145	K00145	K00145	K00145	K00145	K00145	K00145	#	#	#	#	K00145	K00145	K00145	K00145	#	#	K00145	#	#	#	#	K00145	K00145	#	#	K00145	K00145	#	K00145	#	K00145	#	K00145	K00145	K00145	K00145	K00145
K03833	K03833	K03833	#	#	K03833	K03833	#	#	#	#	K03833	#	#	#	#	#	#	#	K03833	K03833	#	K03833	#	#	#	#	K03833	#	#	K03833	#	K03833	#	#	K03833	K03833	#	#	K03833	K03833	#	K03833	K03833	K03833	#	#	#	#	#
K13637	#	#	#	#	#	#	#	#	#	#	#	#	#	#	#	#	#	#	#	#	#	#	#	#	#	#	#	#	#	#	#	#	#	#	#	#	#	#	#	#	#	#	#	#	#	#	#	#	#
K03785	#	#	#	#	#	#	#	#	#	K03785	#	#	#	K03785	#	#	#	#	#	#	#	#	K03785	#	#	#	#	#	#	K03785	#	K03785	#	#	K03785	K03785	K03785	#	#	#	#	#	#	#	K03785	#	#	#	#
K22305	K22305	K22305	#	K22305	#	#	#	K22305	#	#	K22305	K22305	#	#	#	#	#	K22305	K22305	#	K22305	K22305	#	#	#	#	#	K22305	#	#	#	#	#	#	K22305	#	#	#	K22305	#	#	K22305	K22305	#	K22305	K22305	K22305	K22305	K22305
K00254	#	#	#	#	#	#	#	#	K00254	#	#	#	#	#	#	#	#	#	#	#	#	#	#	#	#	#	#	#	#	#	#	#	#	#	#	#	#	#	#	#	#	#	#	#	#	#	#	#	#
K11261	#	#	#	#	#	#	#	#	#	#	K11261	K11261	#	K11261	#	#	#	#	#	#	#	K11261	#	#	K11261	#	#	K11261	#	#	#	#	#	#	#	#	#	K11261	#	#	#	#	#	#	#	#	#	K11261	#
K14082	#	K14082	#	K14082	#	#	#	#	#	#	#	#	#	#	K14082	#	#	#	#	#	#	#	#	#	#	#	#	#	#	K14082	#	#	#	#	#	#	#	#	#	#	#	K14082	#	#	K14082	#	#	#	#
K17245	#	#	#	K17245	#	#	#	#	#	#	#	#	#	#	#	K17245	#	#	#	#	K17245	K17245	#	#	#	#	#	#	#	#	#	#	#	#	#	#	#	#	#	#	#	K17245	#	#	#	#	#	#	#
K07475	#	#	#	#	#	#	#	#	#	#	#	K07475	#	#	#	#	#	#	#	K07475	#	#	#	K07475	#	#	#	#	#	#	#	#	#	#	#	#	#	#	#	#	#	#	K07475	#	K07475	#	#	#	#
K01134	#	#	#	#	#	#	#	#	#	#	#	#	#	#	#	#	#	#	#	#	#	#	#	#	#	K01134	#	K01134	#	#	#	#	#	#	#	#	#	#	#	#	#	#	#	#	#	#	#	#	#
K18430	K18430	#	#	#	#	#	#	#	#	#	#	#	K18430	#	#	K18430	K18430	#	#	#	#	#	#	#	#	#	#	#	#	#	#	#	#	#	K18430	#	#	#	#	#	#	#	#	#	K18430	#	#	#	#
K15527	#	#	#	#	#	#	#	#	#	K15527	#	#	#	#	#	#	#	#	#	#	#	#	K15527	#	#	#	#	#	#	#	#	#	#	#	#	#	#	#	#	#	#	#	#	#	#	#	#	#	#
K02970	K02970	K02970	#	K02970	K02970	K02970	K02970	K02970	K02970	#	K02970	K02970	K02970	#	K02970	K02970	#	K02970	K02970	K02970	K02970	K02970	#	K02970	K02970	K02970	K02970	K02970	K02970	K02970	K02970	#	#	K02970	K02970	#	#	K02970	K02970	K02970	#	K02970	K02970	K02970	K02970	K02970	#	K02970	K02970
K08587	#	#	#	#	#	#	#	#	#	#	#	#	#	#	#	#	#	#	#	#	#	#	#	#	#	#	#	#	#	#	#	#	#	#	#	#	#	#	#	#	#	#	#	#	#	#	#	#	#
K22900	#	#	#	#	#	#	#	#	K22900	#	#	#	#	#	#	#	#	#	#	#	#	#	#	#	#	#	#	#	#	#	#	#	K22900	#	#	#	#	#	#	#	#	#	#	#	#	#	#	#	#
K06308	#	#	#	#	#	#	#	#	#	#	#	K06308	#	#	#	#	#	#	#	#	#	#	#	#	#	#	#	#	#	#	#	#	#	#	#	#	#	K06308	#	#	#	#	K06308	K06308	#	#	#	#	K06308
K11902	#	#	#	#	#	#	#	#	K11902	#	#	#	#	#	#	#	#	#	#	#	#	#	#	#	#	#	#	#	#	#	#	#	#	#	#	#	#	#	#	#	#	#	#	#	#	#	#	#	#
K07562	#	#	#	#	#	#	#	#	#	K07562	#	#	#	K07562	#	#	#	#	#	#	#	#	K07562	#	#	#	#	#	#	#	#	#	#	#	#	K07562	#	#	#	#	K07562	#	#	#	#	#	#	#	#
K11688	#	#	#	#	#	#	K11688	#	#	#	#	#	#	#	#	#	#	#	#	#	#	#	#	#	#	#	#	#	#	K11688	#	K11688	#	#	#	#	#	#	#	#	#	#	#	K11688	K11688	#	#	#	#
K02192	#	#	#	#	#	#	#	#	K02192	#	#	#	#	#	#	#	#	#	#	#	#	#	#	#	#	#	#	#	#	#	#	#	K02192	#	#	#	#	#	#	#	#	#	#	#	#	#	#	#	#
K18846	#	#	#	#	#	#	#	#	#	#	#	#	#	#	#	#	#	#	#	#	#	#	#	#	#	#	#	#	#	#	#	#	#	#	#	#	#	#	#	#	#	#	#	#	#	#	#	#	#
K06992	#	#	#	#	#	#	#	#	K06992	#	#	#	#	#	#	#	#	#	#	#	#	#	#	#	#	#	#	#	#	#	#	#	#	#	#	#	#	#	#	#	#	#	#	#	#	#	#	#	#
K22605	K22605	#	#	#	#	#	#	#	#	#	#	#	#	#	#	#	#	#	#	#	#	#	#	#	#	#	#	#	#	#	#	#	#	#	#	#	#	#	#	#	#	#	#	#	#	#	#	#	#
K10794	#	#	#	#	#	#	#	#	#	#	#	#	#	#	#	#	#	#	#	#	#	#	#	#	#	#	#	#	#	#	#	#	#	#	#	#	#	#	#	#	#	#	#	#	#	#	#	#	#
K00584	#	#	#	#	#	#	#	#	#	K00584	#	#	#	#	#	#	#	#	#	#	#	#	K00584	#	#	#	#	#	#	#	#	#	#	#	#	K00584	#	#	#	#	K00584	#	#	#	#	#	#	#	#
K06164	#	#	#	#	#	#	#	#	K06164	#	#	#	#	#	#	#	#	#	#	#	#	#	#	#	#	#	#	#	#	#	#	#	#	#	#	#	#	#	#	#	#	#	#	#	#	#	#	#	#
K06874	#	#	#	#	#	#	#	#	#	K06874	#	#	#	#	#	#	#	#	#	#	#	#	#	#	#	#	#	#	#	#	#	#	#	#	#	#	#	#	#	#	#	#	#	#	#	#	#	#	#
K01952	K01952	#	#	K01952	K01952	K01952	#	K01952	K01952	#	K01952	K01952	K01952	#	K01952	K01952	K01952	K01952	#	K01952	#	K01952	#	K01952	K01952	#	K01952	K01952	K01952	K01952	K01952	#	#	K01952	#	K01952	#	K01952	K01952	#	#	K01952	#	K01952	#	#	#	#	K01952
K11690	#	#	#	#	#	#	#	#	#	#	#	#	#	#	#	#	#	#	#	#	#	#	#	#	#	#	#	K11690	#	#	#	#	K11690	#	#	#	#	K11690	#	#	#	#	#	K11690	K11690	#	#	#	#
K02982	#	K02982	#	K02982	K02982	K02982	K02982	K02982	#	K02982	K02982	K02982	K02982	K02982	K02982	K02982	#	K02982	K02982	K02982	K02982	K02982	K02982	#	K02982	K02982	K02982	K02982	K02982	K02982	#	K02982	K02982	K02982	K02982	#	K02982	#	K02982	K02982	K02982	K02982	K02982	#	K02982	K02982	K02982	K02982	K02982
K04082	#	#	#	#	#	#	#	#	#	#	#	#	#	#	#	#	#	#	#	#	#	#	#	#	#	#	#	#	#	#	#	#	#	#	#	#	#	#	#	#	#	#	#	#	#	#	#	#	#
K05541	#	#	#	#	#	#	#	#	#	#	#	#	#	#	#	#	#	#	#	#	#	#	#	#	#	#	#	#	#	#	#	#	#	#	#	#	#	#	#	#	#	#	#	#	#	#	#	#	#
K03779	#	#	K03779	#	#	#	#	#	#	#	#	#	#	K03779	#	#	#	#	#	#	#	#	#	#	#	#	#	#	#	#	#	#	#	#	#	#	#	#	#	#	K03779	#	#	#	#	#	#	#	#
K03473	#	#	#	#	#	#	#	#	#	#	#	#	#	#	#	#	#	#	#	#	#	#	#	#	#	K03473	#	#	#	#	#	#	K03473	K03473	#	#	#	#	#	#	#	#	#	#	#	#	#	#	#
K09992	#	#	#	#	#	K09992	K09992	K09992	#	#	#	#	K09992	#	#	K09992	K09992	#	#	#	#	K09992	#	#	#	#	#	#	#	#	#	#	#	#	#	#	#	#	#	#	#	#	#	#	#	#	#	#	#
K07166	#	#	#	#	#	K07166	#	#	#	#	#	#	#	#	#	K07166	#	K07166	#	#	#	#	#	#	#	#	#	K07166	#	#	#	K07166	#	#	#	#	#	K07166	#	#	#	#	K07166	#	K07166	#	#	#	K07166
K05929	#	#	#	#	#	#	#	#	#	#	#	#	#	#	#	#	#	#	#	#	#	#	#	#	#	#	#	#	#	#	#	#	#	#	#	#	#	#	#	#	#	#	#	#	#	#	#	#	#
K01478	#	#	#	#	#	#	#	#	K01478	K01478	#	#	#	#	#	#	#	#	#	#	#	#	K01478	#	#	#	#	#	#	K01478	#	#	#	K01478	#	#	#	#	#	#	#	#	#	#	#	K01478	K01478	#	#
K04796	#	#	#	#	#	#	#	#	#	K04796	#	#	#	#	#	#	#	#	#	#	#	#	#	#	#	#	#	#	#	#	#	#	#	#	#	#	#	#	#	#	#	#	#	#	#	#	#	#	#
K06211	#	#	#	#	#	#	#	#	#	#	#	#	#	#	#	#	#	#	#	#	#	#	#	#	#	#	#	#	#	#	#	#	#	#	#	#	#	#	#	#	#	#	#	#	#	#	#	#	#
K15888	#	#	#	#	#	#	#	#	#	K15888	#	#	#	K15888	#	#	#	#	#	#	#	#	K15888	#	#	#	#	#	#	#	#	#	#	#	#	K15888	#	#	#	#	#	#	#	#	#	#	#	#	#
K00380	#	#	#	#	#	#	#	#	K00380	#	#	#	#	#	#	#	#	#	#	#	#	#	#	#	#	#	#	#	#	#	#	#	#	#	#	#	#	#	#	#	#	#	#	#	#	#	#	#	#
K05342	#	K05342	#	#	#	#	K05342	#	#	#	#	#	#	#	#	K05342	#	#	K05342	#	K05342	#	#	#	#	#	#	#	#	#	#	#	#	#	#	#	#	#	#	#	#	#	#	#	#	#	#	#	#
K01769	#	#	#	#	#	#	#	#	#	#	#	#	#	#	#	#	#	#	#	#	#	#	#	#	#	#	#	#	#	#	K01769	#	#	#	#	#	#	#	#	#	#	#	#	#	#	#	#	#	#
K12263	#	#	#	#	#	#	#	#	#	#	#	#	#	#	#	#	#	#	#	#	#	#	#	#	#	#	#	#	#	#	#	K12263	#	#	#	#	#	#	#	#	#	#	#	#	#	#	#	#	#
K07548	#	#	#	#	#	#	#	#	#	#	#	#	#	#	#	#	#	#	#	#	#	#	#	#	#	#	#	#	#	#	#	#	#	#	#	#	#	#	#	#	#	#	#	#	#	#	#	#	#
K03056	#	#	#	#	#	#	#	#	#	K03056	#	#	#	K03056	#	#	#	#	#	#	#	#	K03056	#	#	#	#	#	#	#	#	#	#	#	#	K03056	#	#	#	#	K03056	#	#	#	#	#	#	#	#
K07120	#	#	#	#	#	#	#	#	K07120	#	#	#	#	#	#	#	#	#	#	#	#	#	#	#	#	#	#	#	#	#	#	#	#	#	#	#	#	#	#	#	#	#	#	#	K07120	#	#	#	#
K19119	#	#	#	#	#	K19119	#	K19119	#	#	#	K19119	#	#	#	K19119	#	#	#	K19119	#	#	#	#	#	#	#	K19119	#	K19119	#	#	#	#	#	#	#	#	#	#	#	K19119	K19119	#	#	#	#	#	#
K02164	#	#	#	#	#	#	#	#	K02164	#	#	#	#	#	#	#	#	#	#	#	#	#	#	#	#	#	#	#	#	#	#	#	#	#	#	#	#	#	#	#	#	#	#	#	#	#	#	#	#
K03589	#	K03589	K03589	K03589	K03589	#	K03589	#	K03589	#	K03589	K03589	K03589	#	#	#	#	#	K03589	#	K03589	#	#	K03589	#	K03589	#	K03589	K03589	#	K03589	#	K03589	K03589	K03589	#	K03589	K03589	#	#	#	K03589	#	#	K03589	K03589	#	K03589	K03589
K06208	K06208	#	#	#	K06208	K06208	K06208	#	#	#	K06208	K06208	K06208	#	K06208	K06208	#	#	#	K06208	#	#	#	#	K06208	#	K06208	#	#	#	#	K06208	#	#	#	#	#	#	K06208	K06208	#	#	K06208	#	#	#	K06208	K06208	#
K05597	#	#	#	#	#	#	#	#	K05597	#	#	#	#	#	#	#	#	#	#	#	#	#	#	#	#	#	#	#	#	#	#	#	#	#	#	#	#	#	#	#	#	#	#	#	#	#	#	#	#
K20945	#	#	#	#	#	#	#	#	#	#	#	#	#	#	#	#	#	#	#	#	#	#	#	#	#	#	#	#	#	#	#	#	#	#	#	#	#	#	#	#	#	#	#	#	#	#	#	#	#
K01639	#	#	#	#	#	#	#	#	#	#	#	#	#	#	#	K01639	#	K01639	K01639	#	#	#	#	#	#	K01639	#	#	#	#	#	#	#	K01639	#	#	#	#	#	#	#	#	#	#	#	#	#	#	#
K20549	#	#	#	#	#	#	#	#	#	#	#	#	#	#	K20549	#	#	#	#	#	#	#	#	#	#	#	#	#	#	#	#	#	#	#	#	#	#	#	#	#	#	#	#	#	#	#	#	K20549	#
K01867	K01867	K01867	#	#	K01867	#	K01867	K01867	K01867	K01867	K01867	#	K01867	K01867	K01867	K01867	#	K01867	K01867	K01867	K01867	K01867	K01867	K01867	K01867	#	K01867	K01867	K01867	K01867	#	K01867	K01867	K01867	K01867	#	K01867	#	K01867	#	#	K01867	K01867	K01867	K01867	K01867	K01867	#	K01867
K07714	#	#	#	#	#	#	#	#	#	#	#	#	#	#	#	#	#	#	#	#	#	#	#	#	#	#	#	#	#	#	#	#	#	#	#	#	#	#	#	K07714	#	#	#	K07714	K07714	#	#	#	#
K02122	#	#	#	#	#	K02122	K02122	K02122	#	K02122	#	#	K02122	K02122	K02122	K02122	K02122	K02122	#	#	#	#	K02122	K02122	#	#	#	K02122	K02122	K02122	#	#	#	#	#	K02122	#	#	K02122	K02122	K02122	#	#	K02122	K02122	#	#	#	#
K00830	K00830	K00830	#	#	#	#	#	#	#	#	K00830	#	#	#	#	#	#	#	#	K00830	#	#	#	#	#	#	#	#	K00830	K00830	#	#	#	#	#	#	#	#	#	#	#	#	#	K00830	#	#	#	#	K00830
K01483	#	#	#	#	#	#	#	#	#	#	#	#	K01483	#	#	#	#	#	#	#	#	#	#	#	#	#	#	#	#	#	#	#	#	#	#	#	#	#	#	#	#	#	#	#	#	#	#	#	#
K01805	#	#	#	#	#	#	#	K01805	#	#	#	#	K01805	#	#	K01805	#	#	K01805	#	K01805	#	#	#	#	K01805	#	#	#	#	#	#	#	K01805	#	#	#	#	#	#	#	#	K01805	#	#	#	K01805	#	#
K05827	#	#	#	#	#	#	#	#	#	#	#	#	#	#	#	#	#	#	#	#	#	#	#	#	#	#	#	#	#	#	#	#	#	#	#	#	#	#	#	#	#	#	#	#	#	#	#	#	#
K03117	#	#	#	#	#	#	#	#	K03117	#	#	#	#	#	K03117	#	#	#	#	#	#	#	#	#	K03117	#	#	#	#	#	#	#	K03117	#	K03117	#	K03117	K03117	#	#	#	#	#	#	#	#	#	#	#
K05814	#	K05814	#	#	K05814	#	#	#	#	#	#	K05814	#	#	#	#	#	#	K05814	#	#	#	#	#	#	#	#	#	#	K05814	#	#	#	#	#	#	K05814	#	#	#	#	#	#	#	#	#	#	#	#
K10209	#	#	#	#	#	#	#	#	#	#	#	#	#	#	#	#	#	#	#	#	#	#	#	#	#	#	#	#	#	#	#	#	#	#	#	#	#	#	#	#	#	#	#	#	#	#	#	#	#
K06945	#	#	#	#	#	#	#	#	#	#	#	#	#	#	#	#	#	#	#	#	#	#	K06945	#	#	#	#	#	#	#	#	#	#	#	#	K06945	#	#	#	#	#	#	#	#	#	#	#	#	#
K13811	#	#	#	#	#	#	#	#	#	#	#	#	#	#	#	#	#	#	#	#	#	#	#	#	#	#	#	#	#	#	#	#	#	#	#	#	#	#	#	#	#	#	#	#	#	#	#	#	#
K20276	#	#	#	#	#	K20276	K20276	#	#	#	K20276	#	K20276	#	K20276	#	#	#	#	K20276	#	#	#	#	#	#	#	#	#	#	#	#	#	#	#	#	#	#	#	#	#	#	#	#	#	#	#	#	#
K00151	#	#	#	#	#	#	#	#	K00151	#	#	#	#	#	#	#	#	#	#	#	#	#	#	#	#	#	#	#	#	#	#	#	#	#	#	#	K00151	#	#	#	#	#	#	#	#	#	#	#	#
K01218	#	#	#	#	#	#	#	#	#	#	K01218	#	#	#	#	#	#	#	#	K01218	#	#	#	#	K01218	#	K01218	K01218	K01218	#	#	#	K01218	#	#	#	#	#	#	K01218	#	#	K01218	K01218	#	#	#	K01218	K01218
K22907	#	#	#	#	#	#	#	#	#	#	#	#	#	#	#	#	#	#	#	#	#	#	#	#	#	#	#	#	#	#	#	#	#	#	#	#	#	#	#	#	#	#	#	#	#	#	#	#	#
K12976	#	#	#	#	#	#	#	#	K12976	#	#	#	#	#	#	#	#	#	#	#	#	#	#	#	#	#	#	#	#	#	#	#	K12976	#	#	#	#	#	#	#	#	#	#	#	#	#	#	#	#
K01053	#	#	#	#	#	#	#	#	#	#	#	#	#	#	#	#	#	#	#	#	#	#	#	#	#	#	#	#	#	#	#	#	#	K01053	#	#	#	#	#	#	#	#	#	#	#	#	#	#	#
K03855	#	#	#	#	#	#	#	#	#	#	#	K03855	#	#	#	#	#	#	#	#	#	#	#	#	#	#	#	#	#	#	#	#	#	#	#	#	#	#	#	#	#	#	#	#	#	K03855	#	#	#
K11472	#	#	#	#	#	#	#	#	#	#	#	#	#	#	#	#	#	#	#	#	#	#	#	#	#	#	#	#	#	#	#	#	#	#	#	#	#	#	#	#	#	#	#	#	#	#	#	#	#
K09748	K09748	K09748	#	K09748	K09748	K09748	K09748	K09748	K09748	#	K09748	K09748	K09748	#	K09748	K09748	#	K09748	K09748	K09748	K09748	K09748	#	K09748	K09748	K09748	K09748	K09748	K09748	#	K09748	K09748	#	#	K09748	#	#	#	K09748	K09748	#	K09748	K09748	#	K09748	K09748	K09748	K09748	K09748
K12953	#	#	#	#	#	#	#	#	#	#	#	#	#	#	#	#	#	#	#	#	#	#	#	#	#	#	#	#	#	#	#	#	#	#	#	#	#	#	#	#	#	#	#	#	#	#	#	#	#
K08368	#	#	#	#	#	#	#	#	#	#	#	#	#	#	#	#	#	#	#	#	#	#	#	#	#	#	#	#	#	#	#	#	#	#	#	#	#	#	#	#	#	#	#	#	#	#	#	#	#
K01730	#	#	#	#	#	#	#	#	#	#	#	#	#	#	#	#	#	#	#	#	#	#	#	#	#	#	#	#	#	#	#	#	#	#	#	#	#	#	#	#	#	#	#	#	#	#	#	#	#
K13038	K13038	#	K13038	#	K13038	K13038	K13038	#	#	K13038	K13038	K13038	K13038	K13038	K13038	K13038	K13038	K13038	#	#	#	#	K13038	K13038	K13038	#	K13038	K13038	K13038	K13038	#	#	K13038	K13038	K13038	#	K13038	#	K13038	K13038	K13038	#	K13038	K13038	#	K13038	K13038	#	K13038
K13730	#	#	#	#	#	#	#	#	#	#	#	#	#	K13730	#	#	#	#	#	#	#	#	#	#	#	#	#	#	#	#	#	#	#	#	#	#	#	#	#	#	#	#	#	#	#	#	#	K13730	#
K09787	K09787	K09787	K09787	K09787	K09787	K09787	K09787	#	#	#	K09787	#	K09787	#	K09787	K09787	K09787	K09787	K09787	K09787	K09787	K09787	#	#	K09787	#	K09787	K09787	#	K09787	#	K09787	#	#	K09787	#	K09787	#	K09787	K09787	#	K09787	K09787	K09787	#	#	#	K09787	K09787
K07678	#	#	#	#	#	#	#	#	#	#	#	#	#	#	#	#	#	#	#	#	#	#	#	#	#	#	#	#	#	#	#	#	K07678	#	#	#	#	#	#	#	#	#	#	#	K07678	#	#	#	#
K06869	#	#	#	#	#	#	#	#	#	K06869	#	#	#	#	#	#	#	#	#	#	#	#	K06869	#	#	#	#	#	#	#	#	#	#	#	#	K06869	#	#	#	#	#	#	#	#	#	#	#	#	#
K01893	K01893	K01893	K01893	K01893	K01893	#	K01893	K01893	#	#	K01893	K01893	K01893	K01893	#	#	#	#	K01893	K01893	K01893	K01893	#	K01893	#	#	K01893	#	K01893	#	K01893	#	#	K01893	K01893	#	#	#	#	K01893	#	#	#	#	K01893	#	#	K01893	#
K01159	K01159	K01159	#	K01159	K01159	K01159	K01159	K01159	K01159	K01159	K01159	K01159	K01159	#	K01159	K01159	K01159	K01159	K01159	K01159	K01159	K01159	K01159	#	K01159	K01159	K01159	K01159	K01159	K01159	K01159	K01159	K01159	K01159	K01159	#	K01159	#	K01159	K01159	#	K01159	K01159	K01159	#	K01159	#	K01159	K01159
K00098	#	#	#	#	#	#	#	#	#	#	#	#	#	#	K00098	#	K00098	#	#	#	K00098	#	#	#	#	#	#	#	#	#	#	#	#	#	#	#	#	K00098	#	#	#	#	#	#	#	#	#	#	#
K21000	#	#	#	#	#	#	#	#	K21000	#	#	#	#	#	#	#	#	#	#	#	#	#	#	#	#	#	#	#	#	#	#	#	#	#	#	#	#	#	#	#	#	#	#	#	#	#	#	#	#
K01683	#	#	#	#	#	#	#	#	#	#	#	#	#	#	K01683	#	#	#	#	#	#	#	#	#	#	#	#	#	#	#	#	#	#	#	#	#	#	#	#	#	#	#	#	#	#	#	#	#	#
K07069	#	#	#	#	#	#	#	#	#	#	#	#	#	#	#	#	#	#	#	#	#	#	#	#	#	#	#	#	#	#	#	K07069	#	#	#	#	#	#	#	#	#	#	#	#	#	#	#	#	#
K01918	#	#	#	#	#	K01918	K01918	#	K01918	#	K01918	#	K01918	#	#	#	#	#	#	#	#	#	#	#	K01918	#	#	#	#	K01918	#	#	#	K01918	#	#	K01918	#	K01918	#	#	#	#	#	K01918	K01918	#	#	#
K11635	K11635	#	#	#	#	K11635	#	#	#	#	#	#	#	#	#	#	#	#	#	#	#	#	#	K11635	#	#	#	#	#	#	#	K11635	#	#	#	#	#	#	#	#	#	#	#	#	#	#	#	#	#
K00166	#	#	#	#	#	K00166	#	#	K00166	#	#	#	#	#	#	#	#	#	#	#	#	#	#	#	#	#	#	#	#	#	#	#	#	#	#	#	K00166	#	#	#	#	#	#	#	#	#	#	K00166	#
K03287	#	#	#	#	#	#	#	#	#	#	#	#	K03287	#	#	#	#	#	#	#	#	#	#	#	#	#	#	#	#	#	#	#	#	#	#	#	#	#	#	#	#	#	#	#	#	#	#	#	#
K06955	#	#	#	#	#	#	#	#	K06955	#	#	#	#	#	#	#	#	#	#	#	#	#	#	#	#	#	#	#	#	#	#	#	K06955	#	#	#	#	#	#	#	#	#	#	#	#	#	#	#	#
K00832	#	#	K00832	#	#	#	#	#	#	#	#	#	#	#	#	#	#	#	#	#	#	#	#	#	#	#	#	#	#	#	#	#	K00832	#	#	#	#	#	#	#	#	#	#	#	#	#	#	#	K00832
K02033	#	#	#	#	#	K02033	#	K02033	#	K02033	#	#	K02033	#	K02033	K02033	K02033	#	#	#	#	#	K02033	#	#	#	#	#	#	#	#	#	#	#	#	#	#	K02033	#	#	K02033	#	#	#	K02033	#	#	#	#
K22130	#	#	#	K22130	#	#	#	#	#	#	#	#	#	#	K22130	#	#	#	#	#	K22130	#	#	#	#	#	#	#	#	#	#	#	#	#	#	#	#	#	#	#	#	#	#	K22130	#	#	#	#	#
K06392	K06392	K06392	#	K06392	K06392	K06392	K06392	K06392	#	#	K06392	K06392	K06392	#	#	K06392	#	#	K06392	#	K06392	K06392	#	#	K06392	#	K06392	#	#	#	K06392	K06392	#	#	K06392	#	#	K06392	K06392	K06392	#	K06392	K06392	#	K06392	K06392	#	K06392	K06392
K00625	#	K00625	#	#	#	#	#	K00625	#	#	#	K00625	#	#	#	K00625	#	#	#	#	#	#	#	#	#	#	#	K00625	#	#	#	K00625	K00625	K00625	#	#	K00625	K00625	#	#	#	K00625	#	#	#	#	K00625	#	K00625
K02545	#	#	#	#	#	#	#	#	#	#	#	#	#	#	#	#	#	#	#	#	#	#	#	#	#	#	#	#	#	#	#	#	#	#	#	#	#	#	#	#	#	#	#	#	#	#	#	#	#
K01858	#	#	#	#	#	#	#	#	#	K01858	#	#	#	#	#	#	#	#	#	#	#	#	#	#	#	#	#	#	#	#	#	#	#	#	#	K01858	#	#	#	#	#	#	#	#	#	#	#	#	K01858
K06933	K06933	#	#	#	#	#	#	#	#	K06933	#	#	#	K06933	#	K06933	#	#	#	#	#	#	K06933	#	#	#	K06933	#	#	#	#	#	#	#	#	#	#	#	#	#	K06933	#	#	#	#	#	#	#	#
K03688	K03688	#	#	#	#	K03688	#	#	K03688	K03688	K03688	#	#	#	K03688	K03688	#	#	#	#	#	K03688	K03688	#	#	#	K03688	#	#	K03688	#	#	K03688	#	#	#	#	#	K03688	#	#	#	#	#	#	#	#	K03688	#
K22708	#	#	#	#	#	#	#	#	#	#	#	#	#	#	#	#	#	#	#	#	#	#	#	#	#	#	#	#	#	#	#	#	#	#	#	#	#	#	#	#	#	#	K22708	#	K22708	#	#	#	#
K02423	#	#	#	#	#	#	#	#	#	#	#	#	#	#	#	#	#	#	#	#	#	#	#	#	#	#	#	#	#	#	#	#	#	#	#	#	#	#	#	#	#	#	#	#	#	#	#	#	#
K09006	#	#	#	#	#	#	#	#	#	#	#	#	#	#	#	#	#	#	#	#	#	#	#	#	#	#	#	#	#	#	#	#	#	#	#	K09006	#	#	#	#	#	#	#	#	#	#	#	#	#
K02529	K02529	#	#	#	#	#	#	#	#	#	#	#	#	#	#	#	#	K02529	#	K02529	#	#	#	#	#	#	K02529	#	#	#	K02529	#	#	#	#	K02529	#	#	#	K02529	#	#	K02529	#	#	#	#	#	#
K14128	#	#	#	#	#	#	#	#	#	#	#	#	#	K14128	#	#	#	#	#	#	#	#	K14128	#	#	#	#	#	#	K14128	#	#	#	#	#	#	#	#	#	#	#	#	#	#	#	#	#	#	#
K04127	#	#	#	#	#	#	#	#	#	#	#	#	#	#	#	#	#	#	#	#	#	#	#	#	#	#	#	#	#	#	#	#	#	#	#	#	#	#	#	#	#	#	#	#	#	#	#	#	#
K01795	#	#	#	#	#	#	#	#	K01795	#	#	#	#	#	#	#	#	#	#	#	#	#	#	#	#	#	#	#	#	#	#	#	#	#	#	#	#	#	#	#	#	#	#	#	#	#	#	#	#
K13777	#	#	#	#	#	#	#	#	K13777	#	#	#	#	#	#	#	#	#	#	#	#	#	#	#	#	#	#	#	#	#	#	#	#	#	#	#	#	#	#	#	#	#	#	#	#	#	#	#	#
K07077	#	#	#	#	#	#	#	#	#	#	#	#	#	#	#	#	#	#	#	#	#	#	#	#	#	#	#	#	#	#	#	#	#	#	#	#	#	#	#	#	#	#	#	#	#	#	#	#	#
K03154	#	#	#	#	K03154	#	K03154	#	K03154	#	K03154	#	#	#	#	#	#	#	#	#	#	#	#	#	K03154	#	#	#	#	#	#	K03154	#	#	#	#	#	#	#	K03154	#	#	#	#	#	#	#	#	#
K04044	#	#	#	#	#	#	#	#	K04044	#	#	#	#	#	#	#	#	#	#	#	#	#	#	#	#	#	#	#	#	#	K04044	#	K04044	#	#	#	#	#	#	#	#	#	#	#	#	#	#	#	#
K05844	#	#	#	#	#	#	#	#	K05844	K05844	#	#	#	#	#	#	#	#	#	#	#	#	K05844	#	#	#	#	#	#	K05844	#	#	#	#	#	#	#	#	#	#	#	#	#	K05844	K05844	#	#	#	#
K00425	#	#	K00425	#	#	#	#	#	#	#	#	#	#	#	#	#	#	#	#	#	#	#	#	#	#	K00425	#	#	#	#	#	#	K00425	K00425	#	#	K00425	#	#	#	#	#	#	#	#	#	#	#	K00425
K07658	K07658	#	K07658	K07658	K07658	#	K07658	#	#	K07658	#	K07658	#	K07658	#	K07658	#	K07658	K07658	#	K07658	K07658	#	#	#	#	K07658	K07658	#	#	#	#	#	K07658	#	K07658	#	K07658	#	#	#	#	K07658	#	#	#	#	K07658	#
K03522	K03522	#	#	#	#	K03522	K03522	#	#	#	K03522	#	K03522	#	#	#	#	K03522	#	#	#	#	#	#	K03522	K03522	K03522	#	K03522	#	K03522	#	#	K03522	#	#	K03522	#	K03522	K03522	#	#	#	K03522	#	#	K03522	#	K03522
K13483	#	#	#	#	#	#	#	#	#	#	#	#	#	#	#	#	#	#	#	#	#	#	#	#	#	#	#	#	#	#	#	#	#	#	#	#	#	#	#	#	#	#	#	#	#	#	#	#	#
K08223	#	#	#	#	#	#	#	#	K08223	K08223	#	#	#	#	K08223	#	#	#	#	#	#	#	K08223	#	#	#	#	#	#	#	#	#	#	#	#	#	#	#	#	#	#	#	#	#	#	K08223	#	#	K08223
K00125	#	#	#	#	#	#	#	#	#	#	#	#	#	#	#	#	#	#	#	#	#	#	#	#	#	#	#	#	K00125	#	#	#	#	#	#	#	#	#	#	#	#	#	#	#	#	#	#	#	#
K00721	#	#	#	#	#	#	K00721	#	#	#	#	#	#	#	#	#	#	#	#	#	#	#	#	#	#	K00721	#	#	#	#	K00721	#	#	K00721	#	#	#	#	#	#	#	#	K00721	#	#	#	#	#	#
K10548	#	K10548	#	#	K10548	#	#	K10548	#	#	#	#	K10548	#	#	K10548	#	#	#	#	K10548	K10548	#	#	#	#	#	#	#	#	#	#	#	#	#	#	#	K10548	#	#	#	#	#	#	#	#	#	#	#
K11208	#	#	#	#	#	#	#	#	K11208	#	#	#	#	#	#	#	#	#	#	#	#	#	#	#	#	#	#	#	#	#	#	#	#	#	#	#	#	#	#	#	#	#	#	#	#	#	#	#	#
K09971	#	#	#	#	#	#	#	#	K09971	#	#	#	#	#	#	#	#	#	#	#	#	#	#	#	#	#	#	#	#	#	#	#	#	#	#	#	#	#	#	#	#	#	#	#	#	#	#	#	#
K09764	K09764	K09764	#	K09764	K09764	K09764	K09764	K09764	#	#	K09764	K09764	K09764	#	K09764	K09764	K09764	K09764	K09764	K09764	K09764	K09764	#	K09764	K09764	#	K09764	K09764	K09764	K09764	K09764	#	#	#	K09764	#	#	K09764	K09764	K09764	#	K09764	#	K09764	K09764	#	K09764	#	#
K11749	K11749	K11749	K11749	K11749	K11749	#	K11749	K11749	#	#	K11749	K11749	K11749	#	K11749	K11749	K11749	K11749	K11749	K11749	K11749	K11749	#	#	K11749	#	K11749	K11749	K11749	K11749	#	K11749	#	K11749	K11749	#	#	K11749	K11749	K11749	#	K11749	K11749	#	#	#	K11749	#	K11749
K11194	#	#	#	#	#	#	#	#	#	#	#	#	#	#	#	#	#	#	#	#	#	#	#	#	#	#	#	#	#	#	#	#	#	#	#	#	#	#	#	#	#	#	#	#	#	#	#	#	#
K00983	#	#	#	#	#	K00983	#	#	#	#	#	#	#	#	#	#	#	#	#	#	#	#	#	#	#	#	#	#	#	#	#	#	#	#	#	#	#	#	#	#	#	#	#	#	#	#	#	#	#
K00945	#	K00945	#	K00945	#	K00945	K00945	K00945	K00945	K00945	#	K00945	K00945	K00945	K00945	K00945	#	K00945	K00945	K00945	K00945	K00945	K00945	#	K00945	K00945	K00945	K00945	K00945	K00945	#	K00945	#	#	K00945	#	#	#	K00945	K00945	K00945	K00945	K00945	#	K00945	K00945	K00945	K00945	K00945
K01173	#	#	#	#	#	#	#	#	#	#	#	#	#	#	#	#	#	#	#	#	#	#	#	#	#	#	#	#	#	#	K01173	#	#	K01173	#	#	#	#	#	#	#	#	#	#	#	#	#	#	#
K20975	#	#	#	#	#	#	#	#	K20975	#	#	#	#	#	#	#	#	#	#	#	#	#	#	#	#	#	#	#	#	#	#	#	#	#	#	#	#	#	#	#	#	#	#	#	#	#	#	#	#
K02193	#	#	#	#	#	#	#	#	K02193	#	#	#	#	#	#	#	#	#	#	#	#	#	#	#	#	#	#	#	#	#	K02193	#	#	#	#	#	#	#	#	#	#	#	K02193	#	#	#	#	#	#
K05343	#	#	#	#	#	#	#	#	#	#	#	#	#	#	#	#	#	#	#	#	#	#	#	#	#	#	#	#	K05343	#	#	#	#	#	#	#	K05343	#	#	#	#	#	#	#	#	#	K05343	#	#
K05596	#	#	#	#	#	#	#	#	K05596	#	#	#	#	#	#	#	#	#	#	#	#	#	#	#	#	#	#	#	#	#	#	#	#	#	#	#	#	#	#	#	#	#	#	#	#	#	#	#	#
K19271	#	#	#	#	#	#	#	#	#	#	#	#	#	#	#	#	#	#	#	#	#	#	#	#	#	#	#	#	#	#	#	#	#	#	#	#	#	#	#	#	#	#	#	#	#	#	#	#	#
K01147	#	#	#	#	#	#	#	#	#	#	#	#	#	#	#	#	#	#	#	#	#	#	#	#	#	#	#	#	#	#	#	#	#	#	#	#	#	#	#	#	#	#	#	#	#	#	#	#	#
K03208	#	#	#	#	#	#	#	#	#	#	#	#	#	#	#	#	#	#	#	#	#	#	#	#	#	#	#	#	#	#	#	#	#	#	#	#	#	#	#	#	K03208	#	#	#	#	#	#	#	#
K03919	#	#	#	#	#	#	#	#	K03919	#	#	#	#	#	#	#	#	#	#	#	#	#	#	#	#	#	#	#	#	#	#	#	#	#	#	#	#	#	#	#	#	#	#	#	#	#	#	#	#
K07179	#	#	#	#	#	#	#	#	#	K07179	#	#	#	#	#	#	#	#	#	#	#	#	K07179	#	#	#	#	#	#	#	#	#	#	#	#	#	#	#	#	#	#	#	#	#	#	#	#	#	#
K03110	K03110	K03110	#	K03110	K03110	#	K03110	#	K03110	K03110	K03110	#	K03110	K03110	K03110	K03110	K03110	K03110	K03110	K03110	K03110	K03110	K03110	#	K03110	#	K03110	K03110	K03110	K03110	#	#	K03110	K03110	K03110	#	#	#	K03110	K03110	K03110	K03110	K03110	K03110	K03110	#	K03110	K03110	K03110
K02668	#	#	#	#	#	K02668	#	#	#	#	#	#	#	#	#	#	#	#	#	#	#	#	#	#	#	#	#	#	#	#	#	#	#	#	#	#	#	#	#	#	#	#	K02668	#	#	#	#	#	#
K09165	K09165	K09165	#	K09165	#	K09165	#	K09165	K09165	#	#	#	#	#	K09165	#	#	#	K09165	#	K09165	K09165	#	K09165	K09165	#	K09165	#	K09165	#	#	#	#	#	#	#	#	#	K09165	#	K09165	K09165	K09165	K09165	#	#	#	#	#
K07653	#	#	#	#	#	#	#	#	#	#	#	#	#	#	#	#	#	#	#	K07653	#	#	#	#	#	#	#	#	#	#	#	#	#	#	#	#	#	#	#	#	#	#	#	#	#	#	#	#	#
K18856	#	#	#	#	#	#	#	#	#	#	#	#	#	#	#	K18856	#	#	#	#	#	#	#	#	#	#	#	#	#	#	#	#	#	#	#	#	#	#	#	#	#	#	#	#	#	#	#	#	#
K13812	#	#	#	#	#	#	#	#	#	K13812	#	#	#	#	#	#	#	#	#	#	#	#	K13812	#	#	#	#	#	#	#	#	#	#	#	#	#	#	#	#	#	#	#	#	#	#	#	#	#	#
K20616	#	#	#	#	#	#	#	#	#	#	#	#	#	#	#	#	#	#	#	#	#	#	#	#	#	#	#	#	#	#	#	#	#	#	#	#	#	#	#	#	#	#	#	#	#	#	#	#	#
K17060	#	#	#	#	#	#	#	#	K17060	#	#	#	#	#	#	#	#	#	#	#	#	#	#	#	#	#	#	#	#	#	#	#	#	#	#	#	#	#	#	#	#	#	#	#	#	#	#	#	#
K15497	#	#	#	#	#	#	K15497	#	#	#	#	#	#	#	#	#	#	#	#	#	#	#	#	#	#	#	#	#	#	#	#	#	#	#	#	K15497	#	#	#	#	#	#	K15497	#	#	#	#	#	K15497
K03147	#	#	#	#	#	#	K03147	#	#	#	K03147	#	K03147	K03147	K03147	K03147	#	#	#	#	#	#	#	#	#	#	#	#	#	#	#	K03147	#	#	#	#	#	K03147	#	#	K03147	#	#	#	#	#	#	#	K03147
K00407	#	#	#	#	#	#	#	#	#	#	#	#	#	#	#	#	#	#	#	#	#	#	#	#	#	#	#	#	#	#	#	#	K00407	#	#	#	#	#	#	#	#	#	#	#	#	#	#	#	#
K07186	#	#	#	#	#	#	#	#	K07186	#	#	#	#	#	#	#	#	#	#	#	#	#	#	#	#	#	#	#	#	#	#	#	K07186	#	#	#	#	#	#	#	#	#	#	#	#	#	#	#	#
K05995	#	#	K05995	#	#	#	#	#	#	#	#	K05995	#	#	#	#	#	#	#	#	K05995	#	#	#	#	K05995	#	#	#	#	#	#	#	K05995	#	#	#	#	#	#	#	#	K05995	K05995	#	#	#	K05995	#
K02551	#	#	#	#	#	#	#	#	#	#	#	#	#	#	#	#	#	#	#	#	#	#	#	#	#	#	#	#	#	#	K02551	K02551	#	#	#	#	K02551	#	#	#	#	#	#	#	#	#	#	#	#
K03264	#	#	#	#	#	#	#	#	#	K03264	#	#	#	K03264	#	#	#	#	#	#	#	#	K03264	#	#	#	#	#	#	#	#	#	#	#	#	K03264	#	#	#	#	K03264	#	#	#	#	#	#	#	#
K08083	#	#	#	K08083	#	K08083	K08083	#	K08083	#	#	#	#	#	#	#	#	#	#	#	#	#	#	#	#	#	#	#	#	#	#	#	K08083	#	#	#	#	#	#	#	#	#	#	#	#	#	#	#	#
K03489	#	#	K03489	#	#	#	#	#	#	#	#	#	#	#	#	#	#	#	#	#	#	#	#	#	#	#	#	#	#	#	#	#	#	#	#	#	#	#	#	#	#	#	#	#	#	#	#	#	#
K01166	#	#	#	#	#	#	#	#	#	#	#	#	#	#	#	#	#	#	#	#	#	#	#	#	#	#	#	#	#	#	#	#	#	#	#	#	#	#	#	#	#	#	#	#	#	#	#	#	#
K01959	#	#	#	#	#	#	#	#	K01959	K01959	#	#	#	#	#	#	#	#	#	#	#	#	K01959	#	#	#	#	#	#	K01959	#	#	#	#	#	K01959	#	#	#	#	#	#	#	#	#	#	#	#	#
K09135	#	#	#	#	#	#	#	#	#	K09135	#	#	#	#	#	#	#	#	#	#	#	#	K09135	#	#	#	#	#	#	#	#	#	#	#	#	#	#	#	#	#	#	#	#	#	#	#	#	#	#
K03182	#	#	#	#	#	#	#	#	K03182	#	#	K03182	#	#	#	#	#	#	#	#	#	#	#	#	#	#	#	#	#	#	K03182	#	#	#	#	#	#	#	#	#	K03182	#	K03182	#	K03182	#	#	#	#
K05568	#	K05568	#	#	#	#	#	#	#	#	#	#	#	#	#	#	#	#	K05568	#	#	#	#	#	K05568	#	#	#	#	K05568	#	#	#	#	#	K05568	#	#	#	#	#	#	K05568	#	#	#	#	#	#
K01322	#	K01322	#	#	#	#	#	#	#	#	#	#	#	#	#	#	#	#	K01322	K01322	#	#	#	#	#	#	#	#	#	#	#	#	#	#	#	#	K01322	#	#	#	#	K01322	#	#	#	#	#	#	#
K16879	#	#	#	#	#	#	#	#	#	#	#	#	#	#	#	#	#	#	#	#	#	#	#	#	#	#	#	#	#	#	#	#	#	#	#	#	#	#	#	#	#	#	#	#	#	#	#	#	#
K05928	#	#	#	#	#	#	#	#	#	#	#	#	#	#	#	#	#	#	#	#	#	#	#	#	#	#	#	#	#	#	#	#	#	#	#	#	#	#	#	K05928	#	#	#	#	#	#	#	#	#
K02246	#	#	#	#	#	#	#	#	#	#	#	#	#	#	#	#	#	#	#	#	#	#	#	#	#	#	#	#	#	#	#	K02246	#	#	K02246	#	#	#	#	#	#	#	#	#	#	#	#	#	#
K03809	#	K03809	K03809	#	K03809	#	#	K03809	K03809	#	K03809	#	#	#	#	#	#	#	K03809	#	K03809	K03809	#	#	#	#	K03809	K03809	#	#	#	K03809	K03809	#	#	#	#	#	#	K03809	#	K03809	#	#	#	#	#	#	#
K02034	K02034	#	#	#	#	K02034	#	K02034	#	K02034	K02034	#	K02034	#	#	K02034	#	#	#	#	#	#	K02034	#	#	#	#	#	#	#	#	#	#	#	K02034	#	#	K02034	#	K02034	#	#	#	#	K02034	#	#	#	#
K02399	#	#	#	#	#	#	#	#	K02399	#	#	#	#	#	#	#	#	#	#	#	#	#	#	#	#	#	#	#	#	#	#	#	#	#	#	#	#	#	#	#	#	#	#	#	#	#	#	#	#
K00348	K00348	#	#	#	K00348	#	#	#	#	#	K00348	#	#	#	#	#	#	#	#	#	K00348	#	#	#	#	#	#	K00348	#	#	K00348	#	#	K00348	#	#	#	#	#	K00348	#	#	#	#	#	K00348	#	#	#
K00899	#	#	#	#	#	#	#	#	#	#	#	#	#	#	#	#	#	#	#	#	#	#	#	#	#	#	#	K00899	#	#	#	#	#	#	#	#	#	#	#	#	#	#	#	#	#	#	#	#	#
K17217	#	#	#	#	#	K17217	#	#	#	#	#	#	#	#	#	#	#	#	#	#	#	#	#	#	#	#	#	#	#	#	#	#	#	#	#	#	#	#	#	#	#	#	#	#	#	#	#	#	#
K06153	K06153	K06153	#	K06153	K06153	#	K06153	K06153	K06153	#	K06153	K06153	K06153	#	K06153	#	#	K06153	K06153	K06153	K06153	K06153	#	K06153	K06153	K06153	K06153	K06153	K06153	K06153	#	K06153	K06153	K06153	K06153	#	#	#	K06153	K06153	#	K06153	K06153	K06153	#	#	K06153	K06153	K06153
K13926	#	#	#	#	#	#	#	#	K13926	#	#	#	#	#	#	#	#	#	#	#	#	#	#	#	#	#	#	#	#	#	#	#	#	#	#	#	#	#	#	#	#	#	#	#	#	#	#	#	#
K08994	#	#	#	#	#	#	#	#	K08994	#	#	#	#	#	#	#	#	#	#	#	#	#	#	#	#	#	#	#	#	#	#	#	#	#	#	#	#	#	#	#	#	#	#	#	#	#	#	#	#
K02890	#	K02890	#	K02890	K02890	K02890	K02890	K02890	#	K02890	K02890	K02890	K02890	K02890	K02890	K02890	#	K02890	K02890	K02890	#	K02890	K02890	#	K02890	K02890	K02890	K02890	K02890	K02890	K02890	K02890	#	K02890	K02890	#	#	#	K02890	K02890	K02890	K02890	K02890	#	K02890	K02890	K02890	K02890	K02890
K00504	#	#	#	#	#	#	#	#	#	#	#	#	#	#	K00504	#	#	#	#	#	#	#	#	#	#	#	#	#	#	#	#	#	#	#	#	#	#	#	#	#	#	#	#	#	#	#	#	#	#
K18785	#	K18785	#	#	#	#	K18785	K18785	#	#	#	#	K18785	#	#	K18785	#	#	K18785	#	K18785	#	#	#	#	#	#	#	#	#	#	#	K18785	K18785	#	#	#	#	#	#	#	#	#	#	#	#	#	#	#
K20489	#	#	#	#	#	#	#	#	#	#	#	#	#	#	#	#	#	#	#	#	#	#	#	#	#	#	#	#	#	#	#	#	#	#	#	#	#	#	#	#	#	#	#	#	#	#	#	#	#
K15660	#	#	#	#	#	#	#	#	K15660	#	#	#	#	#	#	#	#	#	#	#	#	#	#	#	#	#	#	#	#	#	#	#	#	#	#	#	#	#	#	#	#	#	#	#	#	#	#	#	#
K17468	#	#	#	#	#	#	#	#	#	#	#	#	#	#	K17468	#	#	#	#	#	#	#	#	#	#	#	#	#	#	#	#	#	#	#	#	#	#	#	#	#	#	#	#	#	#	#	#	#	#
K12410	#	#	#	#	K12410	K12410	#	K12410	#	#	#	#	#	#	#	K12410	#	K12410	#	#	#	#	#	#	#	K12410	K12410	#	#	#	#	#	#	#	K12410	#	K12410	#	K12410	K12410	#	#	#	#	#	#	K12410	#	K12410
K01548	#	#	#	#	#	#	#	#	#	K01548	#	#	#	#	#	#	#	#	#	#	#	#	#	#	#	#	#	#	#	#	#	#	#	#	#	#	#	#	#	#	#	#	#	#	#	#	#	#	#
K01484	#	#	#	#	#	#	#	#	K01484	#	#	#	#	#	#	#	#	#	#	#	#	#	#	#	#	#	#	#	#	#	#	#	#	#	#	#	#	#	#	#	#	#	#	#	#	#	#	#	#
K20609	#	#	#	#	#	#	#	#	#	#	#	#	#	#	#	#	#	#	#	#	#	#	#	#	#	#	#	#	#	#	#	#	#	#	#	#	#	#	#	#	#	#	K20609	#	#	#	#	#	#
K01731	#	#	#	#	#	#	#	#	#	#	#	#	#	#	#	#	#	#	#	#	#	#	#	#	#	#	#	#	#	#	#	#	#	#	#	#	#	#	#	#	#	#	#	#	#	#	#	#	#
K08884	#	#	#	#	K08884	#	#	#	#	#	K08884	#	K08884	#	#	#	#	#	#	K08884	K08884	#	#	#	#	K08884	K08884	#	#	#	#	#	#	K08884	K08884	#	K08884	#	#	#	#	#	K08884	K08884	#	K08884	#	#	#
K02963	K02963	K02963	#	#	K02963	K02963	K02963	K02963	K02963	#	K02963	#	K02963	#	K02963	K02963	K02963	K02963	K02963	K02963	K02963	K02963	#	K02963	K02963	K02963	K02963	K02963	K02963	K02963	#	#	K02963	K02963	K02963	#	K02963	K02963	K02963	K02963	#	K02963	K02963	#	K02963	K02963	K02963	#	K02963
K19817	#	#	#	#	#	#	#	#	#	K19817	#	#	#	#	#	#	#	#	#	#	#	#	#	#	#	#	#	#	#	#	#	#	#	#	#	#	#	#	#	#	#	#	#	#	#	#	#	#	#
K00675	#	#	#	#	#	#	#	#	K00675	#	#	#	#	#	#	#	#	#	#	#	#	#	#	#	#	#	#	#	#	#	#	K00675	#	#	#	#	K00675	#	#	#	#	#	#	#	#	#	#	#	#
K16789	K16789	K16789	#	K16789	K16789	#	#	K16789	#	#	K16789	#	#	#	#	K16789	K16789	#	K16789	#	K16789	K16789	#	K16789	#	#	K16789	#	K16789	#	#	#	#	#	K16789	#	#	K16789	#	K16789	#	K16789	K16789	#	#	#	#	#	#
K13061	#	#	#	#	#	#	#	#	K13061	#	#	#	#	#	#	#	#	#	#	#	#	#	#	#	#	#	#	#	#	#	#	#	#	#	#	#	#	#	#	#	#	#	#	#	#	#	#	#	#
K01659	#	#	#	#	#	#	#	#	K01659	#	#	#	#	#	#	#	#	#	#	#	#	#	#	#	#	#	#	#	#	#	#	#	K01659	#	#	#	#	#	#	#	#	#	#	#	#	#	#	#	#
K04772	#	#	#	#	#	K04772	#	#	#	#	#	#	#	#	#	#	#	#	#	#	#	#	#	K04772	#	#	#	#	#	#	#	#	#	#	#	#	#	#	#	#	#	#	#	#	#	#	#	#	#
K02601	#	K02601	K02601	#	K02601	K02601	K02601	#	#	K02601	K02601	#	K02601	K02601	K02601	#	K02601	K02601	K02601	K02601	K02601	K02601	K02601	#	K02601	#	K02601	K02601	K02601	#	#	K02601	#	K02601	K02601	#	K02601	K02601	K02601	K02601	K02601	K02601	K02601	K02601	K02601	#	K02601	#	K02601
K01061	#	#	#	#	#	#	#	#	K01061	#	#	#	#	#	#	#	#	#	#	#	#	#	#	#	#	#	#	#	#	#	#	#	#	#	#	#	#	#	#	#	#	#	#	#	#	#	#	#	#
K00185	#	#	#	#	#	#	#	#	#	#	#	K00185	#	#	#	#	#	#	#	#	#	#	#	#	#	#	#	#	#	#	#	#	#	#	#	#	#	#	#	#	#	#	#	#	#	#	#	#	#
K19270	#	#	#	#	#	K19270	#	#	K19270	#	#	#	#	#	#	#	#	#	#	#	#	#	#	#	#	#	#	#	#	#	#	#	#	#	#	#	#	#	#	#	#	#	#	#	#	#	#	#	#
K15773	#	#	#	#	#	#	#	#	#	#	#	#	#	#	#	#	#	#	#	#	#	#	#	#	#	#	#	#	#	#	#	#	#	#	#	#	#	#	#	#	#	#	#	#	#	#	#	#	#
K15922	#	#	#	#	#	#	#	#	#	#	#	#	#	#	#	#	#	#	#	#	#	#	#	#	#	#	#	#	#	#	#	#	#	#	#	#	#	#	#	#	#	#	#	#	#	#	#	#	#
K01768	#	#	#	#	K01768	#	#	#	#	#	#	#	K01768	#	K01768	#	#	#	#	#	#	K01768	#	#	#	#	#	#	#	#	#	K01768	#	K01768	#	#	#	#	#	#	#	#	#	#	#	#	#	K01768	#
K03474	#	#	#	#	#	#	#	#	K03474	#	#	#	#	#	#	#	#	#	#	#	#	#	#	#	#	K03474	#	#	#	#	#	#	#	K03474	#	#	#	#	#	#	#	#	#	#	#	#	#	#	#
K04564	#	K04564	#	#	#	#	#	#	#	K04564	K04564	#	#	K04564	#	K04564	#	#	K04564	#	K04564	#	#	#	K04564	#	K04564	#	#	#	K04564	K04564	#	K04564	#	#	#	#	#	#	K04564	K04564	K04564	K04564	#	K04564	K04564	#	K04564
K08643	#	#	#	#	#	#	#	#	#	#	#	#	#	#	#	#	#	#	#	#	#	#	#	#	#	#	#	#	#	#	#	#	#	#	#	#	#	#	#	#	#	#	#	#	#	#	#	#	#
K03537	#	#	#	#	#	#	#	#	#	K03537	#	#	#	#	#	#	#	#	#	#	#	#	K03537	#	#	#	#	#	#	#	#	#	#	#	#	#	#	#	#	#	#	#	#	#	#	#	#	#	#
K15633	K15633	K15633	K15633	K15633	K15633	#	K15633	#	K15633	#	K15633	K15633	K15633	#	K15633	K15633	K15633	#	K15633	K15633	K15633	K15633	#	#	K15633	#	K15633	K15633	#	K15633	K15633	#	K15633	#	K15633	#	#	#	K15633	K15633	#	K15633	K15633	K15633	K15633	#	#	#	K15633
K07332	#	#	#	K07332	#	#	#	#	#	#	#	#	#	#	#	#	#	#	#	#	#	K07332	#	#	#	#	#	#	#	#	#	#	#	#	#	#	#	#	#	#	#	#	#	#	#	#	#	#	#
K02016	#	K02016	#	K02016	#	#	K02016	#	#	#	#	#	K02016	#	#	#	K02016	#	#	K02016	#	#	#	#	#	#	#	#	K02016	K02016	K02016	#	#	#	#	#	#	#	#	#	#	#	#	#	#	#	#	K02016	#
K06384	K06384	K06384	#	K06384	K06384	K06384	#	K06384	#	K06384	K06384	K06384	#	#	K06384	K06384	#	K06384	K06384	K06384	K06384	K06384	K06384	#	#	#	K06384	#	#	#	#	#	#	#	K06384	#	#	#	#	K06384	#	K06384	K06384	K06384	K06384	#	#	K06384	K06384
K03733	#	K03733	K03733	#	#	#	K03733	#	K03733	K03733	#	K03733	K03733	#	K03733	K03733	#	K03733	K03733	K03733	K03733	K03733	K03733	#	K03733	#	#	#	K03733	#	#	#	#	#	#	K03733	K03733	#	K03733	K03733	#	K03733	#	#	#	#	K03733	K03733	K03733
K01436	#	K01436	#	#	#	#	#	#	#	#	#	#	#	#	#	K01436	K01436	K01436	#	#	K01436	#	#	K01436	#	#	K01436	#	#	#	#	#	#	K01436	K01436	#	#	#	#	#	#	#	#	#	#	#	#	#	#
K02617	#	#	#	#	#	#	#	#	#	#	#	K02617	#	#	#	#	#	#	#	#	#	#	#	#	#	#	#	#	#	#	#	#	#	#	#	#	#	#	K02617	#	#	#	#	#	#	#	#	#	#
K07723	K07723	K07723	#	K07723	K07723	K07723	K07723	K07723	#	#	K07723	K07723	K07723	#	K07723	K07723	#	#	K07723	K07723	K07723	K07723	#	#	K07723	#	K07723	#	K07723	#	#	#	#	#	K07723	#	#	#	K07723	K07723	#	K07723	K07723	#	K07723	K07723	#	#	K07723
K01003	#	#	#	#	#	#	#	#	#	#	#	#	#	#	#	#	#	#	#	#	#	#	#	#	#	#	#	#	#	#	#	#	#	#	#	#	#	#	#	#	#	#	#	#	#	#	#	#	#
K03236	#	#	#	#	#	#	#	#	#	#	#	#	#	K03236	#	#	#	#	#	#	#	#	#	#	#	#	#	#	#	#	#	#	#	#	#	#	#	#	#	#	K03236	#	#	#	#	#	#	#	#
K06345	#	#	#	#	#	#	#	#	#	#	#	#	#	#	#	#	#	#	#	#	#	#	#	#	#	#	#	#	#	#	#	K06345	#	#	#	#	#	#	#	#	#	#	#	#	#	#	#	#	#
K07495	#	#	#	#	#	#	#	#	#	#	#	#	#	#	#	#	#	#	#	#	#	#	#	#	#	#	#	#	#	#	K07495	#	#	#	K07495	#	#	#	#	#	#	#	#	#	#	#	#	#	#
K13252	#	#	#	#	#	#	#	#	#	#	K13252	#	#	#	#	#	#	#	#	#	#	#	#	#	#	#	#	#	#	#	#	#	#	#	#	#	#	#	#	#	#	#	#	#	#	#	#	#	#
K00604	K00604	K00604	K00604	K00604	#	K00604	K00604	K00604	K00604	#	K00604	K00604	K00604	#	K00604	K00604	K00604	K00604	K00604	K00604	K00604	K00604	#	#	K00604	K00604	K00604	K00604	#	K00604	#	K00604	K00604	K00604	K00604	K00604	K00604	K00604	K00604	K00604	#	K00604	K00604	#	#	K00604	K00604	K00604	K00604
K06173	#	K06173	K06173	K06173	K06173	K06173	K06173	K06173	K06173	K06173	K06173	K06173	K06173	K06173	K06173	#	K06173	K06173	K06173	K06173	K06173	K06173	K06173	K06173	K06173	K06173	K06173	#	K06173	K06173	#	K06173	#	K06173	K06173	K06173	#	#	K06173	K06173	K06173	K06173	K06173	K06173	K06173	K06173	K06173	K06173	K06173
K22317	#	#	#	#	#	#	#	#	#	#	#	#	#	#	#	#	#	#	#	#	#	#	#	#	#	#	#	#	#	#	#	#	#	#	#	#	#	#	#	#	#	#	#	#	#	#	#	#	#
K07140	#	#	#	#	#	#	#	#	K07140	#	#	#	#	#	#	#	#	#	#	#	#	#	#	#	#	#	#	#	#	#	#	#	#	#	#	#	#	#	#	#	#	#	#	#	#	#	#	#	#
K06900	#	#	#	#	#	#	#	#	#	#	#	#	#	#	#	#	#	#	#	#	#	#	#	#	#	#	#	#	#	#	#	#	#	#	#	#	#	#	#	#	#	#	#	#	#	#	#	#	#
K20903	#	#	#	#	#	#	#	#	#	#	#	#	#	#	#	#	#	#	#	#	#	#	#	#	#	#	#	#	#	#	#	#	#	#	#	#	#	#	#	#	#	#	#	#	#	#	#	#	#
K00569	#	#	#	#	#	#	#	#	#	#	#	#	#	#	#	#	#	#	#	#	#	#	#	#	#	#	#	#	#	#	#	#	K00569	#	#	#	#	#	#	#	#	#	#	#	#	#	#	#	#
K06868	#	#	#	#	#	#	#	#	#	K06868	#	#	#	#	#	#	#	#	#	#	#	#	#	#	#	#	#	#	#	#	#	#	#	#	#	K06868	#	#	#	#	#	#	#	#	#	#	#	#	#
K03530	K03530	K03530	K03530	#	K03530	K03530	K03530	K03530	K03530	#	K03530	#	K03530	#	#	K03530	#	K03530	K03530	K03530	#	#	#	K03530	K03530	K03530	K03530	K03530	#	#	K03530	#	#	K03530	K03530	#	#	#	K03530	K03530	#	K03530	K03530	K03530	K03530	K03530	K03530	K03530	K03530
K18285	#	#	#	#	#	#	#	#	#	#	#	#	#	#	#	#	#	#	#	#	#	#	#	#	#	#	#	#	#	#	K18285	#	#	#	#	#	#	#	#	#	#	#	#	#	#	#	#	#	#
K18292	#	#	#	#	#	#	#	#	#	#	#	#	#	#	#	#	#	#	#	#	#	#	#	#	#	#	#	#	#	#	#	#	#	#	#	#	#	#	#	#	#	#	#	#	#	#	#	#	#
K07575	#	#	#	#	#	#	#	#	#	K07575	#	#	#	K07575	#	#	#	#	#	#	#	#	#	#	#	#	#	#	#	#	#	#	#	#	#	#	#	#	#	#	K07575	#	#	#	#	#	#	#	#
K21030	#	#	#	#	K21030	#	#	#	#	#	K21030	#	#	#	#	#	#	#	#	#	#	#	#	#	#	#	#	#	#	#	#	#	#	#	#	#	#	#	#	#	#	#	K21030	#	#	#	#	#	#
K11636	K11636	#	#	#	#	#	#	#	#	#	#	#	#	#	#	#	#	#	#	#	#	#	#	#	#	#	#	#	#	#	#	K11636	#	#	#	#	#	#	#	#	#	#	#	#	#	#	#	#	K11636
K11949	#	#	#	#	#	#	#	#	#	#	#	#	#	#	#	#	#	#	#	#	#	#	#	#	#	#	#	#	#	#	#	#	#	#	#	#	#	#	#	#	#	#	#	#	#	#	#	#	#
K21747	#	#	#	#	#	#	#	#	#	#	#	#	#	#	#	#	#	#	#	#	#	#	#	#	#	#	#	#	#	#	#	#	#	#	#	#	#	#	#	#	#	#	#	#	#	#	#	#	#
K08979	#	#	#	#	#	#	#	#	#	K08979	#	#	#	#	#	#	#	#	#	#	#	#	K08979	#	#	#	#	#	#	#	#	#	#	#	#	#	#	#	#	#	#	#	#	#	#	#	#	#	#
K03621	#	K03621	K03621	K03621	K03621	K03621	K03621	K03621	K03621	#	K03621	#	K03621	#	K03621	K03621	#	K03621	K03621	K03621	K03621	K03621	#	K03621	K03621	#	K03621	K03621	K03621	K03621	K03621	K03621	K03621	#	K03621	#	#	K03621	K03621	K03621	#	K03621	K03621	K03621	K03621	K03621	#	K03621	K03621
K20374	#	#	#	#	#	#	#	#	#	#	#	#	#	#	#	#	#	#	#	#	#	#	#	#	#	#	#	#	#	#	#	#	#	#	#	#	#	#	#	#	#	#	#	#	#	#	#	#	#
K03888	#	#	#	#	#	#	#	#	#	#	#	#	#	#	#	#	#	#	#	#	#	#	#	#	#	#	#	#	#	#	#	K03888	#	#	#	#	#	#	#	#	#	#	#	#	#	#	#	#	#
K13043	#	#	#	#	#	#	#	#	#	#	#	#	#	#	#	#	#	#	#	#	#	#	#	#	#	#	#	#	#	#	#	#	#	K13043	#	#	#	#	#	#	#	#	#	#	#	#	#	#	#
K02508	#	#	#	#	#	#	#	#	K02508	#	#	#	#	#	#	#	#	#	#	#	#	#	#	#	#	#	#	#	#	#	#	#	#	#	#	#	#	#	#	#	#	#	#	#	#	#	#	#	#
K14623	#	#	#	#	#	#	K14623	#	#	K14623	#	#	#	#	#	#	#	#	#	#	#	#	#	#	#	#	#	#	#	#	#	#	#	#	#	#	#	#	#	#	#	#	#	#	#	#	#	#	K14623
K03745	#	#	#	#	#	#	#	#	#	#	#	#	#	#	#	#	#	#	#	#	#	#	#	#	#	#	#	#	#	#	#	#	K03745	#	#	#	#	#	#	#	#	#	#	#	#	#	#	#	#
K20074	#	K20074	#	K20074	K20074	K20074	K20074	K20074	#	K20074	K20074	#	K20074	#	#	K20074	K20074	K20074	K20074	K20074	K20074	K20074	K20074	K20074	K20074	#	K20074	K20074	K20074	#	K20074	#	#	#	K20074	#	#	K20074	K20074	K20074	#	K20074	K20074	K20074	K20074	K20074	#	#	K20074
K11131	#	#	#	#	#	#	#	#	#	K11131	#	#	#	#	#	#	#	#	#	#	#	#	K11131	#	#	#	#	#	#	#	#	#	#	#	#	#	#	#	#	#	#	#	#	#	#	#	#	#	#
K01969	#	#	#	#	#	#	#	#	#	#	#	#	#	#	#	#	#	#	#	#	#	#	#	#	#	#	#	#	#	#	#	#	#	#	#	#	#	#	#	#	#	#	#	#	#	#	#	#	#
K09934	#	#	#	#	#	#	#	#	#	#	#	#	#	#	#	#	#	#	#	#	#	#	#	#	#	#	#	#	#	#	#	#	#	#	#	#	#	#	#	#	#	#	#	#	#	#	K09934	#	#
K01567	#	#	#	#	#	#	#	#	#	#	#	#	#	#	#	#	#	#	#	#	#	#	#	#	#	#	#	#	#	#	#	#	#	K01567	#	#	#	#	#	#	#	#	#	#	#	#	#	#	#
K00948	K00948	K00948	#	K00948	K00948	K00948	K00948	K00948	#	K00948	K00948	#	K00948	K00948	K00948	K00948	K00948	K00948	K00948	K00948	K00948	K00948	K00948	#	K00948	K00948	K00948	K00948	K00948	K00948	K00948	#	#	#	K00948	#	#	K00948	K00948	K00948	K00948	K00948	K00948	#	K00948	#	K00948	#	K00948
K02240	#	#	K02240	K02240	#	K02240	K02240	#	#	#	#	#	K02240	#	#	#	#	K02240	K02240	K02240	K02240	K02240	#	K02240	#	#	#	#	K02240	#	#	K02240	#	#	#	#	#	#	#	#	#	K02240	K02240	#	#	#	#	K02240	#
K11924	#	#	#	#	#	#	#	#	#	K11924	#	#	#	#	#	#	#	#	#	#	#	#	#	#	#	#	#	#	#	#	#	#	#	#	#	#	#	#	#	#	#	#	#	#	#	#	#	#	#
K13007	#	#	#	#	#	#	#	#	#	#	#	#	#	#	#	#	#	#	#	#	#	K13007	#	K13007	#	#	#	#	#	#	#	#	#	#	#	#	#	#	#	#	#	#	#	#	#	#	#	#	#
K11527	#	K11527	#	#	#	#	#	#	#	#	#	#	#	#	#	#	#	#	#	#	#	#	#	#	#	#	#	#	#	#	#	#	K11527	K11527	#	#	#	K11527	#	#	#	#	#	#	K11527	#	#	#	#
K09747	K09747	K09747	#	K09747	K09747	K09747	K09747	K09747	K09747	#	K09747	#	K09747	#	K09747	K09747	#	K09747	K09747	K09747	K09747	K09747	#	#	K09747	#	K09747	K09747	K09747	K09747	#	K09747	#	#	K09747	K09747	#	#	K09747	K09747	#	K09747	K09747	#	K09747	#	K09747	K09747	K09747
K12574	K12574	#	#	K12574	K12574	#	K12574	K12574	#	K12574	K12574	K12574	K12574	#	K12574	K12574	K12574	K12574	K12574	K12574	K12574	K12574	K12574	K12574	K12574	#	K12574	K12574	K12574	#	#	K12574	#	K12574	K12574	K12574	#	#	K12574	K12574	K12574	K12574	K12574	#	K12574	#	#	K12574	K12574
K17733	#	#	#	#	#	#	#	#	#	#	#	#	#	#	#	#	#	#	#	#	#	#	#	#	#	#	#	K17733	#	#	#	K17733	#	#	#	#	#	#	#	#	#	#	#	#	#	#	#	#	#
K02280	#	#	#	#	#	#	#	#	#	#	#	#	#	#	#	#	#	K02280	#	#	#	#	#	#	#	#	#	#	K02280	#	#	#	#	#	#	#	#	#	#	#	#	#	#	#	#	#	#	K02280	#
K00012	#	#	#	#	#	#	#	K00012	K00012	#	#	#	#	#	#	#	#	#	#	#	#	#	#	#	#	K00012	#	#	#	K00012	K00012	#	#	#	#	#	#	K00012	K00012	#	K00012	#	K00012	#	#	K00012	#	#	#
K15256	#	#	#	K15256	#	#	#	#	#	#	#	#	K15256	#	#	#	#	#	#	#	#	K15256	#	#	#	#	#	#	#	#	#	#	#	#	#	K15256	#	#	#	#	#	#	#	#	#	#	#	#	#
K04028	K04028	#	#	#	#	K04028	#	#	#	#	K04028	#	#	#	#	#	#	#	#	#	#	#	#	#	#	#	K04028	#	#	#	#	#	#	#	#	#	#	#	#	K04028	#	#	#	K04028	#	#	#	#	#
K08676	#	#	#	#	#	#	#	#	#	#	#	#	#	#	#	#	#	#	#	#	#	#	#	#	#	K08676	#	#	#	#	#	#	#	#	#	#	#	#	#	#	#	#	#	#	#	#	#	#	#
K14979	#	#	#	#	#	#	#	#	#	#	#	#	#	#	#	#	#	#	#	#	#	#	#	#	#	K14979	#	#	#	#	#	#	#	#	#	#	#	#	#	#	#	#	#	#	#	#	#	#	#
K00146	#	#	#	#	#	#	#	#	#	#	#	#	#	#	#	#	#	#	#	#	#	#	#	#	#	#	#	#	#	#	#	#	#	#	#	#	#	#	#	#	K00146	#	#	#	#	#	#	#	#
K13820	#	#	#	#	#	#	#	#	#	#	#	#	#	#	#	#	#	#	K13820	#	K13820	#	#	#	K13820	#	#	#	#	#	#	#	#	#	#	#	#	#	#	#	#	K13820	#	#	#	#	K13820	#	#
K01750	#	#	#	#	#	#	#	#	K01750	#	#	#	#	K01750	#	#	#	#	#	#	#	#	#	#	#	#	#	#	#	#	K01750	#	#	#	#	#	#	K01750	#	#	#	#	#	K01750	K01750	#	#	#	#
K09769	#	K09769	K09769	#	#	#	K09769	#	#	#	#	K09769	K09769	#	K09769	#	#	K09769	K09769	K09769	K09769	#	#	#	K09769	#	#	#	K09769	K09769	#	K09769	#	#	#	#	#	#	K09769	#	#	K09769	K09769	K09769	#	#	#	#	K09769
K07560	K07560	K07560	K07560	K07560	K07560	K07560	K07560	K07560	K07560	#	K07560	K07560	K07560	#	K07560	K07560	K07560	K07560	K07560	K07560	K07560	K07560	#	K07560	K07560	#	K07560	K07560	K07560	K07560	K07560	#	#	K07560	K07560	#	K07560	#	K07560	K07560	#	K07560	K07560	K07560	K07560	K07560	K07560	#	K07560
K22901	#	#	#	#	#	#	#	#	#	#	#	#	#	#	#	#	#	#	#	#	#	#	#	#	#	#	#	#	#	#	#	#	#	#	#	#	#	#	#	#	#	#	#	#	#	#	#	#	#
K10194	#	#	#	#	#	#	#	#	#	#	#	#	#	#	#	#	#	#	#	#	#	#	#	#	#	#	#	#	#	#	#	#	#	#	#	#	#	#	#	#	#	#	#	#	#	#	#	#	#
K21825	#	#	#	#	#	#	#	#	K21825	#	#	#	#	#	#	#	#	#	#	#	#	#	#	#	#	#	#	#	#	#	#	#	#	#	#	#	#	#	#	#	#	#	#	#	#	#	#	#	#
K02487	#	#	#	#	#	#	#	#	#	#	#	#	#	#	#	#	#	#	#	#	#	#	#	#	#	#	#	#	#	#	#	#	#	#	#	#	#	K02487	#	#	#	#	#	#	#	#	#	#	#
K00720	#	#	#	#	#	#	#	#	#	#	#	#	#	#	#	#	#	#	#	#	#	#	#	#	#	#	#	#	#	#	#	#	#	#	#	#	#	#	#	#	#	#	#	#	#	#	#	#	#
K14654	#	#	#	#	#	#	#	#	#	#	#	#	#	#	#	#	#	#	#	#	K14654	#	K14654	#	#	#	#	#	#	#	#	#	#	#	#	K14654	#	#	#	#	K14654	#	#	#	#	#	#	#	#
K00255	#	#	#	#	#	#	#	#	#	#	#	#	#	#	#	#	#	#	#	#	#	#	#	#	#	#	#	#	#	#	#	#	#	#	#	#	#	#	#	#	#	#	#	#	#	#	#	#	#
K03228	#	#	#	#	#	#	#	#	K03228	#	#	#	#	#	#	#	#	#	#	#	#	#	#	#	#	#	#	#	#	#	#	#	#	#	#	#	#	#	#	#	#	#	#	#	#	#	#	#	#
K07043	K07043	#	#	#	K07043	#	#	K07043	K07043	#	#	K07043	#	#	#	K07043	#	K07043	#	K07043	#	#	#	#	#	K07043	K07043	K07043	#	K07043	K07043	#	#	K07043	K07043	#	#	#	#	#	#	#	#	#	#	#	#	#	K07043
K02482	K02482	#	#	K02482	K02482	#	#	#	#	#	#	#	K02482	#	#	#	#	#	#	#	#	K02482	K02482	#	K02482	#	K02482	K02482	K02482	#	#	#	#	#	#	K02482	#	#	#	K02482	#	#	#	#	K02482	#	#	#	#
K07692	K07692	K07692	#	#	#	#	#	#	#	#	K07692	#	#	#	K07692	#	K07692	K07692	K07692	K07692	#	#	#	#	#	#	#	K07692	K07692	K07692	#	#	#	#	#	#	#	#	K07692	K07692	#	#	#	#	K07692	K07692	#	K07692	K07692
K06291	#	#	#	#	#	#	#	#	#	#	#	#	#	#	#	#	#	#	#	#	#	#	#	#	#	#	#	#	#	#	#	#	#	#	#	#	#	#	#	#	#	#	#	#	#	#	#	#	#
K05367	#	#	#	#	#	#	#	#	#	#	#	#	K05367	#	#	#	#	#	#	#	#	#	#	#	#	#	#	#	#	#	#	#	#	K05367	#	#	#	#	#	#	#	K05367	#	#	#	#	#	K05367	#
K11535	#	#	#	#	#	#	#	#	#	#	#	#	#	#	#	#	#	#	#	#	#	#	#	#	#	#	#	#	#	#	#	#	#	#	#	#	#	#	#	#	#	#	#	#	#	#	#	#	#
K22451	#	K22451	#	#	#	#	#	#	#	#	#	K22451	#	#	#	#	#	#	#	#	#	#	#	#	K22451	#	#	#	#	#	#	#	#	#	#	#	#	#	K22451	#	#	#	#	#	#	#	#	#	#
K00820	#	K00820	#	#	#	#	K00820	#	#	K00820	#	#	#	K00820	#	#	K00820	#	#	K00820	K00820	K00820	K00820	#	#	#	#	#	#	K00820	#	#	#	#	#	#	#	K00820	#	#	#	K00820	#	#	#	#	K00820	#	#
K05540	K05540	K05540	#	K05540	K05540	K05540	K05540	K05540	K05540	#	K05540	K05540	K05540	#	K05540	K05540	K05540	K05540	K05540	K05540	K05540	K05540	#	K05540	K05540	#	K05540	K05540	K05540	#	#	#	#	#	K05540	#	#	K05540	K05540	K05540	#	K05540	K05540	#	K05540	K05540	K05540	K05540	K05540
K11914	#	#	#	#	#	#	#	#	K11914	#	#	#	#	#	#	#	#	#	#	#	#	#	#	#	#	#	#	#	#	#	#	#	#	#	#	#	#	#	#	#	#	#	#	#	#	#	#	#	#
K03309	#	#	K03309	#	#	#	#	#	K03309	#	#	#	#	#	#	#	#	#	#	#	#	#	#	K03309	#	#	K03309	K03309	#	#	#	#	#	#	#	#	#	#	#	#	#	#	#	K03309	#	#	#	#	K03309
K02411	K02411	K02411	#	K02411	K02411	K02411	#	#	K02411	#	K02411	#	K02411	#	K02411	K02411	K02411	#	K02411	#	K02411	K02411	#	#	#	#	K02411	#	#	K02411	#	#	#	#	K02411	K02411	#	K02411	K02411	K02411	#	K02411	K02411	#	K02411	#	K02411	K02411	#
K03648	K03648	#	K03648	#	#	K03648	#	K03648	K03648	#	#	#	#	#	#	#	#	K03648	K03648	K03648	K03648	#	#	#	#	#	#	K03648	#	#	#	#	#	K03648	#	#	K03648	K03648	#	K03648	#	K03648	#	#	#	#	#	K03648	K03648
K16150	#	K16150	#	K16150	#	#	K16150	#	#	#	#	K16150	K16150	K16150	K16150	#	#	K16150	K16150	#	K16150	K16150	#	K16150	K16150	#	#	#	K16150	#	#	#	K16150	#	#	#	#	#	K16150	#	K16150	K16150	K16150	#	K16150	#	#	#	#
K01428	#	#	#	#	#	#	#	#	K01428	#	#	#	#	#	#	#	#	#	#	#	#	#	#	#	#	#	#	#	#	#	#	#	#	#	#	#	#	#	#	#	#	#	#	#	K01428	#	#	#	#
K21619	#	#	#	#	#	#	#	#	#	#	#	#	#	#	#	K21619	#	#	K21619	#	#	#	#	K21619	#	#	#	#	K21619	#	#	#	#	#	#	#	#	#	#	#	#	#	#	#	#	#	#	K21619	#
K02504	#	#	#	#	#	#	#	#	#	#	#	#	#	#	#	#	#	#	#	#	#	#	#	#	#	#	#	#	#	#	#	#	#	#	#	#	#	#	#	#	#	#	#	#	#	#	K02504	#	#
K11951	#	#	#	#	#	#	#	#	#	#	#	#	#	#	#	#	#	#	#	#	#	#	#	#	#	#	#	#	#	#	#	#	#	#	#	#	#	#	#	#	#	#	#	#	#	#	#	#	#
K00093	#	#	#	#	#	#	#	#	#	#	#	#	#	#	#	#	#	#	#	#	#	#	#	#	#	#	#	#	#	#	#	#	#	#	#	#	#	#	#	#	#	#	#	#	#	#	#	#	#
K00903	#	#	#	#	#	#	#	#	#	#	#	#	#	#	#	#	#	#	K00903	#	#	#	#	#	#	#	#	#	#	#	#	#	#	#	#	#	#	#	#	#	#	#	#	#	#	#	#	#	#
K00791	K00791	K00791	K00791	K00791	K00791	K00791	K00791	K00791	K00791	#	K00791	K00791	K00791	#	K00791	K00791	K00791	K00791	K00791	K00791	K00791	K00791	#	#	K00791	#	K00791	K00791	K00791	K00791	#	#	#	#	K00791	#	K00791	#	#	K00791	#	K00791	K00791	K00791	K00791	K00791	K00791	K00791	K00791
K04068	K04068	#	#	#	K04068	#	K04068	#	#	#	K04068	#	K04068	#	#	K04068	#	K04068	#	K04068	#	#	#	K04068	K04068	#	K04068	#	#	#	K04068	#	#	#	#	#	#	#	K04068	K04068	#	#	#	#	#	K04068	#	#	K04068
K02014	K02014	#	#	K02014	K02014	#	#	#	#	#	K02014	#	#	#	#	#	#	#	#	#	#	#	#	#	#	#	K02014	K02014	#	K02014	#	#	#	#	K02014	#	#	#	#	K02014	#	#	#	#	#	#	#	#	#
K10228	#	#	#	#	#	#	#	#	#	#	#	#	#	#	#	#	#	#	#	#	#	#	#	#	#	#	#	#	#	#	#	#	#	#	#	#	#	#	#	#	#	#	#	#	#	#	#	#	#
K16920	#	#	#	#	#	#	#	#	#	#	#	#	#	#	#	#	#	#	#	#	#	#	#	#	K16920	#	#	#	#	#	#	#	#	#	#	#	#	#	#	#	#	#	#	#	#	#	#	#	#
K00974	K00974	K00974	K00974	K00974	K00974	K00974	K00974	K00974	K00974	#	K00974	#	K00974	K00974	K00974	#	#	K00974	K00974	#	K00974	K00974	#	#	K00974	#	K00974	K00974	#	#	#	#	K00974	#	K00974	#	#	#	K00974	K00974	#	K00974	K00974	K00974	#	#	K00974	K00974	K00974
K15986	#	#	K15986	#	K15986	#	#	#	#	K15986	#	K15986	#	#	#	#	#	#	#	#	#	#	K15986	#	#	#	#	K15986	#	#	#	K15986	#	#	K15986	K15986	#	K15986	#	K15986	#	#	K15986	#	#	#	#	#	#
K07137	#	#	#	K07137	K07137	K07137	K07137	K07137	#	#	K07137	#	K07137	#	K07137	#	K07137	K07137	#	K07137	#	K07137	#	#	K07137	#	#	#	K07137	K07137	K07137	#	#	#	#	#	#	K07137	K07137	#	#	#	K07137	K07137	K07137	K07137	K07137	#	K07137
K22432	K22432	#	#	K22432	#	#	K22432	#	#	#	K22432	#	K22432	#	K22432	#	#	#	#	#	#	K22432	#	#	#	#	K22432	#	K22432	#	#	#	#	#	#	#	#	#	#	K22432	#	#	#	K22432	#	#	#	#	K22432
K17640	#	#	#	#	#	#	#	#	#	#	#	#	#	#	#	#	#	#	#	#	#	K17640	#	#	#	#	#	#	#	#	#	#	#	#	#	#	#	#	#	#	#	#	#	#	#	#	#	#	#
K16928	#	K16928	#	#	#	#	#	#	#	#	#	#	#	#	#	#	#	#	#	#	#	#	#	#	#	#	#	#	#	#	#	#	#	#	#	#	#	#	#	#	#	#	#	#	#	#	#	#	#
K03092	K03092	#	#	#	K03092	#	#	#	K03092	#	K03092	#	#	#	#	#	#	#	#	K03092	#	#	#	K03092	K03092	K03092	K03092	K03092	K03092	#	K03092	K03092	K03092	K03092	K03092	#	#	#	#	K03092	#	#	#	K03092	K03092	K03092	#	#	K03092
K11392	#	#	#	#	#	#	#	#	#	#	#	#	#	#	#	#	#	#	#	#	#	#	#	#	#	#	#	#	#	#	#	#	#	#	#	#	#	#	#	#	#	#	#	#	#	#	#	#	#
K07342	#	#	#	#	#	#	#	#	#	K07342	#	#	#	K07342	#	#	#	#	#	#	#	#	K07342	#	#	#	#	#	#	#	#	#	#	#	#	K07342	#	#	#	#	#	#	#	#	#	#	#	#	#
K04078	K04078	K04078	#	#	K04078	#	K04078	K04078	K04078	K04078	K04078	K04078	K04078	#	#	K04078	#	K04078	K04078	K04078	K04078	#	#	#	K04078	#	K04078	K04078	K04078	K04078	#	#	K04078	K04078	K04078	#	#	#	K04078	K04078	#	K04078	K04078	#	#	K04078	K04078	#	K04078
K13590	#	K13590	#	#	K13590	#	#	#	#	#	#	#	#	#	#	#	#	#	K13590	#	K13590	K13590	#	K13590	K13590	#	#	#	#	#	#	#	#	#	#	#	#	#	#	#	#	K13590	#	#	K13590	#	#	#	K13590
K10125	#	#	#	#	#	#	#	#	#	#	#	#	K10125	#	#	#	#	#	K10125	#	K10125	#	#	#	#	#	#	#	#	#	#	#	K10125	#	#	#	#	#	#	#	#	#	#	#	#	#	#	#	#
K19303	#	#	#	#	#	#	#	K19303	#	#	#	#	#	#	#	#	#	#	#	#	#	#	#	#	#	#	#	#	#	#	#	#	#	#	#	#	#	#	#	#	#	#	#	#	#	#	#	#	#
K05799	#	#	K05799	#	K05799	#	#	#	#	#	#	K05799	#	#	#	#	K05799	#	#	#	#	#	#	K05799	K05799	K05799	#	K05799	K05799	#	#	K05799	K05799	#	#	#	#	#	#	K05799	#	#	#	#	#	K05799	#	K05799	K05799
K07478	K07478	K07478	#	K07478	K07478	K07478	K07478	K07478	K07478	#	K07478	K07478	K07478	#	#	K07478	K07478	K07478	K07478	K07478	K07478	K07478	#	K07478	K07478	K07478	#	K07478	K07478	K07478	#	#	K07478	#	K07478	#	#	#	K07478	K07478	#	K07478	#	#	K07478	K07478	#	K07478	K07478
K06024	K06024	K06024	K06024	K06024	K06024	K06024	K06024	K06024	K06024	#	K06024	K06024	K06024	K06024	K06024	K06024	#	K06024	K06024	K06024	K06024	K06024	#	K06024	K06024	#	K06024	K06024	K06024	K06024	#	K06024	K06024	#	#	#	K06024	#	K06024	K06024	K06024	K06024	K06024	K06024	#	#	K06024	K06024	K06024
K00863	#	#	#	#	#	#	#	#	#	#	#	#	#	#	#	#	#	#	#	#	#	#	#	#	#	#	#	#	#	#	#	#	#	#	#	#	K00863	#	#	#	#	#	K00863	#	#	#	#	#	#
K17462	#	#	#	#	#	#	#	#	#	#	#	#	#	#	#	#	#	#	#	#	#	#	#	#	#	#	#	K17462	#	#	#	#	#	#	#	#	#	#	#	#	#	#	#	#	#	#	K17462	#	#
K15669	#	#	#	#	#	#	#	#	#	#	#	#	#	#	#	#	#	#	#	#	K15669	#	#	#	#	#	#	#	#	K15669	#	#	#	#	#	#	#	#	#	#	#	#	#	#	#	#	#	#	#
K11441	#	#	#	#	#	#	#	#	K11441	#	#	#	#	#	#	#	#	#	#	#	#	#	#	#	#	#	#	#	#	#	#	#	#	#	#	#	#	#	#	#	#	#	#	#	#	#	#	#	#
K07001	#	#	#	#	K07001	#	#	#	#	#	#	#	#	#	#	#	#	#	#	K07001	#	#	#	K07001	K07001	#	#	K07001	K07001	#	#	K07001	#	K07001	K07001	#	#	K07001	#	K07001	#	#	#	#	#	K07001	#	#	K07001
K06198	#	#	K06198	#	#	#	#	#	#	#	#	#	#	#	#	#	#	#	#	#	#	#	#	#	#	#	#	#	#	#	#	#	#	#	#	#	#	#	#	#	#	#	#	#	#	#	#	#	#
K06117	#	#	#	#	#	#	#	#	#	#	#	#	#	#	#	#	#	#	#	#	#	#	#	#	#	#	#	#	#	#	#	#	#	#	#	#	K06117	#	#	#	#	#	#	#	#	#	#	#	#
K10039	#	#	K10039	#	#	#	#	#	#	#	#	#	#	#	#	#	#	#	#	#	#	#	#	#	#	#	#	#	#	#	#	#	#	#	#	#	#	#	#	#	#	#	#	#	#	#	#	#	#
K02452	#	#	#	#	#	#	#	#	#	#	#	#	#	#	#	#	#	#	#	#	#	#	#	#	#	#	#	#	#	#	#	#	#	#	#	#	#	#	#	#	#	#	#	#	#	#	#	#	#
K00243	K00243	#	#	#	#	#	#	#	K00243	#	K00243	#	#	#	#	#	#	#	#	#	#	#	#	#	#	#	#	K00243	#	#	K00243	K00243	K00243	#	#	#	#	#	#	K00243	#	#	#	#	#	#	#	#	#
K15023	#	#	#	#	#	#	#	#	#	#	#	#	K15023	K15023	#	#	#	#	#	#	#	#	#	#	K15023	#	#	#	#	#	#	#	#	#	#	#	#	#	K15023	#	#	#	#	#	#	#	#	#	#
K12990	#	#	#	#	#	#	#	#	K12990	#	#	#	#	#	#	#	#	#	#	#	#	#	#	#	#	#	#	#	#	#	#	#	K12990	#	#	#	#	#	#	#	#	#	#	#	#	#	#	#	#
K02931	#	K02931	#	K02931	K02931	K02931	K02931	K02931	#	K02931	K02931	K02931	K02931	K02931	K02931	K02931	K02931	K02931	K02931	K02931	#	K02931	K02931	#	K02931	#	K02931	K02931	K02931	K02931	K02931	K02931	K02931	K02931	K02931	#	#	#	K02931	K02931	K02931	K02931	K02931	K02931	#	K02931	K02931	#	K02931
K09145	#	#	#	#	#	#	#	#	#	#	#	#	#	#	#	#	#	#	#	#	#	#	#	#	#	#	#	#	#	#	#	#	#	#	#	#	#	#	#	#	#	#	#	#	#	#	#	#	#
K03385	#	#	#	#	#	#	#	#	#	#	#	#	#	#	#	#	#	#	#	#	#	#	#	#	#	K03385	#	K03385	#	#	#	#	#	K03385	#	#	K03385	#	#	#	#	#	#	#	#	#	#	#	K03385
K01178	#	#	#	#	#	#	#	#	#	#	#	#	#	#	K01178	#	#	#	#	#	#	#	#	#	#	#	#	#	#	#	K01178	#	#	#	#	#	#	#	#	#	#	#	#	#	#	#	#	#	#
K03330	#	#	#	#	#	#	#	#	#	K03330	#	#	#	K03330	#	#	#	#	#	#	#	#	K03330	#	#	#	#	#	#	#	#	#	#	#	#	#	#	#	#	#	K03330	#	#	#	#	#	#	#	#
K02991	#	#	#	#	#	#	#	#	#	K02991	#	#	#	K02991	#	#	#	#	#	#	#	#	K02991	#	#	#	#	#	#	#	#	#	#	#	#	#	#	#	#	#	K02991	#	#	#	#	#	#	#	#
K02935	#	K02935	K02935	K02935	K02935	#	K02935	K02935	#	#	K02935	K02935	K02935	#	K02935	K02935	#	K02935	K02935	K02935	K02935	K02935	#	K02935	K02935	K02935	K02935	K02935	K02935	#	#	#	K02935	K02935	K02935	#	#	K02935	K02935	K02935	#	K02935	K02935	K02935	K02935	K02935	#	K02935	K02935
K17722	#	#	K17722	#	#	#	#	#	K17722	#	#	#	#	#	#	#	#	#	#	#	#	#	#	#	#	#	#	#	#	#	#	#	#	#	#	#	#	#	#	#	#	#	#	#	K17722	#	#	#	#
K20812	#	#	#	#	#	#	#	#	#	#	#	#	#	#	#	#	#	#	#	#	#	#	#	#	#	#	#	#	#	#	#	#	#	#	#	#	#	#	#	#	#	#	#	#	#	#	#	#	#
K08301	K08301	K08301	#	K08301	#	K08301	K08301	K08301	K08301	#	K08301	K08301	K08301	#	K08301	K08301	K08301	K08301	K08301	K08301	K08301	K08301	#	K08301	K08301	#	K08301	K08301	K08301	K08301	K08301	#	#	K08301	K08301	#	K08301	#	K08301	K08301	#	K08301	K08301	K08301	K08301	K08301	K08301	K08301	K08301
K14109	#	#	#	#	#	#	#	#	#	#	#	#	#	K14109	#	#	#	#	#	#	#	#	#	#	#	#	#	#	#	#	#	#	#	#	#	K14109	#	#	#	#	#	#	#	#	#	#	#	#	#
K03387	#	#	#	#	#	#	#	#	#	K03387	#	#	#	#	#	#	#	#	#	#	#	#	#	#	#	#	#	#	#	#	#	K03387	#	K03387	#	#	#	#	#	#	#	#	#	#	K03387	#	#	#	#
K06969	#	#	K06969	#	#	#	#	#	#	#	#	#	#	#	#	#	#	K06969	#	#	#	#	#	#	#	K06969	#	#	#	#	K06969	#	K06969	K06969	#	#	#	#	#	#	#	#	K06969	#	#	#	#	#	#
K07315	K07315	K07315	#	K07315	K07315	#	#	#	#	#	K07315	K07315	#	#	#	K07315	K07315	#	K07315	#	#	#	#	#	#	#	K07315	K07315	#	#	#	#	#	#	#	K07315	#	#	#	K07315	#	#	K07315	#	#	K07315	#	#	#
K03429	#	#	#	#	#	#	#	#	#	#	#	#	K03429	#	#	K03429	#	#	#	K03429	#	#	#	#	#	#	#	#	#	K03429	#	#	#	#	#	#	#	#	#	#	#	#	K03429	#	K03429	K03429	#	#	#
K10023	#	#	#	#	#	#	#	#	K10023	#	#	#	#	#	#	#	#	#	#	#	#	#	#	#	#	#	#	#	#	#	#	#	#	#	#	#	#	#	#	#	#	#	#	#	#	#	#	#	#
K03326	#	#	#	#	K03326	#	#	#	#	#	#	#	#	#	#	#	#	#	#	#	#	#	#	#	#	#	#	#	K03326	#	#	#	#	#	#	#	#	#	#	#	#	#	#	K03326	#	#	#	#	#
K15832	#	#	#	#	#	#	#	#	#	#	#	#	#	#	#	#	#	#	#	#	#	#	#	#	#	#	#	#	#	#	#	#	#	#	#	#	#	#	#	#	#	#	#	#	#	#	#	#	#
K02055	#	#	#	#	#	#	#	#	#	#	#	#	#	#	#	#	#	#	#	#	#	#	#	#	#	#	#	#	#	#	#	#	#	#	#	#	#	#	#	K02055	#	#	#	#	#	#	#	#	#
K02674	#	#	#	#	#	#	#	#	#	#	#	#	#	#	#	#	#	#	#	K02674	#	#	#	#	#	#	#	#	K02674	#	#	#	#	#	#	#	#	#	#	#	#	#	#	#	#	#	#	#	#
K18687	#	#	#	#	#	#	#	#	#	#	#	#	#	#	#	#	#	#	#	#	#	#	#	#	#	#	#	#	#	#	#	#	#	#	#	#	#	#	#	#	#	#	#	#	#	#	#	#	#
K00555	#	#	#	#	#	#	#	#	#	K00555	#	#	#	K00555	#	#	#	#	#	#	#	#	K00555	#	#	#	#	#	#	#	#	#	#	#	#	#	#	#	#	#	K00555	#	#	#	#	#	#	#	#
K03590	#	#	K03590	K03590	#	#	#	K03590	K03590	#	#	K03590	#	#	#	K03590	#	#	#	K03590	K03590	K03590	#	K03590	K03590	K03590	#	#	K03590	K03590	K03590	K03590	K03590	K03590	#	#	#	#	K03590	#	#	#	K03590	#	#	K03590	K03590	K03590	#
K17898	K17898	#	#	#	K17898	#	#	#	#	#	K17898	#	#	#	#	#	#	#	#	K17898	#	#	#	#	#	#	K17898	#	#	#	#	#	#	#	#	#	#	#	#	K17898	#	#	#	#	#	#	#	#	#
K19076	#	#	#	#	K19076	#	K19076	#	#	#	#	#	#	#	#	#	#	K19076	#	#	#	#	#	#	#	#	K19076	#	#	#	#	K19076	#	#	#	#	#	#	#	K19076	#	K19076	#	#	#	#	#	#	#
K04087	#	#	#	#	#	#	#	#	#	#	#	#	#	#	#	#	#	#	#	#	#	#	#	#	#	#	#	#	#	#	#	#	K04087	#	#	#	#	#	#	#	#	#	#	#	#	#	K04087	#	#
K02428	#	K02428	K02428	#	#	K02428	K02428	#	K02428	K02428	K02428	K02428	K02428	K02428	K02428	#	#	K02428	K02428	#	K02428	K02428	#	#	K02428	#	K02428	K02428	K02428	#	#	#	K02428	K02428	K02428	#	K02428	K02428	K02428	K02428	K02428	#	K02428	K02428	#	#	K02428	K02428	K02428
K06397	K06397	K06397	#	K06397	K06397	K06397	#	K06397	#	#	K06397	K06397	#	#	K06397	K06397	#	#	K06397	K06397	K06397	K06397	#	K06397	K06397	#	K06397	#	K06397	#	#	#	#	#	K06397	#	#	#	K06397	K06397	#	K06397	K06397	K06397	K06397	#	#	K06397	K06397
K16957	#	#	#	#	#	#	#	#	#	#	#	#	#	#	#	#	#	#	#	#	#	#	#	#	#	#	#	#	#	#	#	#	#	#	#	#	#	#	#	#	#	#	#	#	#	#	#	#	#
K03578	#	#	#	#	#	#	#	#	K03578	#	#	#	#	#	#	#	#	#	#	#	#	#	#	#	#	#	#	#	#	#	#	#	#	#	#	#	K03578	#	#	#	#	#	#	#	#	#	#	#	#
K00782	#	#	K00782	#	#	#	#	#	#	#	#	#	#	#	#	#	#	#	#	#	#	#	#	#	#	#	#	#	#	#	#	#	#	#	#	K00782	#	#	#	#	#	#	#	#	#	#	#	#	K00782
K02169	#	#	#	K02169	#	K02169	#	#	K02169	#	#	#	#	#	#	#	#	#	#	#	#	#	#	#	#	#	#	#	#	#	K02169	#	#	K02169	#	#	#	#	#	#	#	#	#	#	#	#	#	#	#
K01512	#	#	#	#	#	#	K01512	K01512	#	#	#	#	K01512	K01512	K01512	#	#	#	#	#	#	#	#	K01512	#	#	#	#	K01512	K01512	K01512	#	#	#	#	#	#	K01512	#	#	K01512	#	#	#	#	#	K01512	#	#
K09251	#	K09251	K09251	K09251	#	#	#	#	#	#	#	K09251	#	#	K09251	#	#	K09251	K09251	#	K09251	K09251	#	#	K09251	#	#	#	#	#	#	#	#	#	#	#	#	#	K09251	#	#	K09251	K09251	K09251	K09251	#	#	K09251	K09251
K00840	#	#	#	#	#	#	#	#	K00840	#	#	#	#	#	#	#	#	#	#	#	#	#	#	#	#	#	#	#	#	#	#	#	#	#	#	#	#	#	#	#	#	#	#	#	#	#	#	#	#
K10111	#	#	#	#	#	#	#	#	K10111	#	#	#	#	#	#	#	#	#	#	#	#	#	#	#	#	#	#	#	#	#	#	#	#	#	#	#	#	#	#	#	#	#	K10111	#	#	#	#	#	#
K21835	#	#	#	#	#	#	#	#	#	#	#	#	#	#	#	#	#	#	#	#	#	#	#	#	#	#	#	#	#	#	#	#	#	#	#	#	#	#	#	#	#	#	#	#	#	#	#	#	#
K00077	#	#	#	#	#	#	#	K00077	#	#	#	K00077	#	K00077	#	#	#	K00077	#	#	#	#	#	#	#	#	#	#	#	K00077	#	#	#	#	#	#	#	#	#	K00077	K00077	#	K00077	#	#	#	#	#	#
K17235	#	#	#	K17235	#	#	#	#	#	#	#	#	K17235	#	#	K17235	K17235	#	#	#	#	#	#	#	#	#	#	#	#	K17235	#	#	#	#	#	#	#	#	#	#	#	#	#	#	#	#	#	#	#
K04480	#	#	#	#	#	#	#	#	#	#	#	#	#	#	#	#	#	#	#	#	#	#	#	#	#	#	#	#	#	#	#	#	#	#	#	#	#	#	#	#	K04480	#	#	#	#	#	#	#	#
K17104	#	#	#	#	#	#	#	#	#	K17104	#	#	#	K17104	#	#	#	#	#	#	#	#	K17104	#	K17104	#	#	#	#	#	#	#	#	#	#	K17104	#	#	K17104	#	K17104	#	#	#	#	#	#	#	#
K07450	#	#	#	#	#	#	#	#	#	#	#	#	#	#	#	#	#	#	#	#	#	#	#	#	#	#	#	#	#	#	#	#	#	#	#	#	#	#	#	#	#	#	#	#	#	#	#	#	#
K01716	#	#	#	#	#	#	#	#	K01716	#	#	#	#	#	#	#	#	#	#	#	#	#	#	#	#	#	#	#	#	#	#	#	#	#	#	#	#	#	#	#	#	#	#	#	#	#	#	#	#
K21887	#	#	#	#	#	K21887	#	#	#	#	#	#	#	#	#	#	#	#	#	#	#	#	#	#	#	#	#	#	#	#	#	#	#	#	#	#	#	#	#	#	#	#	#	#	#	#	#	#	#
K17248	#	#	#	#	#	#	#	#	#	#	#	#	#	#	#	#	#	#	#	#	#	#	#	#	#	#	#	#	#	#	K17248	#	#	#	#	#	#	#	#	#	#	#	#	#	#	#	#	#	#
K02884	K02884	K02884	K02884	K02884	K02884	K02884	K02884	K02884	K02884	#	K02884	K02884	K02884	#	K02884	K02884	K02884	K02884	K02884	K02884	K02884	K02884	#	#	K02884	#	K02884	K02884	K02884	K02884	K02884	K02884	K02884	#	K02884	#	K02884	#	K02884	K02884	#	K02884	K02884	K02884	K02884	K02884	K02884	K02884	K02884
K01200	#	K01200	#	K01200	#	#	K01200	K01200	#	#	#	#	K01200	#	#	#	#	K01200	K01200	#	K01200	K01200	#	#	#	#	#	K01200	#	#	#	K01200	#	#	K01200	#	K01200	#	#	#	#	K01200	#	#	#	#	#	K01200	#
K01494	#	#	#	#	#	#	#	#	K01494	#	#	#	#	K01494	#	#	#	K01494	#	#	K01494	#	#	#	#	#	#	#	#	#	#	#	#	#	#	K01494	K01494	#	#	#	K01494	#	#	#	#	K01494	#	#	#
K06380	#	#	#	#	#	#	#	#	#	#	#	#	#	#	#	#	#	#	#	#	#	#	#	#	#	#	#	#	#	#	#	K06380	#	#	#	#	#	#	#	#	#	#	#	#	#	#	#	#	#
K19591	#	#	#	#	#	#	#	#	#	#	#	#	#	#	#	#	#	#	#	#	#	#	#	#	#	#	#	#	#	#	#	#	#	#	#	#	#	#	#	#	#	#	#	#	#	#	#	#	#
K19068	#	#	#	#	#	#	#	#	#	#	#	#	#	#	#	#	#	#	#	#	#	#	#	#	#	#	#	#	#	K19068	#	#	K19068	#	#	#	#	K19068	#	#	#	#	#	#	#	#	#	#	#
K07325	#	#	#	#	#	#	#	#	#	#	#	#	#	K07325	#	#	#	#	#	#	#	#	#	#	#	#	#	#	#	#	#	#	#	#	#	#	#	#	#	#	#	#	#	#	#	#	#	#	#
K04780	#	#	#	#	#	#	#	#	#	#	#	#	#	#	#	#	#	#	#	#	#	#	#	#	#	#	#	#	#	#	#	#	#	#	#	K04780	#	#	#	#	#	#	#	#	#	#	#	#	#
K08217	#	#	#	#	#	#	#	#	#	#	#	#	#	#	K08217	#	#	#	#	#	K08217	#	#	#	#	#	#	#	#	#	#	#	#	K08217	#	#	#	#	#	#	#	#	#	#	K08217	#	#	#	K08217
K03403	#	#	#	#	#	#	#	#	#	#	#	#	#	#	#	#	#	#	#	#	#	#	#	#	#	#	#	#	#	#	#	#	#	#	#	#	#	#	#	#	#	#	#	#	#	#	#	#	#
K03693	#	#	#	#	#	#	#	#	#	#	#	#	#	#	#	#	#	#	#	#	#	#	#	#	#	#	#	#	#	#	#	K03693	#	#	#	#	#	#	#	#	#	#	#	#	#	#	#	#	#
K06962	#	#	#	#	K06962	#	#	K06962	#	#	K06962	#	#	#	#	K06962	K06962	#	#	#	#	#	#	#	#	#	K06962	K06962	#	#	#	#	#	#	K06962	#	#	#	#	K06962	#	#	#	K06962	K06962	#	#	#	K06962
K09117	K09117	#	#	#	K09117	#	#	#	#	#	K09117	#	#	#	#	K09117	#	#	#	#	#	#	#	#	K09117	K09117	K09117	K09117	#	#	K09117	#	#	K09117	#	#	#	#	#	K09117	#	#	#	K09117	#	K09117	K09117	#	#
K17205	#	K17205	#	#	#	#	#	#	K17205	#	#	#	#	#	#	#	#	#	#	#	#	#	#	#	#	#	#	#	#	#	#	#	#	#	#	#	#	#	#	#	#	#	#	#	#	#	#	#	#
K03564	#	#	#	#	#	#	#	#	K03564	#	#	#	#	#	#	#	#	K03564	#	#	K03564	#	#	#	#	#	K03564	K03564	#	#	K03564	K03564	#	#	#	#	#	#	#	#	K03564	#	#	#	#	#	#	#	#
K09892	#	#	#	#	#	#	#	#	K09892	#	#	#	#	#	#	#	#	#	#	#	#	#	#	#	#	#	#	#	#	#	#	#	K09892	#	#	#	#	#	#	#	#	#	#	#	#	#	#	#	#
K18928	#	#	K18928	#	#	#	#	#	#	#	#	#	#	#	#	#	#	#	#	#	#	#	#	#	#	#	#	#	#	#	K18928	#	K18928	#	#	#	#	#	#	#	#	#	#	#	#	#	#	#	#
K18910	#	#	#	#	#	K18910	K18910	#	#	#	#	#	#	#	K18910	K18910	K18910	#	#	#	K18910	#	#	#	K18910	#	#	#	#	#	#	#	#	#	#	#	#	#	#	#	#	#	#	#	#	#	#	#	#
K01760	#	#	K01760	#	#	#	#	#	#	#	#	#	#	#	#	#	#	#	#	#	#	#	#	#	#	#	#	#	#	#	#	#	#	#	#	#	#	#	#	#	#	#	#	#	#	#	#	#	#
K02171	#	#	#	#	#	#	#	#	#	#	K02171	#	#	#	#	#	#	#	#	#	#	#	#	#	#	#	#	#	#	#	#	#	#	#	#	#	#	#	#	#	#	#	#	#	#	#	#	#	#
K06861	#	K06861	#	#	#	K06861	K06861	#	K06861	#	#	#	K06861	#	K06861	#	#	K06861	K06861	#	K06861	K06861	#	K06861	#	K06861	#	#	K06861	K06861	K06861	#	K06861	K06861	#	#	K06861	#	#	#	#	K06861	K06861	#	#	#	K06861	K06861	#
K18236	#	#	#	#	#	K18236	#	#	#	#	#	#	#	#	#	#	#	#	#	#	#	#	#	#	#	#	#	#	#	#	#	#	#	#	#	#	#	#	#	#	#	#	#	#	#	#	#	#	#
K00966	#	#	#	K00966	#	#	K00966	#	#	K00966	#	K00966	K00966	#	#	#	#	#	K00966	#	#	K00966	K00966	#	#	#	#	#	K00966	K00966	#	#	#	#	#	#	#	#	#	#	#	#	K00966	#	#	#	#	#	#
K08167	#	#	#	#	#	#	#	#	#	#	#	#	#	#	#	#	#	#	#	#	#	#	#	#	#	#	#	#	#	#	#	#	#	#	#	K08167	#	#	#	#	#	#	#	#	#	#	#	#	#
K19072	#	#	#	#	#	#	#	#	#	#	#	#	#	#	#	#	#	#	#	#	#	#	#	#	#	#	#	#	#	K19072	#	#	#	#	#	#	#	#	#	#	#	#	#	#	#	#	#	#	#
K22473	#	#	#	#	#	#	#	#	K22473	#	#	#	#	#	#	#	#	#	#	#	#	#	#	#	#	#	#	#	#	#	#	#	#	#	#	#	#	#	#	#	#	#	#	#	#	#	#	#	#
K11707	K11707	#	#	#	#	#	#	#	#	#	K11707	#	#	#	#	#	#	#	#	#	#	#	#	#	#	#	K11707	#	#	#	#	#	#	#	#	#	K11707	#	#	#	#	#	#	#	#	#	#	#	#
K01808	#	K01808	#	K01808	#	K01808	K01808	K01808	K01808	#	#	#	K01808	#	K01808	#	K01808	#	K01808	K01808	#	#	#	#	#	K01808	K01808	K01808	K01808	K01808	#	#	K01808	#	#	#	K01808	#	#	#	#	K01808	#	#	#	#	K01808	K01808	#
K02654	#	#	#	K02654	K02654	K02654	K02654	K02654	K02654	#	K02654	K02654	K02654	#	#	K02654	#	K02654	#	K02654	K02654	K02654	#	K02654	#	#	K02654	#	#	#	#	K02654	#	#	#	#	K02654	#	K02654	K02654	#	#	K02654	K02654	K02654	K02654	#	#	K02654
K07640	#	#	#	#	#	#	#	#	#	#	#	#	#	#	#	#	#	#	#	#	#	#	#	#	#	#	#	#	#	#	#	#	#	#	#	#	#	#	#	#	#	#	#	#	#	#	#	#	#
K09711	#	#	#	#	#	#	#	#	#	#	#	#	#	K09711	#	#	#	K09711	#	#	#	#	#	K09711	#	#	#	#	K09711	#	#	#	#	#	#	#	#	K09711	#	#	K09711	#	#	#	#	#	K09711	#	#
K03480	#	#	#	#	#	#	#	#	#	#	K03480	#	#	#	#	#	#	#	#	#	#	#	#	#	#	#	#	#	#	#	#	#	#	#	#	#	K03480	#	#	#	#	#	#	#	#	#	#	#	#
K02556	K02556	K02556	#	K02556	K02556	#	K02556	#	K02556	#	K02556	K02556	K02556	#	K02556	K02556	K02556	K02556	K02556	K02556	K02556	K02556	#	#	K02556	#	K02556	#	#	K02556	#	K02556	#	#	K02556	#	#	#	K02556	K02556	#	K02556	K02556	#	K02556	#	K02556	#	#
K21184	#	#	#	#	#	#	#	#	#	#	#	#	#	#	#	#	#	#	#	#	#	#	#	#	#	#	#	#	#	#	#	#	#	#	#	#	#	#	#	#	#	#	#	#	#	#	#	#	#
K16849	#	#	#	#	#	#	#	#	#	#	#	#	#	#	#	#	#	#	#	#	#	K16849	#	#	#	#	#	#	#	#	#	#	#	#	#	#	#	#	#	#	#	#	#	#	#	#	#	#	K16849
K01077	#	#	#	#	#	#	#	#	#	#	#	#	#	#	#	#	#	K01077	K01077	#	#	#	#	#	K01077	#	K01077	K01077	#	#	#	#	#	#	#	#	K01077	#	#	#	#	K01077	K01077	#	K01077	#	#	#	K01077
K16881	K16881	K16881	#	K16881	#	#	K16881	K16881	#	K16881	K16881	K16881	K16881	#	K16881	K16881	K16881	K16881	#	#	K16881	K16881	K16881	#	#	#	#	#	#	#	#	#	#	#	K16881	#	#	#	#	#	#	K16881	#	#	#	K16881	#	K16881	#
K03767	#	#	#	#	#	#	#	#	K03767	#	#	#	#	#	#	#	#	#	#	#	#	#	#	#	#	#	#	#	#	#	#	#	#	#	#	#	#	#	#	#	#	#	#	#	#	#	#	#	#
K07717	K07717	#	#	#	K07717	#	#	#	#	#	#	#	#	#	#	#	#	#	#	#	#	#	#	#	#	#	K07717	#	#	#	#	#	#	#	#	#	#	K07717	#	K07717	#	#	#	#	#	K07717	#	#	K07717
K02622	#	#	K02622	#	#	#	#	#	K02622	#	#	#	#	#	#	#	#	#	#	#	#	#	#	#	#	K02622	#	#	#	#	K02622	K02622	#	K02622	#	#	#	#	#	#	#	#	#	#	#	#	#	#	#
K10856	#	#	#	#	#	#	#	#	#	#	#	#	#	#	#	#	#	#	#	#	#	#	#	#	#	#	#	#	#	#	#	#	#	#	#	#	#	K10856	#	#	#	#	#	#	#	#	#	#	#
K22894	#	#	#	#	#	#	#	#	#	#	#	#	#	#	K22894	#	#	#	K22894	#	#	#	#	#	#	#	#	#	#	#	#	#	#	#	#	#	#	#	#	#	#	#	#	#	#	#	#	#	#
K06423	#	#	#	#	#	#	K06423	K06423	#	#	#	#	K06423	#	#	K06423	#	#	#	K06423	K06423	#	#	K06423	K06423	#	#	#	K06423	#	#	K06423	#	#	#	#	#	#	K06423	#	#	K06423	#	K06423	#	K06423	#	K06423	K06423
K10233	#	K10233	#	#	#	#	#	#	#	#	#	#	#	#	#	#	#	#	K10233	#	#	#	#	#	#	#	#	#	#	#	#	#	#	#	#	#	#	#	#	#	#	#	#	#	#	#	#	#	#
K03555	K03555	K03555	#	K03555	K03555	K03555	K03555	K03555	K03555	K03555	#	K03555	K03555	#	K03555	K03555	K03555	K03555	K03555	#	K03555	K03555	#	K03555	K03555	K03555	K03555	K03555	K03555	#	K03555	K03555	#	K03555	K03555	#	#	#	K03555	K03555	#	K03555	K03555	#	K03555	K03555	K03555	#	K03555
K00611	#	#	#	#	#	#	K00611	K00611	#	K00611	#	K00611	K00611	K00611	K00611	K00611	K00611	K00611	#	#	#	#	K00611	#	K00611	#	#	#	K00611	#	K00611	K00611	K00611	#	K00611	K00611	K00611	K00611	K00611	#	K00611	#	K00611	#	K00611	#	#	#	K00611
K21055	#	#	#	#	#	#	#	#	#	#	#	#	#	#	#	#	#	#	#	#	#	#	#	#	#	#	#	#	#	#	#	#	#	#	#	#	#	#	#	#	#	#	#	#	#	#	#	#	#
K00483	#	#	#	#	#	#	#	#	#	#	#	#	#	#	#	#	#	#	#	#	#	#	#	#	K00483	#	#	#	#	#	#	#	#	#	#	#	#	#	K00483	#	#	#	#	#	#	#	#	#	#
K02921	#	#	#	#	#	#	#	#	#	K02921	#	#	#	K02921	#	#	#	#	#	#	#	#	#	#	#	#	#	#	#	#	#	#	#	#	#	K02921	#	#	#	#	K02921	#	#	#	#	#	#	#	#
K10670	#	#	#	#	#	#	#	#	#	#	#	#	#	#	#	#	#	#	#	#	#	#	#	#	#	#	#	#	#	#	#	#	#	#	#	#	#	#	#	#	#	#	#	#	#	#	#	#	#
K01466	K01466	#	#	#	#	#	#	#	#	#	K01466	#	#	#	#	#	#	#	#	#	#	#	#	#	#	#	K01466	#	#	K01466	#	#	#	#	#	#	#	#	#	K01466	#	#	#	#	#	#	#	#	K01466
K00798	K00798	K00798	#	#	K00798	K00798	#	#	K00798	#	K00798	#	#	#	#	#	#	#	K00798	#	K00798	#	#	#	#	K00798	K00798	#	#	#	K00798	#	K00798	K00798	#	#	#	#	#	K00798	#	#	#	K00798	#	#	K00798	#	#
K09860	#	#	#	#	#	#	#	#	#	#	#	#	#	#	#	#	#	#	#	#	#	#	#	#	#	#	#	#	#	#	#	#	#	#	#	#	#	#	#	#	#	#	#	#	#	#	#	#	#
K01209	#	K01209	K01209	#	#	K01209	#	#	#	#	#	#	#	#	#	#	#	#	#	#	#	#	#	#	#	#	#	#	#	#	#	#	#	#	#	K01209	#	#	#	#	#	#	#	#	#	#	K01209	#	#
K06915	K06915	#	K06915	#	K06915	#	#	K06915	#	#	K06915	#	K06915	#	#	K06915	K06915	#	#	#	#	#	#	K06915	#	K06915	K06915	K06915	#	#	K06915	#	K06915	K06915	#	K06915	#	#	#	K06915	#	#	#	#	#	#	#	K06915	#
K14125	#	#	#	#	#	#	#	#	#	#	#	#	#	#	#	#	#	#	#	#	#	#	#	#	#	#	#	#	#	#	#	#	#	#	#	#	#	#	#	#	#	#	#	#	#	#	#	#	#
K00937	#	#	#	#	#	#	#	#	#	#	#	#	#	#	#	#	#	#	#	#	#	#	#	#	#	K00937	#	K00937	#	#	K00937	#	K00937	#	#	#	K00937	#	#	#	#	#	#	#	#	#	#	#	#
K13853	K13853	#	#	#	#	#	#	#	#	#	K13853	#	K13853	#	#	#	#	#	#	#	#	#	#	#	#	#	K13853	#	#	#	#	K13853	#	#	#	#	#	#	#	K13853	#	#	#	#	#	#	#	#	#
K21019	#	#	#	#	#	#	#	#	#	#	#	K21019	#	#	#	#	#	#	#	#	#	#	#	#	#	#	#	#	K21019	#	#	#	#	#	#	#	#	#	#	#	#	K21019	#	#	#	#	#	#	#
K00009	#	#	K00009	#	#	#	#	#	#	#	#	#	#	#	#	#	#	#	#	#	#	#	#	#	#	K00009	K00009	#	#	#	#	#	#	#	#	#	#	#	#	#	#	#	#	#	#	#	#	#	#
K04654	#	#	#	#	#	#	#	#	#	K04654	#	#	#	K04654	#	#	#	#	#	#	#	K04654	K04654	#	K04654	#	#	#	#	K04654	#	K04654	#	#	#	K04654	#	#	#	#	#	#	K04654	#	#	#	#	#	K04654
K07487	#	#	#	#	#	#	#	#	K07487	K07487	#	#	#	#	#	K07487	#	#	#	#	#	#	#	#	#	#	#	#	#	#	#	#	#	#	#	#	#	#	#	#	#	#	#	#	K07487	#	#	#	#
K18009	#	#	#	#	#	#	#	#	#	#	#	#	#	#	#	#	#	#	#	#	#	#	#	#	#	#	#	K18009	#	#	#	#	#	#	#	#	#	#	#	#	#	#	#	#	#	#	#	#	#
K07035	K07035	#	#	K07035	K07035	#	#	K07035	#	#	K07035	#	#	#	#	#	#	K07035	#	#	#	K07035	#	#	#	#	K07035	#	#	#	#	K07035	#	#	#	#	K07035	#	#	K07035	#	#	#	#	#	#	#	#	#
K19242	#	#	#	#	#	K19242	#	#	#	#	#	#	#	#	#	#	#	#	#	#	#	#	#	#	#	#	#	#	#	#	#	#	#	#	#	#	#	#	#	#	#	#	#	#	#	#	#	#	#
K10538	#	#	#	K10538	#	#	#	#	#	#	#	#	#	#	#	#	#	#	#	#	#	#	#	#	#	#	#	#	#	#	#	#	#	#	#	#	#	#	#	#	#	#	#	#	#	#	#	#	#
K16960	#	K16960	#	K16960	#	#	#	#	#	#	K16960	#	#	#	#	#	#	#	K16960	#	#	#	#	#	#	#	#	#	#	#	#	#	#	#	#	#	#	#	#	#	#	#	#	#	#	#	#	#	#
K06883	#	#	#	#	#	#	#	#	#	K06883	#	#	#	K06883	#	#	#	#	#	#	#	#	K06883	#	#	#	#	#	#	#	#	#	#	#	#	#	#	#	#	#	K06883	#	#	#	#	#	#	#	#
K08086	#	#	#	#	#	#	#	#	K08086	#	#	#	#	#	#	#	#	#	#	#	#	#	#	#	#	#	#	#	#	#	#	#	K08086	#	#	#	#	#	#	#	#	#	#	#	#	#	#	#	#
K22604	#	#	#	#	#	#	#	#	#	#	#	#	#	#	#	#	#	#	#	#	#	#	#	#	#	#	#	#	#	#	#	#	#	#	#	#	#	#	#	#	#	#	#	#	#	#	#	#	#
K07735	#	#	#	#	#	#	#	#	K07735	#	#	#	#	#	#	#	#	#	#	#	#	#	#	#	#	#	#	#	#	#	#	#	K07735	#	#	#	#	#	#	#	#	#	#	#	#	#	#	#	#
K11607	#	#	#	K11607	#	K11607	#	#	#	#	#	#	#	#	#	#	#	K11607	#	#	#	#	#	#	#	#	#	#	#	#	#	#	#	#	#	#	#	#	#	#	#	#	#	#	#	#	#	K11607	#
K02076	#	#	K02076	#	#	#	#	#	#	#	#	K02076	#	K02076	#	K02076	K02076	#	#	#	#	#	#	#	#	#	#	K02076	#	#	#	K02076	#	#	#	#	#	K02076	#	#	#	#	#	#	#	#	K02076	#	#
K15270	#	#	#	#	#	#	#	#	#	#	#	#	#	#	#	#	#	#	#	#	#	#	#	#	#	#	#	#	#	#	#	#	#	#	#	#	#	#	#	#	#	#	#	#	#	#	#	#	#
K15914	#	#	#	#	#	#	#	#	#	#	#	#	#	#	#	#	#	#	#	#	#	#	#	#	#	#	#	#	#	#	#	#	#	#	#	#	#	#	#	#	#	#	#	#	#	#	#	#	#
K12983	#	#	#	#	#	#	#	#	#	#	#	#	#	#	#	#	#	#	#	#	#	#	#	#	#	#	#	#	#	#	#	#	#	#	#	#	#	#	#	#	#	#	#	#	K12983	#	#	#	#
K03679	#	#	#	#	#	#	#	#	#	#	#	#	#	K03679	#	#	#	#	#	#	#	#	#	#	#	#	#	#	#	#	#	#	#	#	#	#	#	#	#	#	K03679	#	#	#	#	#	#	#	#
K09650	#	#	#	#	#	#	#	#	#	#	#	#	#	#	#	#	#	#	#	#	#	#	#	#	#	#	#	#	#	#	#	#	#	#	#	#	#	#	#	#	#	#	#	#	#	#	#	#	#
K09706	#	#	#	#	#	#	#	#	#	#	#	#	#	#	#	#	#	#	#	#	#	#	#	#	#	#	#	#	#	#	#	K09706	#	#	#	K09706	#	#	#	#	#	#	#	#	#	#	#	#	#
K18220	#	#	#	#	#	#	#	#	#	#	#	#	#	#	#	#	#	#	#	#	#	#	#	#	#	#	#	#	#	#	#	#	#	#	#	#	#	#	#	#	#	#	#	#	#	#	#	#	#
K20109	#	#	#	#	#	#	#	#	#	#	#	#	#	#	#	#	#	#	#	#	#	#	#	#	#	#	#	#	#	#	#	K20109	#	#	#	#	#	#	#	#	#	#	#	#	#	#	#	#	#
K10909	#	#	#	#	#	#	#	#	#	#	#	#	#	#	#	#	#	#	#	#	#	#	#	#	#	#	#	#	#	#	K10909	#	#	#	#	#	#	#	#	#	#	#	#	#	#	#	K10909	#	#
K03598	#	#	#	#	#	#	#	#	K03598	#	#	#	#	#	#	#	#	#	#	#	#	#	#	#	#	#	#	#	#	#	#	#	#	#	#	#	#	#	#	#	#	#	#	#	#	#	#	#	#
K01227	#	#	K01227	#	#	#	#	#	#	#	#	#	#	#	#	#	K01227	#	#	#	#	#	#	#	#	#	#	#	#	#	#	#	#	#	#	#	#	#	K01227	#	#	#	#	#	K01227	#	K01227	#	#
K10961	#	#	#	#	#	#	#	#	#	#	#	#	#	#	#	#	#	#	#	#	#	#	#	#	#	#	#	#	#	#	#	#	#	#	#	#	#	#	#	#	#	#	#	#	#	#	#	#	#
K00135	#	#	K00135	K00135	#	#	#	#	K00135	#	#	#	#	#	#	#	K00135	#	#	#	#	#	#	#	#	#	#	#	K00135	#	#	#	K00135	#	#	#	K00135	K00135	#	#	#	#	#	K00135	K00135	#	#	#	#
K02517	#	#	#	#	#	#	K02517	#	#	#	#	#	#	#	#	#	#	#	#	#	#	#	#	#	#	K02517	#	#	#	#	#	#	#	K02517	#	#	#	#	#	#	#	#	K02517	#	#	#	#	#	#
K01026	#	#	#	#	K01026	#	#	#	#	#	#	#	#	#	#	#	#	#	#	#	#	#	#	#	#	#	#	#	#	#	#	#	#	#	#	#	#	#	#	#	#	#	#	#	#	#	#	#	#
K16918	#	#	#	#	#	#	#	#	#	#	#	#	#	#	#	#	#	#	#	#	#	#	#	#	K16918	#	#	#	#	#	#	#	#	#	#	#	#	#	#	#	#	#	#	#	#	#	#	#	#
K00287	#	#	K00287	#	#	#	#	K00287	K00287	#	#	#	#	#	#	#	#	K00287	#	#	#	#	#	#	#	K00287	#	#	#	#	K00287	K00287	#	K00287	#	#	K00287	#	#	#	#	#	#	#	#	#	K00287	K00287	#
K13580	#	#	#	#	#	#	#	#	K13580	#	#	#	#	#	#	#	#	#	#	#	#	#	#	#	#	#	#	#	#	#	#	#	#	#	#	#	#	#	#	#	#	#	#	#	#	#	#	#	#
K16209	#	K16209	#	#	#	#	#	#	#	#	#	#	K16209	#	#	#	#	#	K16209	#	#	#	#	#	#	#	#	#	#	#	#	K16209	#	#	#	#	#	#	#	#	#	K16209	#	#	#	#	#	#	#
K01491	K01491	K01491	#	K01491	K01491	K01491	K01491	K01491	K01491	K01491	K01491	#	K01491	K01491	#	K01491	K01491	K01491	K01491	K01491	#	K01491	K01491	#	K01491	K01491	K01491	K01491	K01491	#	K01491	#	#	K01491	K01491	#	K01491	#	K01491	K01491	#	K01491	K01491	K01491	K01491	#	K01491	K01491	#
K07126	#	#	#	#	#	#	#	#	#	#	#	#	#	#	#	#	#	#	#	#	#	#	#	#	#	#	#	K07126	#	#	#	#	#	#	#	#	#	#	#	#	#	#	#	#	#	#	#	#	#
K19955	#	K19955	#	K19955	#	K19955	#	K19955	#	#	#	#	#	#	#	#	K19955	#	K19955	K19955	#	K19955	#	#	#	#	#	K19955	#	#	#	K19955	K19955	#	#	#	#	K19955	#	#	#	#	#	K19955	#	#	K19955	K19955	#
K08304	#	#	#	#	#	#	#	#	K08304	#	#	#	#	#	#	#	#	#	#	#	#	#	#	#	#	#	#	#	#	#	#	#	#	#	#	#	#	#	#	#	#	#	#	#	#	#	#	#	#
K00677	#	#	#	K00677	#	K00677	K00677	#	#	#	#	#	K00677	#	#	#	#	K00677	#	#	#	K00677	#	#	#	#	#	#	K00677	K00677	K00677	#	#	#	#	#	#	#	#	#	#	#	K00677	#	#	#	#	#	#
K03613	K03613	#	#	K03613	#	K03613	K03613	K03613	K03613	#	K03613	#	K03613	#	K03613	#	K03613	K03613	#	K03613	K03613	K03613	#	K03613	K03613	#	K03613	K03613	K03613	#	#	#	#	#	K03613	#	#	K03613	K03613	K03613	#	K03613	K03613	#	#	K03613	K03613	#	#
K03075	#	#	K03075	#	#	K03075	K03075	K03075	#	#	#	#	#	#	K03075	K03075	K03075	#	#	K03075	#	#	#	#	K03075	K03075	K03075	#	K03075	K03075	K03075	K03075	#	K03075	K03075	#	K03075	K03075	K03075	#	#	#	K03075	K03075	K03075	K03075	K03075	#	K03075
K09612	#	#	#	#	#	#	#	#	#	K09612	#	#	#	#	#	#	#	#	#	#	#	#	#	#	#	#	#	#	#	#	#	#	#	#	#	#	#	#	#	#	#	#	#	#	#	#	#	#	#
K01654	K01654	#	#	#	#	#	#	#	#	K01654	#	#	K01654	K01654	#	K01654	K01654	#	#	#	#	#	#	#	#	#	#	#	#	K01654	#	#	#	#	#	#	#	#	#	#	#	#	#	#	#	#	#	#	#
K11070	#	#	#	K11070	#	#	#	#	#	#	#	#	#	#	#	#	#	K11070	#	#	#	K11070	#	#	#	#	#	K11070	K11070	#	#	#	#	#	K11070	#	#	#	#	K11070	#	#	#	#	#	#	#	#	#
K10554	K10554	#	#	#	#	#	#	#	#	#	#	#	#	#	#	#	#	#	#	#	#	#	#	#	#	#	K10554	#	#	#	#	#	#	#	#	#	#	#	#	#	#	#	#	#	#	#	#	#	#
K03816	K03816	#	K03816	#	#	#	#	#	K03816	#	K03816	K03816	#	#	#	#	#	#	#	#	#	#	#	#	#	#	#	K03816	#	#	#	#	#	#	#	#	#	#	#	K03816	#	#	#	#	#	#	#	#	K03816
K06921	#	#	#	#	#	K06921	#	#	#	#	#	#	#	#	#	#	#	#	#	#	#	#	#	#	#	#	#	#	#	#	#	#	#	#	#	#	#	#	#	#	#	#	#	#	#	#	#	#	#
K03797	K03797	K03797	#	#	#	#	#	K03797	#	#	#	K03797	#	#	K03797	K03797	K03797	K03797	K03797	#	K03797	K03797	#	K03797	K03797	#	#	K03797	K03797	#	#	K03797	#	#	#	#	#	K03797	#	#	#	K03797	K03797	K03797	#	K03797	K03797	K03797	K03797
K18016	#	#	#	#	#	#	#	#	#	#	#	#	#	#	#	#	#	#	#	#	#	#	#	#	K18016	#	#	#	#	K18016	#	#	#	#	#	#	#	#	#	#	#	#	#	#	#	#	#	#	#
K03570	K03570	K03570	K03570	K03570	#	#	K03570	K03570	#	#	K03570	K03570	K03570	#	K03570	K03570	K03570	K03570	K03570	K03570	K03570	K03570	#	K03570	K03570	K03570	K03570	K03570	K03570	K03570	K03570	K03570	K03570	K03570	K03570	#	#	K03570	K03570	K03570	#	K03570	K03570	K03570	K03570	K03570	#	K03570	K03570
K19349	#	#	#	#	#	#	#	#	#	#	#	#	#	#	#	#	#	#	#	#	K19349	#	#	#	#	#	#	#	#	#	#	K19349	#	#	#	#	#	#	#	#	#	#	#	#	#	#	#	#	#
K08094	#	#	#	#	#	#	#	#	#	#	#	#	#	K08094	#	#	#	#	#	#	K08094	#	#	#	#	#	#	#	#	#	#	#	#	#	#	K08094	#	#	#	#	#	K08094	#	#	#	#	#	#	#
K13052	#	K13052	#	K13052	K13052	#	#	#	#	#	#	#	#	#	#	K13052	#	#	#	#	#	K13052	#	#	#	#	#	#	#	#	#	K13052	#	#	K13052	#	#	#	#	#	#	#	#	#	#	#	#	#	#
K09923	#	#	#	#	#	#	#	#	K09923	#	#	#	#	#	#	#	#	#	#	#	#	#	#	#	#	#	#	#	#	#	#	#	K09923	#	#	#	#	#	#	#	#	#	#	#	#	#	#	#	#
K03071	#	#	#	#	#	K03071	#	#	K03071	#	#	#	#	#	#	#	#	#	#	#	#	#	#	#	#	#	#	#	#	#	#	#	K03071	#	#	#	#	#	#	#	#	#	#	#	#	#	K03071	#	#
K17754	#	#	#	K17754	#	#	#	#	#	#	#	#	#	#	#	K17754	#	#	#	#	#	#	#	#	#	#	K17754	#	#	#	#	#	#	#	#	#	#	#	#	#	#	#	#	#	#	#	K17754	#	#
K00320	#	#	#	#	#	#	#	#	#	K00320	#	#	#	#	#	#	#	#	#	#	#	#	#	#	#	#	#	#	#	#	#	#	#	#	#	K00320	#	#	#	#	#	#	#	#	#	#	#	#	#
K01586	K01586	K01586	#	K01586	K01586	K01586	K01586	K01586	#	K01586	K01586	K01586	K01586	K01586	K01586	K01586	#	K01586	K01586	#	K01586	K01586	K01586	K01586	K01586	K01586	K01586	K01586	K01586	#	K01586	#	#	K01586	K01586	#	#	#	K01586	K01586	K01586	#	K01586	K01586	#	K01586	#	K01586	K01586
K07008	#	#	#	#	#	#	#	#	#	#	#	#	#	K07008	#	#	#	#	#	#	#	#	#	#	#	#	#	#	#	#	#	#	#	#	#	#	#	#	#	#	#	#	#	#	#	#	#	#	#
K04065	#	#	#	K04065	#	#	#	#	K04065	#	#	#	#	#	K04065	#	#	#	#	#	#	K04065	#	#	#	#	#	#	#	#	#	#	#	#	#	#	#	#	#	#	#	#	K04065	#	#	#	#	#	K04065
K07141	K07141	#	#	#	#	#	#	#	#	#	K07141	#	#	#	#	#	#	#	#	#	#	#	#	K07141	#	#	K07141	#	K07141	K07141	#	#	#	#	#	#	#	#	#	K07141	#	#	#	#	#	#	#	#	K07141
K06296	K06296	K06296	#	K06296	K06296	K06296	#	#	#	#	K06296	#	#	#	K06296	#	#	#	K06296	#	K06296	K06296	#	K06296	K06296	#	K06296	#	#	#	#	#	#	#	K06296	#	#	#	K06296	#	#	K06296	#	#	K06296	K06296	#	#	K06296
K01502	#	#	#	#	#	#	#	#	#	#	#	#	#	#	#	#	#	#	#	#	#	#	#	#	K01502	#	#	#	#	#	#	#	#	#	#	#	#	#	#	#	#	#	#	#	#	#	#	#	#
K09834	#	#	#	#	#	#	#	#	#	#	#	#	#	#	#	#	#	#	#	#	#	#	#	#	#	#	#	#	#	#	#	#	#	#	#	#	#	#	#	#	#	#	#	#	#	#	#	#	#
K19716	#	#	#	#	#	#	#	#	K19716	#	#	#	#	#	#	#	#	#	#	#	#	#	#	#	#	#	#	#	#	#	#	#	#	#	#	#	#	#	#	#	#	#	#	#	#	#	#	#	#
K02474	#	#	#	#	#	#	K02474	#	#	#	#	#	#	#	#	K02474	#	#	#	#	#	#	#	#	#	#	#	#	#	#	#	K02474	K02474	#	#	#	#	#	#	#	#	#	#	#	#	#	#	#	#
K06946	#	#	#	#	#	#	#	#	#	#	#	#	#	#	#	#	#	#	#	#	#	#	#	#	#	#	#	#	#	#	#	#	#	#	#	#	#	#	#	#	#	#	#	#	#	#	#	#	#
K18210	#	#	#	#	K18210	#	#	#	#	K18210	#	#	#	K18210	#	#	#	#	#	#	#	#	#	#	#	#	#	#	#	#	#	#	#	#	#	#	#	#	#	#	K18210	#	#	#	#	#	#	#	#
K11890	#	#	#	#	#	#	#	#	K11890	#	#	#	#	#	#	#	#	#	#	#	#	#	#	#	#	#	#	#	#	#	#	#	#	#	#	#	#	#	#	#	#	#	#	#	#	#	#	#	#
K04748	#	#	#	#	#	#	#	#	K04748	#	#	#	#	K04748	#	#	#	#	#	#	#	#	#	#	#	#	#	#	#	#	#	#	#	#	#	#	#	#	#	#	#	#	#	#	#	#	#	#	#
K11942	#	#	#	#	#	#	#	#	#	#	#	#	#	#	#	#	#	#	#	#	#	#	#	#	#	#	#	#	#	#	#	#	#	#	#	#	#	#	#	#	#	#	#	#	#	#	#	#	#
K10037	#	#	#	#	#	#	#	#	#	#	#	#	#	#	#	#	#	#	#	#	#	#	#	#	#	#	#	#	#	#	#	#	#	#	#	#	#	#	K10037	#	#	#	#	#	#	#	#	#	#
K02800	#	#	#	#	#	#	#	#	#	#	#	#	#	#	#	#	#	#	#	#	#	#	#	#	#	#	#	#	#	#	#	#	#	#	#	#	#	#	#	#	#	#	#	#	#	#	#	#	#
K04768	#	#	#	#	#	#	#	#	#	#	#	K04768	#	K04768	#	#	#	#	#	#	#	#	#	#	#	#	#	#	#	#	#	K04768	#	#	#	#	#	#	#	#	K04768	#	#	#	#	#	#	#	#
K14333	#	#	#	#	#	#	#	#	#	#	#	#	#	#	#	#	#	#	#	#	#	#	#	#	#	#	#	#	#	#	#	#	#	#	#	#	#	#	#	#	#	#	#	#	#	#	#	#	#
K13995	#	#	#	#	#	#	#	#	#	#	#	#	#	#	#	#	#	#	#	#	#	#	#	#	#	#	#	#	#	#	#	#	#	#	#	#	#	#	#	#	#	#	#	#	#	#	#	#	#
K16842	#	#	#	#	#	#	#	#	#	#	#	#	#	#	#	#	#	#	#	#	#	#	#	#	#	#	#	#	#	#	#	#	#	#	#	#	#	#	#	#	#	#	#	#	#	#	#	#	#
K21567	#	#	K21567	#	#	#	#	#	#	#	#	#	#	K21567	#	#	#	#	#	#	#	#	#	#	#	#	#	#	#	#	#	K21567	#	#	#	#	#	#	#	#	K21567	#	#	#	#	#	#	#	#
K20608	#	#	#	#	#	#	#	#	#	#	#	#	#	#	#	#	#	#	#	#	#	#	#	#	#	#	#	#	#	#	K20608	#	#	#	#	#	#	#	#	#	#	#	K20608	#	#	#	#	#	#
K00663	#	K00663	#	#	#	#	#	#	#	#	#	#	#	#	#	#	#	K00663	K00663	#	#	#	#	#	#	#	#	#	#	#	#	#	#	#	#	#	#	#	#	#	#	#	#	#	#	#	#	#	#
K00101	#	#	#	#	#	#	#	#	K00101	#	#	#	#	#	#	#	#	#	#	#	#	#	#	#	#	#	#	#	#	#	#	#	#	#	#	#	#	#	#	#	#	#	#	#	#	#	#	#	#
K13928	#	#	#	#	#	#	#	#	K13928	#	#	#	#	#	#	#	#	#	#	#	#	#	#	#	#	#	#	#	#	#	#	#	#	#	#	#	#	#	#	#	#	#	#	#	#	#	#	#	#
K06314	#	#	#	#	#	#	#	#	#	#	#	#	#	#	#	#	#	#	#	#	#	#	#	#	#	#	#	#	#	#	#	#	#	#	#	#	#	#	#	#	#	#	#	#	#	#	#	#	#
K03312	#	#	#	#	#	#	#	K03312	K03312	#	K03312	#	#	#	#	K03312	#	K03312	#	#	#	#	#	#	#	#	#	K03312	#	K03312	#	#	#	#	#	#	#	#	K03312	#	#	#	#	K03312	K03312	#	#	#	#
K00813	#	#	#	#	#	#	#	#	#	#	#	#	#	#	#	#	#	#	#	#	#	#	#	#	#	#	#	#	#	#	#	#	#	#	#	#	#	#	#	#	#	#	#	#	#	#	#	#	K00813
K10237	#	#	#	#	#	#	#	#	#	#	#	#	#	#	#	#	#	#	#	#	#	K10237	#	#	#	#	#	#	#	K10237	#	#	K10237	#	#	#	#	#	#	#	#	#	#	#	#	#	#	#	#
K17950	#	#	#	#	#	#	#	#	#	#	#	#	#	#	K17950	#	#	#	#	K17950	#	#	#	K17950	#	#	#	#	#	K17950	#	#	#	#	#	#	#	K17950	K17950	#	#	#	#	#	#	#	#	#	#
K22206	#	#	#	#	#	#	#	#	#	#	#	#	#	#	#	#	#	#	#	#	#	#	#	#	#	#	#	#	#	#	#	#	#	#	#	#	#	#	#	#	#	#	#	#	#	#	#	#	#
K01756	#	#	#	#	#	#	#	#	#	K01756	#	#	#	K01756	#	#	#	#	#	K01756	K01756	#	K01756	#	#	#	#	#	#	K01756	K01756	K01756	K01756	#	#	K01756	K01756	#	#	#	K01756	K01756	K01756	#	#	#	K01756	#	K01756
K06441	#	#	#	#	#	#	#	#	#	#	#	#	#	#	K06441	#	#	#	#	#	#	#	#	#	#	#	#	#	#	#	#	#	#	#	#	#	#	#	#	#	#	#	#	#	#	#	#	#	#
K00188	#	#	#	#	#	#	#	#	#	#	#	#	#	#	#	#	#	#	#	#	#	#	#	#	#	#	#	#	#	#	#	#	#	K00188	#	#	#	#	#	#	#	#	#	#	#	#	#	#	K00188
K00789	K00789	K00789	#	K00789	K00789	#	K00789	K00789	K00789	K00789	K00789	K00789	K00789	#	#	K00789	K00789	K00789	K00789	K00789	K00789	#	K00789	K00789	K00789	K00789	K00789	K00789	K00789	K00789	K00789	K00789	#	K00789	K00789	K00789	K00789	#	K00789	K00789	#	K00789	K00789	K00789	#	K00789	K00789	K00789	K00789
K00884	#	K00884	#	K00884	#	#	#	#	#	#	K00884	#	#	#	#	K00884	#	#	K00884	#	K00884	K00884	#	#	#	#	#	#	K00884	#	#	#	#	#	#	#	#	#	#	#	#	#	#	#	#	#	#	#	#
K04092	#	#	#	#	#	#	#	#	#	#	#	#	#	#	#	#	#	#	#	#	#	#	#	#	#	#	#	#	#	#	#	#	#	#	#	#	#	#	#	#	#	#	#	#	#	#	#	#	#
K01429	#	#	#	#	#	#	#	#	#	#	#	#	#	#	#	#	#	#	#	#	#	#	#	#	#	#	#	#	#	#	#	#	#	#	#	#	#	#	#	#	#	#	#	#	K01429	#	#	#	#
K20627	#	#	#	#	#	#	#	#	#	#	#	K20627	#	#	#	#	#	#	#	#	#	#	#	#	#	#	#	#	#	#	#	#	#	#	#	#	#	#	#	#	#	#	#	#	#	#	#	#	#
K21088	#	#	#	#	#	#	#	#	#	#	#	#	#	#	#	#	#	K21088	#	#	#	#	#	K21088	#	#	#	#	K21088	#	#	#	#	#	#	#	#	#	#	#	#	#	#	#	#	#	#	#	#
K02386	#	K02386	#	K02386	#	#	K02386	#	K02386	#	#	#	K02386	#	#	#	#	#	K02386	#	K02386	K02386	#	#	#	#	#	#	#	K02386	#	#	#	#	#	#	#	#	#	#	#	K02386	K02386	#	#	#	K02386	K02386	#
K00457	#	#	#	#	#	K00457	#	#	#	#	#	#	#	#	#	#	#	#	#	#	#	#	#	#	#	#	#	#	#	#	#	#	#	#	#	#	#	#	#	#	#	#	#	#	#	#	#	#	#
K01317	#	#	#	#	#	#	#	#	#	#	#	#	#	#	#	#	#	#	#	#	#	#	#	#	#	#	#	#	#	#	#	#	#	#	#	#	#	#	#	#	#	#	#	#	K01317	#	#	#	#
K03215	#	K03215	K03215	K03215	K03215	K03215	K03215	K03215	K03215	#	K03215	K03215	K03215	#	K03215	K03215	K03215	K03215	K03215	K03215	K03215	#	#	#	K03215	#	K03215	K03215	#	#	#	#	K03215	#	#	#	#	K03215	#	#	#	K03215	K03215	K03215	K03215	#	K03215	K03215	#
K06287	K06287	K06287	#	K06287	#	K06287	K06287	K06287	K06287	#	K06287	K06287	K06287	#	K06287	K06287	K06287	K06287	K06287	K06287	K06287	K06287	#	K06287	K06287	#	K06287	K06287	K06287	K06287	K06287	K06287	#	K06287	K06287	#	K06287	#	K06287	K06287	#	K06287	K06287	#	K06287	K06287	K06287	K06287	K06287
K16176	#	#	#	#	#	#	#	#	#	#	#	#	#	#	#	#	#	#	#	#	#	#	#	#	#	#	#	#	#	#	#	#	#	#	#	#	#	K16176	#	#	#	#	#	#	#	#	#	K16176	#
K13542	#	#	#	#	#	#	#	#	#	#	#	#	#	#	#	#	#	#	#	#	#	#	K13542	#	#	#	#	#	#	#	K13542	K13542	#	#	#	#	#	#	#	#	K13542	#	K13542	#	K13542	#	#	#	K13542
K18821	#	#	#	#	#	#	#	#	#	#	#	#	#	#	#	#	#	#	#	#	#	#	#	#	#	#	#	#	#	#	#	#	#	#	#	#	#	#	#	#	#	#	#	#	#	#	#	#	#
K18591	#	#	#	#	#	#	#	#	#	#	#	#	#	#	#	#	#	#	#	#	#	#	#	#	#	#	#	#	#	#	K18591	#	#	#	#	#	#	#	#	#	#	#	#	#	#	#	#	#	#
K15268	#	#	#	#	#	#	#	#	K15268	#	#	#	#	K15268	#	#	#	#	#	#	#	#	#	#	#	#	#	#	#	#	#	#	#	#	#	#	#	#	#	#	#	#	#	K15268	#	#	#	#	#
K21744	#	#	#	#	#	#	#	#	#	#	#	#	#	#	#	#	#	#	#	#	#	#	#	#	#	#	#	#	#	#	#	#	#	#	#	#	#	#	#	#	#	#	#	#	#	#	#	#	#
K02009	#	#	#	#	#	#	#	#	#	#	K02009	K02009	#	K02009	#	#	#	#	#	#	#	#	#	#	#	#	#	#	#	K02009	#	#	#	#	#	K02009	#	#	#	#	#	#	K02009	#	#	#	#	#	#
K00150	#	#	#	#	#	#	#	#	#	K00150	#	#	#	#	#	#	#	#	#	#	K00150	K00150	#	#	#	#	#	#	#	#	#	#	#	#	#	K00150	#	#	K00150	#	#	#	#	#	#	#	#	#	#
K01585	#	K01585	#	K01585	K01585	#	K01585	K01585	K01585	#	K01585	K01585	K01585	#	#	#	K01585	K01585	K01585	#	#	K01585	#	K01585	K01585	#	K01585	K01585	K01585	#	K01585	K01585	#	K01585	K01585	#	#	#	K01585	#	#	#	K01585	#	K01585	K01585	#	K01585	#
K22481	#	#	#	#	#	#	#	#	#	#	#	#	#	#	#	#	#	#	#	#	#	#	#	#	#	#	#	#	#	#	K22481	#	#	#	#	#	#	#	#	#	#	#	#	#	#	#	#	#	#
K20199	#	#	#	#	#	#	#	#	#	#	#	#	#	#	#	#	#	#	#	#	#	#	#	#	#	#	#	#	#	#	#	#	K20199	#	#	#	#	#	#	#	#	#	#	#	#	#	#	#	#
K19713	#	#	#	#	#	#	#	#	#	#	#	#	#	#	#	#	#	#	#	#	#	#	#	#	#	#	#	#	#	#	#	K19713	K19713	#	#	#	#	#	#	#	#	#	#	#	#	#	#	#	#
K14095	#	#	#	#	#	#	#	#	#	K14095	#	#	#	#	#	#	#	#	#	#	#	#	K14095	#	#	#	#	#	#	#	#	#	#	#	#	K14095	#	#	#	#	#	#	#	#	#	#	#	#	#
K11065	#	K11065	K11065	#	#	#	#	#	K11065	#	#	#	#	#	#	K11065	#	#	K11065	#	#	#	#	#	#	K11065	K11065	#	#	#	#	K11065	K11065	K11065	#	#	K11065	#	#	#	#	#	#	#	#	#	#	#	#
K03546	K03546	#	#	K03546	K03546	#	#	#	K03546	K03546	K03546	K03546	#	K03546	#	K03546	K03546	#	#	#	K03546	K03546	K03546	#	K03546	K03546	K03546	K03546	#	K03546	#	#	K03546	K03546	K03546	#	K03546	#	#	K03546	K03546	K03546	#	#	#	#	#	#	K03546
K03658	#	#	K03658	#	#	#	#	#	#	#	#	#	#	#	#	#	#	#	#	#	#	K03658	#	#	#	#	#	#	#	#	#	#	#	#	#	#	#	#	#	#	#	#	#	#	#	#	#	#	#
K03151	#	K03151	#	K03151	#	K03151	#	K03151	K03151	K03151	K03151	#	#	#	#	K03151	K03151	K03151	K03151	#	K03151	#	K03151	#	K03151	#	K03151	K03151	#	#	#	#	K03151	#	K03151	K03151	#	K03151	K03151	K03151	#	K03151	#	K03151	#	#	K03151	K03151	K03151
K07798	#	#	#	#	#	K07798	#	#	#	#	#	#	#	#	#	#	#	#	#	#	#	#	#	#	#	#	#	#	#	#	#	#	#	#	#	#	#	#	#	#	#	#	#	#	#	#	#	#	#
K07584	K07584	#	#	K07584	K07584	#	K07584	K07584	#	#	K07584	K07584	K07584	#	#	K07584	K07584	K07584	K07584	K07584	K07584	K07584	#	#	K07584	#	K07584	#	#	K07584	#	#	#	#	K07584	#	#	#	K07584	K07584	#	K07584	K07584	#	K07584	#	K07584	K07584	K07584
K13778	#	#	#	#	#	#	#	#	K13778	#	#	#	#	#	#	#	#	#	#	#	#	#	#	#	#	#	#	#	#	#	#	#	#	#	#	#	#	#	#	#	#	#	#	#	#	#	#	#	#
K21020	#	#	#	#	#	#	#	#	#	#	#	#	#	#	#	#	#	#	#	#	#	#	#	#	#	#	#	#	#	#	#	#	#	#	#	#	#	#	#	#	#	#	#	#	#	#	#	#	#
K08972	#	K08972	K08972	#	#	K08972	K08972	#	#	#	#	#	K08972	#	K08972	#	#	K08972	K08972	#	K08972	#	#	#	K08972	#	#	#	#	#	#	#	#	#	K08972	K08972	K08972	#	K08972	#	#	K08972	#	K08972	#	#	#	#	K08972
K09817	K09817	#	#	#	#	K09817	#	#	K09817	K09817	K09817	K09817	#	#	K09817	#	#	K09817	#	#	#	K09817	K09817	#	K09817	#	K09817	K09817	#	#	#	#	K09817	K09817	K09817	K09817	K09817	#	K09817	#	K09817	K09817	K09817	#	K09817	K09817	K09817	#	K09817
K19223	#	#	#	K19223	#	#	#	#	#	#	#	#	K19223	#	#	#	#	#	#	#	#	#	#	#	#	#	K19223	#	#	#	#	#	#	#	#	#	#	#	#	#	#	#	#	K19223	#	#	#	#	#
K11633	#	#	#	#	#	#	#	#	#	#	#	#	#	#	#	#	#	#	#	#	#	#	#	#	#	#	#	#	#	#	#	#	#	#	#	#	#	#	#	#	#	#	#	#	#	#	#	#	#
K00362	K00362	#	#	#	#	#	#	#	#	#	K00362	K00362	#	#	#	#	#	#	#	#	#	#	#	#	#	#	#	#	#	#	#	#	#	#	#	#	#	#	#	K00362	#	#	#	#	K00362	#	#	#	#
K06960	K06960	K06960	#	K06960	K06960	K06960	K06960	K06960	#	#	K06960	K06960	K06960	#	K06960	K06960	K06960	K06960	K06960	K06960	K06960	K06960	#	K06960	K06960	#	K06960	K06960	K06960	K06960	#	#	#	#	K06960	#	K06960	K06960	K06960	K06960	#	K06960	K06960	#	K06960	K06960	K06960	K06960	K06960
K01739	#	#	#	#	#	#	#	#	#	#	#	#	#	K01739	#	#	#	#	#	#	#	#	#	#	#	#	#	#	#	#	#	K01739	#	#	#	#	#	#	#	#	#	#	#	#	#	#	#	#	#
K00336	#	K00336	#	#	#	#	#	#	K00336	#	#	#	#	#	#	K00336	K00336	#	K00336	#	K00336	#	#	#	#	#	#	K00336	#	K00336	#	#	#	#	K00336	#	#	#	#	#	#	#	#	#	#	#	K00336	K00336	#
K09684	#	#	#	#	#	#	#	#	#	#	K09684	#	#	#	#	#	#	#	#	#	#	#	#	K09684	#	#	#	#	#	#	K09684	#	#	#	#	#	#	#	#	#	#	#	#	#	K09684	K09684	#	#	#
K00449	#	#	#	#	#	#	#	#	K00449	#	#	#	#	#	#	#	#	#	#	#	#	#	#	#	#	#	#	#	#	#	#	#	#	#	#	#	#	#	#	#	#	#	#	#	#	#	#	#	#
K16703	#	#	#	#	#	#	#	#	#	#	#	#	#	#	#	#	#	K16703	#	#	#	#	#	#	#	#	#	#	#	#	K16703	#	#	#	#	#	#	#	#	#	#	#	#	#	#	#	#	#	#
K20487	#	#	#	#	#	#	#	#	#	#	#	#	#	#	#	#	#	#	#	#	#	#	#	#	#	#	K20487	#	#	#	#	#	#	#	#	#	#	#	#	#	#	#	#	#	#	#	#	#	#
K14540	K14540	K14540	#	K14540	K14540	K14540	#	K14540	#	#	K14540	K14540	#	#	#	K14540	K14540	K14540	K14540	K14540	K14540	K14540	#	#	K14540	#	K14540	K14540	K14540	K14540	#	#	#	#	K14540	#	#	K14540	K14540	K14540	#	K14540	K14540	K14540	#	K14540	#	K14540	K14540
K06924	#	#	#	#	#	#	#	#	#	K06924	#	#	#	#	#	#	#	#	#	#	#	#	K06924	#	#	#	#	#	#	#	#	#	#	#	#	#	#	#	#	#	#	#	#	#	#	#	#	#	#
K03437	K03437	K03437	K03437	K03437	K03437	K03437	K03437	K03437	#	#	K03437	#	K03437	#	K03437	K03437	K03437	#	K03437	#	K03437	#	#	K03437	K03437	K03437	K03437	K03437	K03437	#	K03437	#	#	K03437	K03437	#	K03437	#	K03437	K03437	#	K03437	K03437	#	K03437	K03437	#	K03437	K03437
K03547	K03547	#	#	K03547	#	K03547	K03547	K03547	#	K03547	#	K03547	K03547	K03547	K03547	#	K03547	K03547	K03547	K03547	#	#	K03547	K03547	K03547	#	#	#	K03547	K03547	K03547	#	K03547	K03547	K03547	K03547	K03547	#	#	#	#	#	K03547	#	K03547	#	K03547	#	K03547
K18023	#	#	#	#	#	#	#	#	#	#	#	#	#	#	#	#	#	#	#	#	#	#	#	#	#	#	#	#	#	K18023	#	#	#	#	#	#	#	#	#	#	#	#	#	#	#	#	#	#	#
K00850	K00850	#	#	K00850	K00850	K00850	K00850	K00850	#	#	K00850	K00850	K00850	#	K00850	K00850	K00850	K00850	K00850	K00850	K00850	K00850	K00850	#	K00850	K00850	K00850	K00850	K00850	K00850	#	K00850	#	K00850	K00850	K00850	K00850	#	#	K00850	#	#	K00850	K00850	K00850	K00850	K00850	K00850	K00850
K01571	#	K01571	#	K01571	K01571	#	K01571	K01571	#	#	K01571	#	K01571	#	K01571	K01571	#	#	#	K01571	K01571	K01571	#	#	K01571	K01571	K01571	K01571	K01571	#	#	#	K01571	K01571	#	#	#	#	K01571	#	#	#	K01571	#	K01571	K01571	#	#	K01571
K18234	#	#	#	#	#	#	#	#	#	#	#	#	#	#	#	#	#	#	#	#	#	#	#	#	#	#	#	#	#	#	#	#	#	#	#	#	#	#	#	#	#	#	#	#	#	#	#	#	#
K15064	#	#	#	#	#	#	#	#	#	#	#	#	#	#	#	#	#	#	#	#	#	#	#	#	#	#	#	#	#	#	#	#	#	#	#	#	#	#	#	#	#	#	#	#	#	#	#	#	#
K19121	#	#	#	#	#	#	#	#	#	#	#	#	#	#	#	#	#	#	#	#	#	#	#	#	#	#	#	#	#	#	#	#	#	#	#	#	#	#	#	#	#	#	#	#	#	#	#	#	#
K04088	#	#	#	#	#	#	#	#	K04088	#	#	#	#	#	#	#	#	#	#	#	#	#	#	#	#	#	#	#	#	#	#	K04088	K04088	#	#	#	K04088	#	#	#	#	#	#	#	#	#	K04088	#	#
K21394	#	#	#	#	#	#	K21394	#	#	#	#	#	#	#	#	#	#	#	#	#	#	#	#	#	#	#	#	#	K21394	K21394	#	#	#	#	#	#	#	#	#	#	#	#	#	K21394	#	#	#	#	K21394
K03736	#	#	#	#	#	#	#	#	K03736	#	#	#	#	#	#	#	#	#	#	#	#	#	#	#	#	#	#	#	#	#	#	#	#	#	#	#	#	#	#	#	#	#	#	#	#	#	#	#	#
K21393	#	#	#	#	#	#	#	#	#	#	#	#	#	#	#	#	#	#	#	#	#	#	#	#	#	#	#	K21393	K21393	#	#	#	#	#	#	#	#	#	#	#	#	#	#	#	K21393	#	#	#	K21393
K17467	#	#	#	#	#	#	#	#	#	#	#	#	#	#	#	#	#	#	#	#	#	#	#	#	#	#	K17467	#	#	#	#	#	#	#	#	#	#	#	#	#	#	#	#	#	#	#	#	#	#
K20460	#	#	#	#	#	#	#	#	#	#	#	K20460	#	#	#	#	#	#	#	#	#	#	#	#	#	#	K20460	#	#	#	#	#	#	#	#	#	#	#	#	#	#	#	#	#	#	#	#	#	#
K01826	#	#	#	#	#	#	#	#	K01826	#	#	#	#	#	#	#	#	#	#	#	#	#	#	#	#	#	#	#	#	#	#	#	#	#	#	#	#	#	#	#	#	#	#	#	#	#	#	#	#
K07074	#	#	#	#	#	#	#	#	#	#	#	#	#	#	#	#	#	#	#	#	#	#	#	#	#	#	#	#	#	#	#	#	#	#	#	#	#	#	#	#	#	#	#	#	#	#	#	#	#
K00245	#	#	#	#	K00245	#	#	#	#	#	#	#	#	#	#	#	#	#	#	#	#	#	#	#	#	#	#	#	#	#	#	#	#	#	#	#	#	#	#	#	#	#	#	#	#	#	#	#	#
K12454	#	#	#	#	#	#	#	#	#	#	#	#	#	#	#	#	#	#	#	#	K12454	#	#	#	#	#	#	#	#	#	#	#	#	#	#	#	#	#	#	#	#	#	#	#	#	#	#	#	#
K13012	#	#	#	#	#	#	#	K13012	#	#	#	#	#	#	#	#	#	#	#	#	#	#	#	#	#	#	#	#	#	#	#	#	#	#	#	#	#	K13012	#	#	#	#	#	#	K13012	#	#	#	#
K07307	#	#	#	#	#	#	#	#	#	#	#	K07307	#	#	K07307	#	#	#	#	#	#	#	#	#	#	#	#	#	#	#	#	#	#	#	#	K07307	K07307	#	#	#	#	#	#	#	#	#	#	#	#
K03583	#	#	#	#	#	#	#	#	K03583	#	#	#	#	#	#	#	#	#	#	#	#	#	#	#	#	#	#	#	#	#	#	#	#	#	#	#	#	#	#	#	#	#	#	#	#	#	#	#	#
K00395	#	#	#	#	#	#	#	#	#	#	#	#	#	#	#	#	#	#	#	#	#	#	#	#	#	#	#	#	#	#	#	#	#	#	#	#	#	#	#	#	#	#	#	#	#	#	#	#	#
K08681	#	#	#	#	#	#	#	#	#	K08681	#	#	#	K08681	#	#	#	#	#	#	#	#	#	#	K08681	#	#	#	#	#	#	#	#	#	#	K08681	#	#	#	#	#	#	K08681	#	#	#	#	#	#
K12978	#	#	#	#	#	#	#	#	#	#	#	#	#	#	#	#	#	#	#	#	#	#	#	#	#	#	#	#	#	#	#	#	#	#	#	#	#	#	#	#	#	#	#	#	#	#	#	#	#
K09152	#	#	#	#	#	#	#	#	#	K09152	#	#	#	K09152	#	#	#	#	#	#	#	#	#	#	#	#	#	#	#	#	#	#	#	#	#	#	#	#	#	#	K09152	#	#	#	#	#	#	#	#
K19775	#	#	#	#	#	#	#	#	#	#	#	#	#	#	#	#	#	#	#	#	#	#	#	#	#	#	#	#	#	#	#	#	#	#	#	#	#	#	#	#	#	#	#	#	#	#	#	#	#
K00406	#	#	#	#	#	#	#	#	#	#	#	#	#	#	#	#	#	#	#	#	#	#	#	#	#	#	#	#	#	#	#	#	K00406	#	#	#	#	#	#	#	#	#	#	#	#	#	#	#	#
K21555	#	#	#	#	#	#	#	#	#	#	#	#	#	#	#	#	#	#	#	#	#	#	#	#	#	#	#	#	#	#	#	#	#	#	#	#	#	#	#	#	#	#	#	#	#	#	#	#	#
K00989	K00989	K00989	#	K00989	K00989	K00989	#	K00989	#	#	K00989	K00989	K00989	#	K00989	#	#	K00989	K00989	K00989	K00989	K00989	#	#	K00989	#	#	K00989	K00989	#	#	#	#	#	#	#	K00989	K00989	K00989	#	#	#	K00989	K00989	K00989	#	#	K00989	K00989
K07812	#	#	#	#	#	#	#	#	#	#	#	K07812	#	#	#	#	#	#	#	#	#	#	#	#	#	#	#	#	#	#	#	#	#	#	#	#	#	#	#	#	#	#	#	#	#	#	#	#	#
K10563	#	#	#	K10563	#	K10563	K10563	#	#	#	#	K10563	K10563	K10563	K10563	#	#	K10563	K10563	#	#	#	#	#	K10563	#	#	K10563	#	K10563	#	K10563	K10563	#	#	#	K10563	K10563	K10563	#	#	#	K10563	K10563	#	#	#	K10563	K10563
K02886	#	K02886	#	#	K02886	K02886	K02886	K02886	#	K02886	K02886	K02886	K02886	K02886	K02886	K02886	#	K02886	K02886	K02886	K02886	K02886	K02886	#	K02886	K02886	K02886	K02886	K02886	K02886	K02886	#	#	K02886	K02886	K02886	#	#	K02886	K02886	K02886	K02886	K02886	#	K02886	#	K02886	K02886	K02886
K02589	#	#	#	#	#	#	#	#	#	#	#	#	#	#	#	#	#	#	#	#	#	#	#	#	#	#	#	#	#	#	#	#	#	#	#	K02589	#	#	#	#	#	#	#	#	#	#	#	#	#
K02673	#	#	#	#	#	#	#	#	K02673	#	#	#	#	#	#	#	#	#	#	#	#	#	#	#	#	#	#	#	#	#	#	#	K02673	#	#	#	#	#	#	#	#	#	#	#	#	#	#	#	#
K18248	#	#	#	#	#	#	#	#	#	#	#	#	#	K18248	#	#	#	#	#	#	#	#	#	#	#	#	#	#	#	#	#	#	#	#	#	#	#	#	#	#	#	#	#	#	#	#	#	#	#
K08982	#	#	#	#	#	#	#	#	#	#	#	#	#	#	#	#	#	#	#	#	#	#	K08982	#	#	#	#	#	#	#	#	#	#	#	#	#	#	#	#	#	#	#	#	#	#	#	#	#	#
K07282	#	K07282	#	#	#	#	#	#	#	#	K07282	K07282	#	#	K07282	K07282	K07282	#	K07282	#	#	#	#	#	#	#	#	K07282	#	#	K07282	K07282	#	#	K07282	#	K07282	K07282	#	#	#	#	#	#	#	#	#	#	#
K02040	K02040	#	#	#	#	#	#	#	#	K02040	K02040	K02040	#	K02040	#	K02040	#	K02040	#	#	#	#	#	#	#	#	#	K02040	K02040	#	K02040	#	K02040	#	K02040	K02040	#	#	#	K02040	#	#	#	K02040	K02040	#	#	#	K02040
K01709	#	#	#	#	#	#	#	#	#	#	#	#	#	#	#	#	#	#	#	#	#	#	#	#	#	#	#	#	#	#	#	#	#	#	#	#	#	#	#	#	#	#	#	#	#	#	#	#	#
K07660	#	#	#	#	#	#	#	#	K07660	#	#	#	#	#	#	#	#	#	#	#	#	#	#	#	#	#	#	#	#	K07660	#	#	K07660	#	#	#	#	#	#	#	#	#	#	#	#	#	#	#	#
K05910	#	#	#	#	#	#	#	#	#	#	#	#	#	#	#	#	#	#	#	#	#	#	#	#	#	#	#	#	#	#	#	#	#	#	#	#	#	#	#	#	#	#	#	#	#	#	#	#	#
K05570	#	#	#	#	#	#	#	#	#	K05570	#	#	#	#	#	#	#	#	#	#	#	#	K05570	#	#	#	#	#	#	K05570	#	K05570	K05570	#	#	#	#	#	#	#	#	#	#	#	#	#	#	#	#
K08302	K08302	#	#	#	#	#	#	#	#	#	K08302	#	#	#	#	#	K08302	#	#	#	#	#	#	K08302	#	K08302	K08302	#	#	#	#	#	#	#	#	#	K08302	K08302	#	#	#	#	K08302	#	#	#	#	#	#
K00304	#	#	#	#	#	#	#	#	K00304	#	#	#	#	#	#	#	#	#	#	#	#	#	#	#	#	#	#	#	#	#	#	#	#	#	#	#	#	#	#	#	#	#	#	#	#	#	#	#	#
K05881	#	#	#	#	#	#	#	#	#	#	K05881	#	#	#	#	#	#	#	#	#	#	#	#	#	#	#	K05881	#	#	#	#	K05881	#	#	#	#	K05881	K05881	#	#	#	#	#	K05881	#	#	#	#	#
K20987	#	#	#	#	#	#	#	#	K20987	#	#	#	#	#	#	#	#	#	#	#	#	#	#	#	#	#	#	#	#	#	#	#	#	#	#	#	#	#	#	#	#	#	#	#	#	#	#	#	#
K07078	#	#	K07078	#	#	#	#	#	#	#	#	#	#	#	#	#	#	#	#	#	#	#	#	#	#	#	#	K07078	#	#	#	#	#	#	#	#	#	#	#	K07078	#	#	#	#	#	#	#	#	#
K18331	K18331	#	#	#	K18331	#	#	K18331	#	#	K18331	#	#	#	#	K18331	K18331	#	#	#	K18331	#	#	K18331	#	#	K18331	K18331	#	#	#	K18331	#	#	#	#	#	#	#	K18331	#	K18331	#	#	#	K18331	#	K18331	#
K20451	#	#	#	#	#	#	#	#	#	#	#	#	#	#	#	#	#	#	#	#	#	#	#	#	#	#	#	#	#	#	#	#	#	#	#	#	#	#	#	#	#	#	#	K20451	#	#	#	#	#
K01470	#	#	#	#	#	K01470	#	#	K01470	#	#	#	K01470	K01470	#	#	#	K01470	#	K01470	#	#	#	#	K01470	K01470	#	#	#	#	#	#	#	K01470	#	#	#	#	K01470	#	K01470	#	K01470	K01470	K01470	K01470	#	#	#
K17236	K17236	#	#	#	#	#	#	#	#	#	#	#	#	#	#	#	K17236	#	#	#	#	#	#	K17236	#	#	#	#	#	K17236	#	#	#	#	#	#	#	#	#	#	#	#	#	#	#	#	#	#	#
K05936	#	#	K05936	#	#	#	#	#	#	K05936	K05936	K05936	#	K05936	#	#	#	#	#	#	#	#	K05936	#	#	#	#	K05936	#	#	#	#	#	#	K05936	#	#	#	#	#	K05936	#	#	#	#	#	#	#	K05936
K07098	K07098	#	K07098	#	K07098	#	#	#	#	K07098	K07098	#	K07098	#	#	K07098	#	K07098	#	K07098	#	#	K07098	#	K07098	K07098	K07098	#	#	#	K07098	#	#	K07098	#	#	K07098	#	K07098	K07098	#	#	#	#	#	K07098	#	#	#
K18120	#	#	#	#	#	#	#	#	#	#	#	#	#	#	#	#	#	#	#	#	#	#	#	#	#	#	#	#	#	#	#	#	#	#	#	#	#	#	#	#	#	#	#	#	K18120	#	#	#	#
K07300	#	#	#	#	#	#	#	#	K07300	#	#	#	#	#	#	#	#	#	#	#	#	#	#	#	#	#	#	#	#	#	#	#	#	#	#	#	#	#	#	#	#	#	#	#	#	#	#	#	#
K22103	#	#	#	#	#	#	K22103	#	#	#	#	#	#	#	#	K22103	#	#	#	#	#	#	#	#	#	#	#	#	#	#	#	#	#	#	#	#	#	#	#	#	#	#	#	#	#	#	#	#	#
K07699	K07699	#	#	#	K07699	K07699	#	#	#	#	K07699	K07699	#	#	#	#	#	#	#	K07699	#	#	#	K07699	K07699	#	K07699	#	#	#	K07699	K07699	#	#	K07699	#	#	#	K07699	K07699	#	#	#	K07699	#	#	#	#	K07699
K11107	#	#	#	#	#	#	#	#	#	#	#	#	#	#	#	#	#	#	#	#	#	#	#	#	#	#	#	#	#	#	#	#	#	#	#	#	#	#	#	#	#	#	#	#	#	#	#	#	#
K02394	#	K02394	#	#	#	K02394	K02394	#	K02394	#	#	#	K02394	#	K02394	#	#	K02394	K02394	#	#	K02394	#	#	#	#	#	#	#	K02394	#	#	#	#	#	#	#	#	#	#	#	K02394	K02394	#	#	#	K02394	K02394	#
K09691	#	#	#	#	#	#	#	#	#	#	#	#	#	K09691	#	#	#	#	#	#	#	#	#	#	#	#	#	#	#	#	K09691	#	#	#	#	#	#	K09691	#	#	#	#	#	#	#	#	#	#	#
K00806	#	K00806	#	K00806	K00806	K00806	K00806	K00806	K00806	K00806	#	K00806	K00806	K00806	#	#	#	K00806	K00806	K00806	K00806	K00806	K00806	K00806	K00806	#	#	K00806	K00806	K00806	K00806	#	#	K00806	#	#	K00806	#	K00806	#	#	K00806	#	K00806	#	#	K00806	K00806	#
K02003	#	#	#	#	#	#	#	#	#	#	#	#	#	#	#	#	#	#	#	#	#	#	#	#	#	#	#	#	#	#	#	#	#	#	#	#	#	#	K02003	#	K02003	#	#	K02003	K02003	K02003	#	#	#
K19424	#	#	#	#	#	#	#	#	#	#	#	#	#	#	#	#	#	#	#	#	#	#	#	#	#	#	#	#	#	#	#	#	#	#	#	#	#	#	#	#	#	#	#	#	#	#	#	#	#
K01817	#	#	#	#	#	#	K01817	K01817	K01817	#	#	#	K01817	#	#	K01817	#	#	#	#	#	#	K01817	#	#	K01817	#	#	#	K01817	#	#	K01817	K01817	#	#	K01817	#	#	#	K01817	#	#	#	#	#	#	#	#
K02584	#	#	#	#	#	#	#	#	#	#	K02584	#	#	#	#	#	#	#	#	#	#	#	#	#	#	#	K02584	#	#	#	#	#	#	#	#	#	#	#	#	K02584	K02584	#	#	#	#	#	#	#	#
K10672	#	#	#	#	#	#	#	#	#	#	#	#	#	#	#	#	#	#	#	#	#	#	#	#	#	#	#	#	#	#	#	#	#	#	#	#	#	#	#	#	#	K10672	#	#	#	#	#	#	#
K01006	K01006	K01006	#	K01006	#	#	K01006	K01006	#	#	K01006	K01006	K01006	#	K01006	K01006	#	K01006	K01006	K01006	K01006	K01006	#	K01006	#	K01006	#	#	K01006	#	#	#	#	K01006	K01006	#	#	K01006	K01006	#	#	K01006	K01006	#	K01006	#	K01006	K01006	K01006
K01461	K01461	#	#	#	K01461	#	#	#	K01461	#	K01461	#	#	#	#	#	#	#	#	#	#	#	#	#	#	#	#	#	#	#	#	#	#	#	#	#	#	#	#	#	#	#	#	K01461	#	#	#	#	#
K19686	#	#	#	#	#	#	#	#	#	#	#	#	#	#	#	#	#	#	#	#	#	#	#	#	#	#	#	#	#	#	#	#	#	#	#	#	#	#	#	#	#	#	#	#	#	#	#	#	#
K01265	K01265	K01265	#	K01265	K01265	#	K01265	K01265	#	K01265	K01265	K01265	K01265	K01265	K01265	K01265	K01265	#	K01265	K01265	#	K01265	K01265	#	K01265	K01265	K01265	K01265	K01265	K01265	#	#	#	K01265	K01265	K01265	#	K01265	K01265	K01265	K01265	K01265	K01265	K01265	K01265	K01265	K01265	K01265	K01265
K13016	#	#	#	#	#	#	#	#	#	#	#	#	#	#	#	#	#	#	#	#	#	#	#	#	#	#	#	#	#	#	#	#	#	#	#	#	#	#	#	#	#	#	#	#	#	#	#	#	#
K06903	#	#	#	#	#	#	#	#	K06903	#	#	#	#	#	#	#	#	#	#	#	#	#	#	#	#	K06903	#	#	#	#	#	#	#	#	#	#	#	#	#	#	#	#	#	#	#	#	#	#	#
K10241	#	#	#	#	#	#	#	#	#	#	#	#	K10241	#	#	#	#	#	#	#	#	#	#	#	#	#	#	#	#	#	#	#	#	#	#	#	#	#	#	#	#	#	#	#	#	#	#	#	#
K19159	#	#	#	#	#	#	#	#	#	#	#	#	#	#	#	#	#	#	#	#	#	#	K19159	#	#	#	#	#	#	#	#	#	#	#	#	#	#	#	#	#	#	#	#	#	#	#	#	#	#
K06133	#	#	#	#	#	#	#	#	#	#	#	#	#	#	#	#	#	#	#	#	#	#	#	#	#	#	#	#	#	#	#	#	#	#	#	K06133	#	#	#	#	#	#	#	#	#	#	#	#	#
K02624	#	#	#	#	#	#	#	#	K02624	#	#	#	#	#	#	#	#	#	#	#	#	#	#	#	#	#	#	#	#	#	#	#	#	#	#	#	#	#	#	#	#	#	#	#	#	#	#	#	#
K07698	#	#	#	#	#	#	#	#	#	#	#	#	#	#	#	#	#	#	#	#	#	#	#	#	#	#	#	#	K07698	#	#	#	#	#	#	#	#	#	#	#	#	#	#	#	#	#	#	#	#
K18457	#	#	#	#	#	#	#	#	K18457	#	#	#	#	#	#	#	#	#	#	#	#	#	#	#	#	#	#	#	#	#	#	#	#	#	#	#	#	#	#	#	#	#	#	#	#	#	#	#	#
K06977	#	#	#	#	#	#	#	#	#	#	#	#	#	#	#	#	#	#	#	#	#	#	#	#	#	#	#	#	#	#	#	#	#	#	#	#	#	#	#	#	#	#	#	#	#	#	#	#	#
K00158	#	K00158	#	#	#	#	K00158	#	#	K00158	#	#	K00158	#	#	#	#	#	K00158	#	#	#	#	#	#	#	#	#	#	#	#	#	#	#	#	#	#	#	#	#	#	#	K00158	#	#	#	#	#	#
K00109	#	#	#	#	#	#	#	#	#	#	#	#	#	#	#	#	#	#	#	#	#	#	#	#	#	#	#	#	#	#	#	#	#	#	#	#	#	#	#	#	#	#	#	#	#	#	#	#	#
K13497	#	#	#	#	#	K13497	K13497	#	#	#	#	#	K13497	#	#	K13497	#	#	#	#	#	#	#	#	#	#	#	#	#	#	#	#	#	#	#	K13497	#	#	#	#	K13497	#	#	#	#	#	#	#	#
K07716	#	#	#	#	#	#	#	#	#	#	#	#	#	#	#	#	#	#	#	#	#	#	#	#	#	#	#	#	#	#	#	#	#	#	#	#	#	#	#	#	#	#	#	#	#	#	#	#	#
K17250	#	#	#	#	#	#	#	#	#	#	#	#	#	#	#	#	#	#	#	#	#	#	#	#	#	#	#	#	#	#	K17250	#	#	#	#	#	#	#	#	#	#	#	#	#	#	#	#	#	#
K00757	#	#	#	K00757	#	#	#	#	#	#	K00757	#	#	#	#	#	#	#	#	#	#	#	#	K00757	#	#	#	#	#	#	#	#	#	K00757	#	#	#	#	K00757	#	#	#	#	#	#	#	#	#	#
K05577	#	#	#	#	#	#	#	#	#	#	#	#	#	#	#	#	#	#	#	#	#	#	#	#	#	#	#	#	#	#	#	#	#	#	#	#	#	#	#	#	#	#	#	#	#	#	#	#	#
K16326	#	#	#	#	#	#	#	#	#	#	#	#	#	#	#	#	#	#	#	#	#	#	#	#	#	#	#	#	#	#	#	#	#	#	#	#	#	#	#	#	#	#	#	#	#	#	#	#	#
K00374	#	#	K00374	#	#	#	#	#	K00374	#	#	#	#	#	#	#	#	#	#	#	#	#	#	#	#	#	#	#	#	#	#	K00374	#	#	#	#	K00374	#	#	#	#	#	#	#	#	#	#	#	K00374
K02047	#	#	#	#	#	K02047	#	#	K02047	#	#	#	#	#	#	#	#	#	#	#	#	#	#	#	#	#	#	#	#	#	#	K02047	#	#	#	#	#	#	#	#	#	#	#	#	#	#	#	#	#
K19200	#	#	#	#	#	#	#	#	#	#	#	#	#	#	#	#	#	#	#	#	#	#	#	#	#	#	#	#	#	#	#	#	#	#	#	#	#	#	#	#	#	#	#	#	#	#	#	#	#
K16267	#	K16267	#	#	#	#	#	#	#	#	#	#	#	K16267	#	#	#	#	#	#	#	#	#	#	#	#	#	#	#	#	#	#	#	#	#	#	#	#	#	#	K16267	#	#	#	#	#	#	#	#
K01710	#	#	K01710	#	#	#	#	#	#	K01710	#	K01710	K01710	#	#	K01710	K01710	#	#	#	#	#	K01710	#	#	K01710	#	#	#	#	#	#	K01710	K01710	#	K01710	#	#	K01710	#	K01710	K01710	#	#	K01710	#	#	#	#
K01087	#	#	#	#	#	#	#	#	#	#	#	#	#	#	#	#	#	#	#	#	#	#	#	#	#	#	#	#	#	#	#	#	#	#	#	#	#	#	#	#	K01087	#	#	#	#	#	#	#	#
K05836	#	#	#	#	#	#	#	#	K05836	#	#	#	#	#	#	#	#	#	#	#	#	#	#	#	#	#	#	#	#	#	#	#	#	#	#	#	#	#	#	#	#	#	#	#	#	#	#	#	#
K12262	#	#	#	#	#	#	#	#	#	#	#	#	#	#	#	#	#	#	#	#	#	#	#	#	#	#	#	#	#	#	#	#	K12262	#	#	#	#	#	#	#	#	#	#	#	#	#	#	#	#
K03055	#	#	#	#	#	#	#	#	#	K03055	#	#	#	K03055	#	#	#	#	#	#	#	#	K03055	#	#	#	#	#	#	#	#	#	#	#	#	#	#	#	#	#	#	#	#	#	#	#	#	#	#
K13283	#	#	#	#	#	K13283	#	#	#	#	#	#	#	#	#	#	#	#	#	#	#	#	#	#	#	#	#	#	#	#	#	#	#	#	#	#	#	#	#	#	#	#	#	#	#	#	#	#	#
K22270	#	#	#	#	#	#	#	#	#	#	#	#	#	#	#	#	#	#	#	#	#	#	#	#	#	#	#	#	#	#	#	K22270	#	#	#	#	#	#	#	#	#	#	#	#	#	#	#	#	#
K21401	#	#	#	#	#	#	#	#	#	#	#	#	#	#	#	#	#	#	#	#	#	#	#	#	#	#	#	#	#	#	K21401	#	#	#	#	#	K21401	#	#	#	#	#	#	#	#	#	#	#	#
K19668	#	#	#	#	#	#	#	#	#	#	#	#	#	K19668	#	#	#	#	#	#	#	#	#	#	#	K19668	#	#	#	#	#	#	#	#	#	#	#	#	#	#	#	#	#	#	K19668	#	#	#	#
K14056	#	#	#	#	#	#	#	#	#	#	#	#	#	#	#	#	#	#	#	#	#	#	#	#	#	#	#	#	#	#	#	#	#	#	#	#	#	#	#	#	#	#	#	#	#	#	#	#	#
K09823	#	#	#	#	#	#	#	#	K09823	#	#	#	#	#	#	#	#	#	#	#	#	#	#	#	#	#	#	#	#	K09823	#	#	K09823	#	#	#	#	#	#	#	#	#	#	#	#	#	#	#	#
K00381	#	#	#	#	#	#	#	#	#	#	#	#	#	#	#	#	#	#	#	#	#	#	#	#	#	#	#	#	#	#	#	#	K00381	#	#	#	#	#	#	#	#	#	#	#	#	#	#	#	#
K01892	K01892	K01892	K01892	K01892	K01892	K01892	#	K01892	K01892	K01892	K01892	K01892	K01892	K01892	K01892	K01892	K01892	K01892	K01892	#	K01892	K01892	K01892	K01892	K01892	K01892	K01892	K01892	K01892	#	#	#	#	K01892	K01892	#	#	#	K01892	K01892	K01892	K01892	K01892	#	K01892	K01892	K01892	#	K01892
K00032	#	#	#	#	#	#	#	#	K00032	#	#	#	#	#	#	#	#	#	#	#	#	#	#	#	#	#	#	#	#	#	#	#	#	#	#	#	#	#	#	#	#	#	#	#	#	#	#	#	#
K12555	#	K12555	K12555	#	#	K12555	K12555	K12555	#	#	#	K12555	K12555	#	#	K12555	#	K12555	#	#	K12555	#	#	#	#	#	#	#	#	#	#	#	#	#	#	#	#	#	#	#	#	#	#	K12555	#	#	#	#	#
K22548	#	#	#	#	#	#	#	#	#	#	#	#	#	#	#	#	#	#	#	#	#	#	#	#	#	#	#	#	#	#	#	#	#	#	#	#	#	#	#	#	#	#	#	#	#	#	#	#	#
K09159	#	#	#	#	#	#	#	#	K09159	#	#	#	#	#	#	#	#	#	#	#	#	#	#	#	#	#	#	#	#	#	#	#	#	#	#	#	#	#	#	#	#	#	#	#	#	#	#	#	#
K01477	#	#	#	#	#	#	#	#	K01477	#	#	#	#	#	#	#	#	#	#	#	#	#	#	#	#	#	#	#	#	#	#	#	#	#	#	#	#	#	#	#	#	#	#	#	#	#	#	#	#
K09011	#	#	#	#	#	#	#	#	#	K09011	#	#	#	#	#	#	#	#	#	#	#	#	K09011	#	#	#	#	#	#	#	K09011	#	#	K09011	#	K09011	#	#	#	#	#	#	#	#	#	K09011	#	#	#
K05337	K05337	K05337	#	#	#	#	K05337	K05337	#	K05337	K05337	#	K05337	K05337	K05337	K05337	K05337	K05337	K05337	#	K05337	K05337	#	K05337	#	#	#	#	K05337	K05337	#	#	#	#	#	#	#	#	K05337	#	#	K05337	K05337	#	#	#	K05337	K05337	K05337
K00167	#	#	#	#	#	K00167	#	#	#	#	#	#	#	K00167	#	#	#	#	#	#	#	#	#	#	#	#	#	#	#	#	#	K00167	#	#	#	#	#	#	#	#	#	#	#	#	#	#	#	#	#
K08369	#	#	#	#	#	#	#	#	#	#	#	#	#	#	#	#	#	#	#	#	#	#	#	#	#	#	#	#	#	#	#	#	#	#	#	#	#	#	#	#	#	#	#	#	#	#	#	#	#
K13810	#	#	#	#	#	#	#	#	#	#	#	#	#	K13810	#	#	#	#	#	#	#	#	#	#	#	#	#	#	#	#	#	#	#	#	#	#	#	#	#	#	K13810	#	#	#	#	#	#	#	#
K08097	#	K08097	#	K08097	#	K08097	K08097	#	#	#	#	#	K08097	#	#	#	#	#	K08097	K08097	K08097	K08097	#	#	#	#	#	#	#	#	K08097	#	#	#	#	K08097	#	#	#	#	#	K08097	#	#	#	#	#	K08097	K08097
K19118	#	#	#	#	#	K19118	#	K19118	#	#	#	#	#	#	#	K19118	#	#	#	K19118	#	#	#	#	#	#	#	K19118	#	#	#	#	#	#	#	#	#	#	#	#	#	K19118	K19118	#	#	#	#	#	#
K09007	#	#	#	#	#	#	K09007	#	K09007	#	K09007	#	K09007	#	#	#	#	#	#	#	#	#	#	#	#	#	#	#	#	K09007	#	#	K09007	#	#	#	#	#	#	#	#	#	K09007	K09007	K09007	#	#	#	#
K02123	#	#	#	#	#	K02123	K02123	K02123	#	K02123	#	#	K02123	K02123	K02123	K02123	K02123	K02123	#	#	#	#	K02123	#	#	K02123	#	K02123	K02123	#	#	#	#	#	#	K02123	#	K02123	K02123	K02123	K02123	#	K02123	K02123	#	#	#	#	#
K12056	#	#	#	#	#	#	#	#	K12056	#	#	#	#	#	#	#	#	#	#	#	#	#	#	#	#	#	#	#	#	#	#	#	#	#	#	#	#	#	#	#	#	#	#	#	#	#	#	#	#
K18828	#	#	#	#	#	K18828	#	#	#	#	#	#	#	#	#	#	#	#	#	#	#	#	#	#	#	#	#	#	#	#	#	#	#	#	#	#	#	#	#	#	#	#	#	#	#	#	#	#	#
K01926	K01926	#	K01926	#	K01926	#	#	K01926	#	#	K01926	K01926	#	#	#	K01926	#	K01926	#	K01926	#	#	#	K01926	K01926	K01926	K01926	K01926	K01926	K01926	#	#	K01926	K01926	K01926	#	#	K01926	K01926	K01926	#	K01926	K01926	#	K01926	#	K01926	#	K01926
K15865	#	#	#	#	#	#	#	#	#	K15865	#	#	#	K15865	#	#	#	#	#	#	#	#	K15865	#	#	#	#	#	#	#	#	#	#	#	#	#	#	#	#	#	K15865	#	#	#	#	#	#	#	#
K06936	#	#	#	#	#	#	#	#	#	#	#	#	#	K06936	#	#	#	#	#	#	#	#	#	#	#	#	#	#	#	#	#	#	#	#	#	K06936	#	#	#	#	K06936	#	#	#	#	#	#	#	#
K18149	#	#	#	#	#	#	#	#	#	#	#	#	#	#	#	#	#	#	#	#	#	#	#	#	#	#	#	#	#	#	#	#	#	#	#	#	#	#	#	#	#	#	#	#	#	#	#	#	#
K05879	#	#	#	#	#	#	#	#	K05879	#	K05879	#	#	#	#	#	#	#	#	#	#	#	#	#	#	#	K05879	#	#	#	#	#	#	#	#	#	K05879	#	#	#	#	#	K05879	K05879	#	#	#	#	#
K05833	K05833	#	#	K05833	#	K05833	K05833	K05833	#	#	K05833	#	K05833	#	K05833	#	#	K05833	#	#	#	K05833	#	K05833	K05833	#	#	#	K05833	#	#	K05833	#	#	#	#	#	K05833	K05833	K05833	#	#	K05833	#	#	#	K05833	#	#
K07449	#	#	#	#	#	#	#	#	#	#	#	#	#	#	#	#	#	#	#	K07449	#	#	#	#	#	#	#	#	#	#	#	#	#	#	#	#	#	#	#	#	#	#	#	#	#	#	#	#	#
K00598	#	#	#	#	#	#	#	K00598	K00598	#	#	#	K00598	#	#	#	#	#	#	#	#	#	#	#	#	#	#	#	#	#	#	#	#	#	#	#	#	#	#	#	#	#	#	#	#	#	#	#	#
K08256	#	#	#	#	#	#	#	#	#	#	#	#	#	K08256	#	#	#	K08256	#	#	#	#	#	#	#	#	#	#	#	#	#	#	#	#	#	#	#	#	#	#	#	#	#	#	#	#	#	#	#
K12254	#	#	#	#	#	#	#	#	K12254	#	#	#	#	#	#	#	#	#	#	#	#	#	#	#	#	#	#	#	#	#	#	#	#	#	#	#	#	#	#	#	#	#	#	#	#	#	#	#	#
K19136	#	#	#	#	#	#	#	#	#	#	#	#	#	#	#	#	#	#	#	#	#	#	#	#	#	#	#	#	#	#	#	#	#	#	#	#	#	#	#	#	#	#	#	#	#	#	#	#	#
K05982	#	#	#	#	#	#	#	#	#	K05982	#	#	#	K05982	#	#	#	#	#	#	#	#	K05982	#	#	#	#	#	#	K05982	#	#	#	#	#	#	#	#	#	#	K05982	#	#	#	#	#	#	#	#
K02355	#	K02355	#	#	#	#	#	#	#	#	#	#	#	#	K02355	#	K02355	#	#	#	#	#	#	K02355	#	K02355	#	#	#	#	K02355	K02355	#	#	#	#	K02355	K02355	#	#	#	#	#	#	#	K02355	#	#	#
K00036	#	#	K00036	K00036	#	K00036	#	K00036	#	#	#	#	#	#	#	#	#	#	#	#	K00036	K00036	#	#	#	K00036	#	#	#	#	K00036	K00036	#	K00036	#	#	K00036	#	#	#	#	#	K00036	#	#	#	#	#	#
K05989	#	#	#	#	#	#	#	#	#	#	#	#	#	#	#	#	#	#	#	#	#	#	#	#	#	#	#	#	#	#	#	#	#	#	#	#	#	#	#	#	#	#	#	#	#	#	#	#	#
K07018	#	#	#	#	#	#	#	#	K07018	#	#	#	#	#	#	#	#	#	#	#	#	#	#	#	K07018	#	#	#	#	#	#	#	#	#	#	#	#	#	#	#	#	#	#	#	#	#	#	#	#
K03116	#	#	#	#	#	#	#	#	K03116	#	#	#	#	#	K03116	#	#	#	#	#	#	#	#	#	#	K03116	#	K03116	#	#	#	#	#	K03116	#	#	K03116	K03116	#	#	#	#	K03116	#	#	#	#	#	#
K03289	#	#	#	#	#	#	#	#	#	#	#	#	#	#	#	#	#	#	#	#	#	#	#	#	#	#	#	#	#	#	#	#	#	K03289	#	#	#	#	#	#	#	#	#	#	#	#	#	#	#
K00626	K00626	K00626	K00626	#	#	#	K00626	#	#	K00626	K00626	#	#	#	#	#	#	#	#	K00626	#	#	#	K00626	#	#	#	#	K00626	K00626	#	#	#	#	#	K00626	#	#	#	K00626	#	#	#	#	K00626	#	#	#	K00626
K00831	#	K00831	#	#	#	#	K00831	K00831	K00831	#	#	#	K00831	#	#	#	#	#	K00831	#	#	#	#	#	K00831	K00831	#	#	#	#	#	#	#	K00831	#	#	#	K00831	K00831	#	#	K00831	#	#	#	#	#	K00831	#
K01638	#	#	#	#	#	#	#	#	#	#	#	#	#	#	#	#	#	#	#	#	#	#	#	#	#	#	#	#	#	#	#	K01638	#	#	#	#	#	#	#	#	#	#	#	#	#	#	#	#	#
K19304	#	#	#	#	#	#	#	#	#	#	#	#	#	#	#	#	#	#	#	#	#	#	#	#	#	#	#	#	#	#	#	#	#	#	K19304	#	#	#	#	#	#	#	#	#	#	#	#	#	#
K03422	#	#	#	#	#	#	#	#	#	K03422	#	#	#	K03422	#	#	#	#	#	#	#	#	K03422	#	#	#	#	#	#	#	#	#	#	#	#	#	#	#	#	#	#	#	#	#	#	#	#	#	#
K00219	#	#	#	#	#	#	#	#	K00219	#	#	K00219	#	#	#	#	#	#	#	#	#	#	#	#	#	#	#	#	K00219	#	#	#	K00219	#	#	#	#	#	K00219	#	#	#	#	#	K00219	#	#	#	#
K07048	K07048	#	#	#	#	#	K07048	#	#	#	#	#	K07048	#	#	#	#	#	#	#	#	#	#	#	K07048	#	#	#	#	#	#	#	#	#	#	#	#	K07048	#	#	#	#	#	#	#	#	#	#	#
K20510	#	#	#	#	#	#	#	#	#	#	#	#	#	#	#	#	#	#	#	#	#	#	#	K20510	#	#	#	#	K20510	#	#	#	#	#	#	#	#	#	#	#	#	#	#	#	#	#	#	#	#
K02278	K02278	#	#	#	#	#	#	#	K02278	#	#	#	#	#	K02278	#	#	K02278	#	#	#	#	#	#	K02278	#	#	#	K02278	#	#	#	#	#	K02278	#	#	#	#	#	#	#	K02278	K02278	#	K02278	#	K02278	#
K21498	#	#	#	#	#	#	#	#	#	#	#	#	#	#	#	#	#	#	#	#	#	#	#	#	#	#	#	#	#	#	#	#	#	K21498	#	#	#	#	#	#	#	#	#	#	#	#	#	#	#
K19548	#	#	#	#	#	#	#	#	#	#	K19548	#	#	#	#	#	#	#	#	#	#	#	#	#	#	#	#	#	#	#	#	#	#	#	#	#	#	#	#	#	#	#	#	#	#	#	#	#	#
K18429	#	#	#	#	#	#	#	#	#	#	#	#	K18429	#	#	K18429	K18429	#	#	#	#	#	#	#	#	#	#	#	#	#	#	#	#	#	K18429	#	#	#	#	#	#	#	#	#	K18429	#	#	#	#
K01857	#	#	#	#	#	#	#	#	K01857	#	#	#	#	#	#	#	#	#	#	#	#	#	#	#	#	#	#	#	#	#	#	#	K01857	#	#	#	#	#	#	#	#	#	#	#	#	#	#	#	#
K06209	#	#	#	#	#	#	#	K06209	#	#	#	K06209	#	#	#	K06209	#	#	#	#	#	#	#	#	#	#	#	#	#	#	#	K06209	#	#	K06209	#	#	#	#	#	#	#	#	#	#	K06209	#	#	K06209
K02895	#	K02895	#	K02895	K02895	K02895	K02895	K02895	#	K02895	K02895	K02895	K02895	K02895	K02895	K02895	K02895	K02895	K02895	K02895	K02895	K02895	K02895	#	K02895	#	K02895	K02895	K02895	K02895	K02895	K02895	K02895	K02895	K02895	#	K02895	#	K02895	K02895	K02895	K02895	K02895	K02895	#	#	K02895	#	K02895
K00855	#	#	#	#	#	#	#	#	#	K00855	#	#	#	#	#	#	#	#	K00855	#	#	#	K00855	#	#	#	#	#	#	#	#	#	#	#	#	#	#	#	#	#	#	#	#	#	#	#	#	#	#
K06188	#	#	#	#	#	#	#	#	#	#	#	#	#	#	#	#	#	#	#	#	#	#	#	#	#	#	#	#	#	#	#	#	#	#	#	#	#	#	#	#	#	#	#	#	#	#	#	#	#
K06596	#	#	#	#	#	#	#	#	#	#	#	#	#	#	#	#	#	#	#	#	#	#	#	#	#	#	#	#	#	#	#	#	#	#	#	#	#	K06596	#	#	#	#	#	#	#	#	#	#	#
K04757	#	#	#	#	#	#	#	#	#	#	#	#	#	#	#	#	#	#	#	#	#	#	#	#	#	#	#	K04757	#	#	K04757	#	#	#	K04757	#	#	#	#	#	#	#	#	#	#	K04757	#	#	#
K01719	#	#	#	#	#	#	#	#	K01719	K01719	#	#	#	K01719	#	#	#	#	#	#	#	#	K01719	#	#	K01719	#	#	#	#	K01719	K01719	K01719	K01719	#	#	#	#	#	#	K01719	#	#	#	#	#	#	#	#
K00240	#	#	#	#	#	#	#	#	#	#	#	#	#	#	#	#	#	#	#	#	#	#	#	#	#	#	#	#	#	#	#	K00240	#	K00240	#	K00240	K00240	#	K00240	#	#	#	#	#	#	#	#	#	#
K03629	K03629	K03629	K03629	K03629	K03629	K03629	K03629	K03629	K03629	#	K03629	#	K03629	#	K03629	K03629	#	K03629	K03629	K03629	K03629	K03629	#	K03629	K03629	#	K03629	K03629	K03629	K03629	#	K03629	#	K03629	K03629	#	K03629	#	K03629	K03629	#	K03629	K03629	#	#	K03629	#	#	K03629
K07675	#	#	#	#	#	#	#	#	#	#	#	K07675	#	#	#	#	#	#	#	#	#	#	#	#	#	#	#	#	#	#	#	#	K07675	#	#	K07675	#	K07675	#	#	#	#	#	#	#	#	#	#	#
K02442	#	#	#	#	#	#	#	#	K02442	#	#	#	#	#	#	#	#	#	#	#	#	#	#	#	#	#	#	#	#	#	#	#	#	#	#	#	#	#	#	#	#	#	#	#	#	#	#	#	#
K06917	K06917	#	#	#	#	#	#	#	K06917	#	#	#	#	#	#	#	#	#	#	#	#	#	#	#	K06917	#	#	#	#	#	#	K06917	K06917	#	#	#	#	#	K06917	#	#	#	#	#	#	#	#	#	#
K12511	K12511	#	#	#	#	K12511	#	K12511	#	#	#	#	#	#	K12511	#	#	K12511	#	#	#	#	K12511	K12511	K12511	#	#	#	K12511	#	#	#	#	#	K12511	#	K12511	K12511	K12511	#	#	#	#	K12511	#	#	#	K12511	#
K00876	#	K00876	K00876	K00876	K00876	#	K00876	K00876	#	#	#	K00876	#	#	#	#	#	#	#	#	#	#	#	#	#	K00876	#	K00876	#	K00876	#	#	#	#	K00876	#	#	K00876	K00876	#	#	K00876	#	K00876	K00876	#	K00876	#	K00876
K09759	#	K09759	#	#	#	#	#	#	#	K09759	#	#	#	K09759	#	#	#	#	#	K09759	#	#	K09759	#	#	#	#	#	#	#	#	#	#	#	#	K09759	#	#	#	#	K09759	#	#	#	#	#	#	#	#
K07481	#	#	#	#	#	#	#	#	#	#	#	#	#	#	#	#	#	#	#	#	#	#	#	#	#	#	#	#	#	#	K07481	#	#	#	#	#	#	#	#	#	#	#	#	#	#	#	#	#	#
K01129	K01129	K01129	#	K01129	K01129	#	K01129	K01129	K01129	K01129	K01129	K01129	K01129	#	K01129	K01129	#	K01129	K01129	K01129	K01129	K01129	#	K01129	#	K01129	K01129	K01129	#	K01129	#	#	K01129	K01129	K01129	#	K01129	K01129	#	#	#	#	K01129	K01129	K01129	K01129	#	K01129	K01129
K07030	K07030	K07030	K07030	K07030	K07030	#	K07030	K07030	#	#	K07030	K07030	#	#	K07030	K07030	K07030	K07030	K07030	K07030	#	K07030	#	K07030	K07030	#	K07030	K07030	K07030	#	#	#	#	#	K07030	#	#	K07030	#	K07030	#	K07030	K07030	K07030	#	#	#	K07030	K07030
K01870	K01870	K01870	#	K01870	K01870	#	K01870	K01870	K01870	K01870	K01870	K01870	K01870	K01870	#	K01870	K01870	K01870	K01870	K01870	#	K01870	K01870	K01870	K01870	K01870	K01870	K01870	K01870	K01870	#	#	K01870	K01870	K01870	K01870	K01870	#	K01870	K01870	K01870	K01870	K01870	#	K01870	#	K01870	K01870	#
K01939	#	K01939	K01939	#	#	K01939	#	#	#	K01939	#	#	#	K01939	#	#	#	#	K01939	K01939	K01939	#	K01939	#	#	K01939	#	#	#	K01939	K01939	#	#	K01939	#	#	K01939	K01939	#	#	K01939	K01939	K01939	#	#	#	K01939	#	K01939
K19427	#	#	#	#	#	#	#	#	#	#	#	#	#	#	#	#	#	#	#	#	#	#	#	#	#	K19427	#	#	#	#	#	#	#	#	#	#	#	#	#	#	#	#	#	#	#	#	#	#	#
K10441	#	#	#	#	#	#	#	#	#	#	K10441	#	#	#	#	K10441	#	#	#	#	#	#	#	#	#	#	#	K10441	#	#	#	#	#	#	K10441	#	K10441	#	#	K10441	#	#	K10441	K10441	#	#	#	K10441	#
K00980	#	#	#	#	K00980	#	#	#	#	#	K00980	#	#	#	#	#	#	#	#	#	#	#	#	#	#	#	#	#	#	#	K00980	#	#	#	#	#	K00980	#	#	#	#	#	K00980	#	#	K00980	#	#	#
K18195	#	#	#	#	#	#	#	#	#	#	#	#	#	#	#	#	#	#	#	#	#	#	#	#	#	#	#	#	#	#	#	#	#	#	#	#	#	#	#	#	#	#	#	#	#	#	#	#	#
K14682	#	#	#	#	#	#	#	#	K14682	#	#	#	#	#	#	#	#	#	#	#	#	#	#	#	#	#	#	#	#	#	#	#	#	#	#	#	#	#	#	#	#	#	#	#	#	#	#	#	#
K07090	#	#	#	#	#	K07090	#	#	#	#	#	K07090	#	#	#	#	#	#	#	#	#	#	K07090	#	#	#	#	#	#	#	K07090	#	#	#	#	K07090	#	#	#	#	K07090	#	#	K07090	#	#	K07090	#	#
K16264	#	#	K16264	#	#	#	K16264	#	#	#	#	#	K16264	#	#	#	#	#	#	#	#	#	#	#	#	#	#	#	#	#	#	K16264	#	K16264	#	#	K16264	#	#	#	#	#	#	#	#	#	#	#	#
K03413	K03413	K03413	#	#	K03413	#	#	#	K03413	K03413	#	#	#	K03413	#	#	K03413	K03413	K03413	K03413	K03413	K03413	#	K03413	K03413	#	K03413	#	#	K03413	#	K03413	#	#	#	#	K03413	K03413	#	K03413	#	#	#	K03413	K03413	#	K03413	K03413	#
K00016	#	#	#	#	#	K00016	K00016	K00016	#	#	#	#	K00016	#	#	K00016	K00016	#	#	#	K00016	#	#	#	#	#	#	#	#	#	#	#	#	#	#	#	K00016	#	#	#	#	#	#	#	K00016	#	K00016	#	#
K03786	#	#	#	K03786	#	K03786	K03786	#	#	#	K03786	K03786	K03786	#	K03786	K03786	#	K03786	K03786	K03786	K03786	#	#	#	#	K03786	#	#	#	#	K03786	#	#	K03786	K03786	#	#	#	K03786	#	#	K03786	K03786	#	K03786	#	K03786	K03786	#
K17760	#	#	#	#	#	#	#	#	K17760	#	#	#	#	#	#	#	#	#	#	#	#	#	K17760	#	#	#	#	#	#	#	#	#	#	#	#	#	#	#	#	#	#	#	#	#	#	#	#	#	#
K14977	#	#	#	#	#	#	#	#	#	#	#	#	#	#	#	#	#	#	#	#	#	#	#	#	#	#	#	#	#	#	#	#	#	#	#	#	#	#	#	#	#	#	#	#	#	#	#	#	#
K09928	#	#	#	#	#	#	#	#	K09928	#	#	#	#	#	#	#	#	#	#	#	#	#	#	#	K09928	#	#	#	#	#	#	#	K09928	#	#	#	#	#	#	#	#	#	#	#	#	#	#	#	K09928
K00076	#	#	#	#	#	#	#	#	#	#	#	#	#	#	#	#	#	#	#	#	#	#	#	#	#	#	#	#	#	#	#	#	K00076	#	#	#	#	#	#	#	#	#	#	#	#	#	#	#	#
K07561	#	#	#	#	#	#	#	#	#	K07561	#	#	#	K07561	#	#	#	#	#	#	#	#	K07561	#	#	#	#	#	#	#	#	#	#	#	#	K07561	#	#	#	#	K07561	#	#	#	#	#	#	#	#
K07011	K07011	#	#	#	#	#	#	#	#	#	#	#	#	#	#	#	#	#	#	#	#	#	#	#	#	#	#	#	#	#	#	#	#	#	#	K07011	#	#	#	K07011	K07011	#	#	#	K07011	#	#	#	#
K04079	#	#	#	#	#	#	#	#	K04079	#	#	#	#	#	#	K04079	#	#	#	#	#	#	#	#	#	K04079	#	#	#	#	K04079	#	#	K04079	K04079	#	#	#	#	#	#	#	#	#	#	#	K04079	#	#
K01210	#	#	#	#	#	#	#	#	K01210	#	#	#	#	#	#	#	#	#	#	#	#	#	#	#	#	#	#	#	#	#	#	#	#	#	#	#	#	#	#	#	#	#	#	#	#	#	#	#	#
K02493	K02493	K02493	K02493	#	K02493	K02493	K02493	K02493	K02493	K02493	K02493	#	K02493	K02493	K02493	K02493	K02493	K02493	K02493	K02493	K02493	K02493	K02493	#	K02493	#	K02493	K02493	K02493	K02493	#	K02493	K02493	K02493	K02493	#	K02493	#	K02493	K02493	K02493	K02493	K02493	K02493	K02493	#	K02493	K02493	K02493
K18567	#	#	#	#	#	#	#	#	#	#	#	#	#	#	#	#	#	#	#	#	#	#	#	#	#	#	#	#	#	#	#	#	#	#	#	#	#	#	#	#	#	#	#	#	#	#	#	#	#
K17810	K17810	#	K17810	#	#	#	#	K17810	#	#	#	#	#	#	#	#	#	#	#	#	#	#	#	#	K17810	#	#	#	#	#	#	#	#	#	#	#	K17810	#	#	#	#	#	#	#	#	#	#	#	#
K14120	#	#	#	#	#	#	#	#	#	#	#	#	#	#	#	#	#	#	#	#	#	#	#	#	#	#	#	#	#	#	#	#	#	#	#	#	#	#	#	#	#	#	#	#	#	#	#	#	#
K16051	#	#	#	#	#	#	#	#	#	#	#	#	#	#	K16051	#	#	#	#	#	#	#	#	#	#	#	#	#	#	#	#	#	#	#	#	#	#	#	#	#	#	#	#	#	#	#	#	#	#
K17317	#	#	#	#	#	#	#	#	K17317	#	#	#	K17317	#	#	#	#	#	K17317	#	K17317	K17317	#	#	#	#	#	#	#	#	#	#	#	#	#	#	K17317	#	#	#	#	K17317	#	#	#	#	K17317	#	#
K15830	#	#	#	#	#	#	#	#	#	#	#	#	#	#	#	#	#	#	#	#	#	#	#	#	#	#	#	#	#	#	#	#	#	#	#	#	#	#	#	#	#	#	#	#	#	#	#	#	#
K13378	#	#	#	#	#	#	#	#	K13378	#	#	#	#	K13378	#	#	#	#	#	#	#	#	#	#	#	#	#	#	#	#	#	#	#	K13378	#	#	#	#	#	#	#	#	#	#	#	#	#	#	#
K01206	#	#	#	K01206	#	#	#	#	#	#	#	#	#	#	#	#	K01206	#	#	K01206	#	#	#	#	#	#	#	#	#	K01206	#	#	K01206	#	#	#	#	#	K01206	#	#	#	#	#	#	#	#	K01206	#
K06034	#	#	#	#	#	#	#	#	#	#	#	#	#	#	#	#	#	#	#	#	#	#	#	#	#	#	#	#	#	#	#	#	#	#	#	K06034	#	#	#	#	#	#	#	#	#	#	#	#	#
K08100	#	#	#	#	#	#	#	#	#	#	#	#	#	#	#	#	#	#	#	#	#	#	#	#	#	#	#	#	#	#	#	#	#	#	#	#	#	K08100	#	#	#	#	#	#	#	#	#	#	#
K02778	#	#	#	#	#	#	#	#	#	#	#	#	#	#	#	#	#	#	#	#	#	#	#	#	#	#	K02778	#	#	#	#	#	#	#	#	#	#	#	#	#	#	#	#	#	#	#	#	#	#
K02099	#	#	K02099	#	#	K02099	K02099	#	#	#	#	#	#	#	#	#	#	#	#	#	#	#	#	#	#	#	#	#	#	#	#	K02099	#	#	#	#	#	#	#	#	#	#	#	#	#	#	#	#	#
K02538	K02538	#	#	#	#	#	#	#	#	#	K02538	#	#	#	#	#	#	#	#	#	#	#	#	#	K02538	#	K02538	#	#	#	#	#	#	#	#	#	#	#	#	#	#	#	#	#	#	#	#	#	#
K17686	K17686	#	K17686	K17686	K17686	#	K17686	K17686	#	#	K17686	K17686	K17686	#	#	K17686	#	#	#	K17686	K17686	K17686	#	#	#	#	K17686	#	K17686	#	#	K17686	K17686	#	K17686	#	K17686	#	K17686	K17686	#	K17686	K17686	#	K17686	K17686	K17686	#	K17686
K01994	#	#	#	#	#	#	#	#	#	#	#	#	#	#	#	#	#	#	#	#	#	#	#	#	#	#	#	#	#	#	#	K01994	#	#	#	#	#	#	#	#	#	#	#	#	#	#	#	#	#
K00635	#	#	#	#	#	#	#	#	#	#	#	#	#	#	#	#	#	#	#	#	#	#	#	#	#	#	#	#	#	#	#	#	#	#	#	#	#	#	#	#	#	#	#	#	#	#	#	#	#
K02781	#	#	#	#	#	#	#	#	#	#	#	#	#	#	#	#	#	#	#	#	#	#	#	#	#	#	K02781	#	#	#	#	#	#	#	#	#	#	K02781	#	#	#	#	#	#	#	#	#	#	#
K04021	#	#	#	#	#	K04021	#	#	#	#	#	#	#	#	#	#	#	#	#	#	#	K04021	#	#	#	#	#	#	#	#	#	#	#	#	#	#	#	#	#	#	#	#	#	#	#	#	#	#	#
K02314	K02314	K02314	K02314	K02314	K02314	K02314	K02314	K02314	#	#	K02314	#	K02314	#	K02314	K02314	K02314	K02314	K02314	K02314	K02314	K02314	#	#	K02314	#	K02314	K02314	K02314	K02314	#	#	#	#	K02314	#	K02314	K02314	K02314	K02314	#	K02314	K02314	K02314	K02314	K02314	K02314	K02314	K02314
K03856	K03856	#	K03856	K03856	K03856	#	K03856	#	#	#	K03856	#	K03856	#	#	#	#	#	K03856	K03856	K03856	#	#	#	#	#	K03856	#	#	#	#	#	#	#	K03856	#	#	#	#	K03856	#	K03856	#	#	K03856	#	K03856	K03856	#
K01034	K01034	K01034	#	#	#	#	#	#	#	#	K01034	#	#	#	#	#	#	#	K01034	#	#	#	#	K01034	#	#	K01034	#	K01034	K01034	#	#	#	#	#	#	#	#	#	K01034	#	#	#	#	#	#	#	#	K01034
K01455	#	#	#	#	#	#	#	#	#	#	K01455	#	#	#	#	#	#	#	#	#	#	#	#	#	#	#	#	#	#	#	#	#	#	#	#	#	K01455	#	#	#	#	#	#	#	#	#	#	#	#
K07224	#	#	#	#	#	#	#	#	K07224	#	#	#	#	#	#	#	#	#	#	#	#	#	#	#	#	#	#	#	#	#	#	#	#	#	#	#	#	#	#	#	#	#	#	#	#	#	#	#	#
K07460	K07460	K07460	#	K07460	K07460	#	K07460	K07460	K07460	#	K07460	K07460	K07460	#	#	K07460	K07460	#	K07460	K07460	K07460	K07460	#	#	K07460	#	K07460	#	K07460	#	#	#	K07460	K07460	K07460	#	K07460	K07460	K07460	K07460	#	K07460	K07460	K07460	K07460	#	K07460	K07460	K07460
K18209	#	#	#	#	K18209	#	#	#	#	K18209	#	#	#	#	#	#	K18209	#	#	#	#	#	#	#	K18209	#	#	#	#	#	#	#	#	#	#	#	#	#	#	#	#	#	#	#	#	#	#	#	K18209
K01787	#	#	#	#	#	#	#	#	#	#	#	#	#	#	#	#	#	#	K01787	#	#	#	#	#	#	K01787	#	#	#	#	K01787	#	#	#	#	#	#	#	#	#	#	#	#	#	#	#	#	#	#
K16119	#	#	#	#	#	#	#	K16119	#	#	#	#	#	#	#	#	#	#	#	#	#	#	#	#	#	#	#	#	#	#	#	#	#	#	#	#	#	#	#	#	#	#	#	#	#	#	#	#	#
K07233	#	#	#	#	#	#	#	#	K07233	#	#	#	#	#	#	#	#	#	#	#	#	#	#	#	#	#	#	#	#	#	#	#	#	#	#	#	#	#	#	#	#	#	#	#	#	#	#	#	#
K07110	#	#	#	K07110	#	#	#	#	#	#	#	#	#	#	#	#	#	#	#	#	#	K07110	#	#	#	#	#	#	#	#	#	#	#	#	#	#	#	#	#	#	#	#	#	#	#	#	#	#	#
K11782	#	#	#	#	#	#	#	#	#	#	#	#	#	#	#	#	#	#	#	#	#	#	#	#	#	#	#	#	#	#	K11782	#	#	#	#	#	#	#	#	#	#	#	#	#	#	#	#	#	#
K19176	#	#	#	#	#	#	#	#	#	#	#	#	#	#	#	#	#	#	#	#	#	#	#	#	#	#	#	#	#	#	#	#	#	#	#	#	#	#	K19176	#	#	#	#	#	#	#	#	#	#
K19091	#	#	#	#	K19091	K19091	#	K19091	#	#	K19091	#	#	#	#	K19091	#	K19091	#	#	#	#	#	#	#	#	K19091	#	#	#	#	#	#	K19091	K19091	#	#	#	#	K19091	#	#	#	#	K19091	#	#	K19091	#
K07469	K07469	#	#	#	#	#	#	#	#	#	K07469	#	#	#	#	#	#	#	#	#	#	#	#	#	#	#	#	#	#	K07469	#	#	#	#	#	#	#	#	#	#	#	#	#	#	#	#	#	#	K07469
K10440	K10440	#	#	#	#	#	K10440	#	K10440	#	K10440	#	#	#	#	#	#	#	#	#	#	#	#	#	K10440	#	K10440	K10440	K10440	#	#	#	#	#	#	#	#	K10440	#	#	#	#	K10440	#	#	#	K10440	K10440	#
K13638	#	#	#	#	#	#	#	#	#	#	#	#	#	#	#	#	#	#	#	#	#	#	#	#	#	#	#	#	#	#	#	#	#	#	#	#	#	K13638	#	#	#	#	#	#	#	#	#	#	#
K10764	#	#	#	#	#	#	#	#	K10764	#	#	#	#	#	#	#	#	#	#	#	#	#	#	#	#	#	#	#	#	#	#	#	K10764	#	#	#	#	#	#	#	#	#	#	#	#	#	#	#	#
K07177	#	#	#	#	#	#	#	#	#	#	#	#	#	#	K07177	#	#	#	#	#	#	#	#	K07177	K07177	#	#	#	K07177	#	#	K07177	#	#	#	#	K07177	K07177	K07177	#	#	#	#	#	#	#	#	#	#
K02528	K02528	K02528	K02528	K02528	K02528	K02528	K02528	K02528	K02528	K02528	K02528	K02528	K02528	K02528	K02528	K02528	#	K02528	K02528	K02528	K02528	K02528	K02528	#	K02528	#	K02528	K02528	K02528	#	#	K02528	#	K02528	K02528	#	#	K02528	K02528	K02528	K02528	K02528	K02528	K02528	K02528	K02528	K02528	K02528	K02528
K16783	#	#	#	#	#	#	K16783	#	#	K16783	#	#	K16783	#	#	#	#	#	#	#	#	#	#	#	#	#	#	#	#	#	#	#	#	#	#	#	#	#	#	#	#	#	#	#	#	#	#	#	#
K22214	#	#	#	#	#	#	#	#	#	#	#	#	#	#	#	#	#	#	#	#	#	#	#	#	#	K22214	#	#	#	#	K22214	#	#	#	#	#	#	#	#	#	#	#	#	#	#	#	#	#	#
K21830	#	#	#	#	#	#	#	#	K21830	#	#	#	#	#	#	#	#	#	#	#	#	#	#	#	#	#	#	#	#	#	#	#	#	#	#	#	#	#	#	#	#	#	#	#	#	#	#	#	#
K07774	#	#	#	#	#	#	#	#	K07774	#	#	#	#	#	#	#	#	#	#	#	#	#	#	#	#	#	#	#	#	#	#	#	#	#	#	#	#	#	#	#	#	#	#	#	#	#	#	#	#
K04797	#	#	#	#	#	#	#	#	#	K04797	#	#	#	K04797	#	#	#	#	#	#	#	#	K04797	#	#	#	#	#	#	#	#	#	#	#	#	K04797	#	#	#	#	K04797	#	#	#	#	#	#	#	#
K15681	#	#	#	#	#	K15681	#	#	#	#	#	#	#	#	#	#	#	#	#	#	#	#	#	#	#	#	#	#	#	#	#	#	#	#	#	#	#	#	#	#	#	#	#	#	#	#	#	#	#
K02024	#	#	#	#	#	#	#	#	K02024	#	#	#	#	#	#	#	#	#	#	#	#	#	#	#	#	#	#	#	#	#	#	#	#	#	#	#	#	#	#	#	#	#	#	#	#	#	#	#	#
K00113	#	#	#	#	#	#	#	#	#	#	#	#	#	#	#	#	#	#	#	#	#	#	#	#	#	#	#	#	#	#	#	K00113	#	#	#	K00113	K00113	#	#	#	#	#	#	#	#	#	#	#	#
K06875	#	#	#	#	#	#	#	#	#	K06875	#	#	#	K06875	#	#	#	#	#	#	#	#	K06875	#	#	#	#	#	#	#	#	#	#	#	#	#	#	#	#	#	#	#	#	#	#	#	#	#	#
K11689	#	#	#	#	#	#	K11689	#	#	#	#	#	#	#	#	#	#	#	#	#	#	#	#	#	#	#	#	#	#	K11689	#	#	K11689	#	#	#	#	#	#	#	#	#	#	K11689	K11689	#	#	#	#
K03040	#	K03040	K03040	K03040	K03040	K03040	K03040	K03040	#	#	K03040	K03040	K03040	#	K03040	K03040	K03040	K03040	K03040	K03040	K03040	K03040	#	#	K03040	#	K03040	K03040	K03040	K03040	#	K03040	K03040	K03040	K03040	#	#	#	K03040	K03040	#	K03040	K03040	K03040	K03040	K03040	K03040	K03040	K03040
K04767	K04767	#	#	K04767	#	K04767	K04767	K04767	#	#	K04767	#	#	K04767	K04767	#	#	K04767	#	K04767	#	K04767	#	#	#	#	K04767	K04767	K04767	#	#	K04767	#	#	#	#	#	K04767	#	#	#	#	#	K04767	#	K04767	K04767	K04767	K04767
K18674	#	#	#	#	#	#	#	#	#	#	#	#	#	#	#	#	#	#	#	#	#	#	#	#	#	#	#	#	#	#	#	#	#	#	#	#	#	#	#	#	#	#	#	#	#	#	#	#	#
K16963	#	#	#	#	#	#	#	#	#	#	K16963	#	#	#	#	#	#	#	#	#	#	#	#	#	#	#	#	#	#	#	#	#	#	#	#	#	#	#	#	#	#	#	#	#	#	#	#	#	#
K22225	#	#	#	#	#	#	#	#	#	#	#	#	#	#	#	#	#	#	#	#	#	#	#	#	#	#	#	#	#	#	#	#	#	#	#	#	#	#	#	#	#	#	#	#	#	#	#	#	K22225
K09741	#	#	#	#	#	#	#	#	#	K09741	#	#	#	K09741	#	#	#	#	#	#	#	#	K09741	#	#	#	#	#	#	#	#	#	#	#	#	K09741	#	#	#	#	K09741	#	#	#	#	#	#	#	#
K15553	#	#	#	K15553	#	#	#	#	K15553	#	#	#	#	#	#	#	#	#	K15553	#	K15553	K15553	#	#	#	#	#	#	#	#	#	K15553	#	#	#	#	#	#	#	#	K15553	#	K15553	#	#	#	#	K15553	#
K06872	K06872	K06872	#	K06872	#	#	K06872	K06872	#	#	K06872	#	K06872	#	K06872	#	#	K06872	K06872	K06872	K06872	K06872	#	#	#	K06872	K06872	K06872	#	#	#	#	#	K06872	K06872	#	#	K06872	#	#	#	K06872	K06872	K06872	K06872	#	#	K06872	#
K00065	#	#	#	K00065	#	K00065	K00065	#	#	#	#	#	K00065	#	#	#	#	#	#	#	#	K00065	#	#	K00065	#	#	#	#	#	#	#	#	#	#	#	#	K00065	#	#	#	#	#	#	#	#	#	#	K00065
K00587	#	#	#	#	#	#	#	#	#	#	#	#	#	#	#	#	#	#	#	#	#	#	#	#	#	#	#	#	#	#	#	#	#	#	#	#	#	#	#	#	#	#	#	#	#	#	#	#	#
K00057	K00057	#	#	#	K00057	#	K00057	K00057	K00057	#	K00057	K00057	K00057	#	#	K00057	#	K00057	#	K00057	#	#	K00057	K00057	#	K00057	K00057	K00057	K00057	K00057	K00057	#	K00057	K00057	K00057	#	#	K00057	K00057	K00057	#	#	K00057	K00057	K00057	K00057	K00057	#	K00057
K18933	#	#	#	#	#	#	#	#	#	K18933	#	#	#	#	#	#	#	#	#	#	#	#	K18933	#	#	#	#	#	#	#	#	#	#	#	#	K18933	#	#	#	#	#	#	#	#	#	#	#	#	#
K06993	K06993	#	#	#	K06993	#	#	#	#	#	K06993	#	#	#	#	#	#	K06993	#	#	#	#	#	#	#	#	K06993	K06993	#	#	#	#	#	K06993	#	#	#	#	#	K06993	#	#	#	#	#	#	K06993	#	#
K22083	#	#	#	#	#	#	#	#	K22083	#	#	#	#	#	#	#	#	#	#	#	#	#	#	#	#	#	#	#	#	#	#	#	#	#	#	K22083	#	#	#	#	#	#	#	#	#	#	#	#	#
K00793	#	#	#	#	#	K00793	#	#	K00793	K00793	K00793	K00793	K00793	K00793	K00793	#	#	#	#	#	#	#	K00793	#	K00793	#	#	K00793	#	#	K00793	#	K00793	K00793	K00793	K00793	#	#	K00793	#	#	#	#	#	K00793	#	K00793	#	K00793
K02319	#	#	#	#	#	#	#	#	#	K02319	#	#	#	#	#	#	#	#	#	#	#	#	K02319	#	#	#	#	#	#	#	#	#	#	#	#	#	#	#	#	#	#	#	#	#	#	#	#	#	#
K03687	K03687	K03687	K03687	K03687	K03687	K03687	K03687	K03687	K03687	K03687	K03687	K03687	K03687	K03687	K03687	K03687	#	K03687	K03687	K03687	K03687	K03687	K03687	K03687	K03687	#	K03687	K03687	K03687	K03687	#	K03687	#	K03687	K03687	K03687	#	#	K03687	K03687	K03687	K03687	K03687	K03687	K03687	#	#	K03687	K03687
K20922	#	#	#	#	#	#	#	#	#	#	#	#	#	#	#	#	#	#	#	#	#	#	#	#	#	#	#	#	#	#	#	#	#	#	#	#	#	#	#	#	#	#	#	#	K20922	#	#	#	#
K17246	#	#	#	#	#	#	K17246	#	#	#	#	K17246	K17246	#	#	K17246	#	#	#	#	K17246	#	#	#	#	#	#	#	#	#	#	#	#	#	#	#	#	#	#	#	#	#	#	#	#	#	K17246	#	#
K01208	#	K01208	K01208	#	#	K01208	#	#	#	#	#	#	#	#	K01208	K01208	#	#	K01208	#	K01208	#	#	K01208	#	#	#	#	#	#	#	#	#	#	#	#	#	#	#	#	#	K01208	#	#	#	#	#	#	#
K14162	#	K14162	#	#	#	K14162	#	#	#	#	#	K14162	#	#	#	#	#	K14162	K14162	K14162	K14162	#	#	#	#	#	#	#	K14162	#	#	#	#	#	#	#	#	#	#	#	#	K14162	K14162	K14162	#	#	#	#	#
K20534	#	#	#	#	#	#	#	K20534	K20534	#	#	#	#	#	#	#	#	#	#	#	#	#	#	#	#	#	#	#	#	#	K20534	#	#	#	#	#	K20534	#	#	#	#	#	K20534	#	#	#	#	#	#
K03580	#	#	#	#	#	#	#	#	#	#	#	#	#	#	#	#	#	#	#	#	#	#	#	#	#	#	#	#	#	#	#	#	#	#	#	#	#	#	#	#	#	#	#	#	#	#	#	#	#
K02342	#	#	#	K02342	#	#	#	#	#	K02342	K02342	K02342	#	#	#	#	#	K02342	#	#	#	K02342	#	#	#	K02342	#	#	#	#	#	#	K02342	K02342	#	#	K02342	#	#	#	#	#	#	K02342	#	#	K02342	K02342	K02342
K03887	#	#	#	#	#	#	#	#	#	#	#	#	#	#	#	#	#	#	#	#	#	#	#	#	#	#	#	#	#	#	#	K03887	#	#	#	#	#	#	#	#	#	#	#	#	#	#	#	#	#
K01770	#	#	#	#	K01770	#	#	K01770	K01770	#	K01770	K01770	#	#	#	K01770	K01770	#	#	K01770	#	#	#	#	K01770	K01770	K01770	K01770	#	K01770	#	K01770	K01770	K01770	K01770	K01770	K01770	K01770	K01770	K01770	#	#	K01770	K01770	#	#	K01770	#	K01770
K07707	#	#	K07707	#	#	#	#	#	#	#	#	#	#	#	#	#	#	#	#	#	#	#	#	#	#	#	#	#	#	#	#	#	#	#	#	#	#	#	#	#	#	#	#	#	#	#	#	#	#
K13935	#	#	#	#	#	#	#	#	K13935	#	#	#	#	#	#	#	#	#	#	#	#	#	#	#	#	#	#	#	#	#	#	#	#	#	#	#	#	#	#	#	#	#	#	#	#	#	#	#	#
K00929	#	#	#	#	K00929	#	#	#	#	#	#	#	#	#	#	#	#	#	#	#	#	#	#	K00929	#	#	#	#	#	K00929	#	#	K00929	K00929	#	#	#	#	#	#	#	#	#	#	#	#	#	#	#
K04027	K04027	#	#	#	#	#	#	#	#	#	#	#	#	#	#	#	#	#	#	#	#	K04027	#	#	#	#	K04027	#	#	#	#	#	#	#	#	#	#	#	#	K04027	#	#	#	#	#	#	#	#	#
K16558	#	#	#	#	#	#	#	#	#	#	#	#	#	#	#	#	#	#	#	#	#	#	#	#	#	#	#	#	#	#	#	#	#	#	#	#	#	#	#	#	#	#	#	#	#	#	#	#	#
K00002	#	#	#	K00002	#	#	K00002	#	#	#	#	#	#	#	#	#	K00002	#	#	#	#	K00002	#	#	#	#	#	#	#	#	#	#	#	#	#	#	#	#	#	#	#	#	#	#	#	#	#	#	#
K02231	#	#	#	K02231	K02231	K02231	#	K02231	K02231	#	K02231	K02231	#	#	K02231	K02231	#	#	#	K02231	#	#	#	#	#	#	K02231	K02231	#	#	#	K02231	K02231	#	#	#	#	K02231	K02231	K02231	#	K02231	#	K02231	#	#	#	#	K02231
K06176	#	#	#	#	#	#	#	#	K06176	K06176	#	#	#	K06176	#	#	#	#	#	#	#	#	K06176	#	#	#	#	#	#	#	#	#	K06176	#	#	K06176	#	#	#	#	K06176	#	#	#	#	#	#	#	#
K03640	#	#	#	#	#	#	#	#	K03640	#	#	#	#	#	#	#	#	#	#	#	#	#	#	#	#	K03640	#	#	#	#	#	#	#	#	#	#	#	#	#	#	#	#	#	#	#	#	#	#	#
K03220	#	#	#	#	#	#	#	#	K03220	#	#	#	#	#	#	#	#	#	#	#	#	#	#	#	#	#	#	#	#	#	#	#	#	#	#	#	#	#	#	#	#	#	#	#	#	#	#	#	#
K11534	#	#	#	#	#	#	#	#	#	#	#	#	#	#	#	#	#	#	#	#	#	#	#	#	#	#	#	#	#	#	#	#	#	#	#	#	#	#	#	#	#	#	#	#	#	#	#	#	#
K00021	#	#	#	#	#	#	#	#	#	K00021	#	#	#	K00021	#	#	K00021	#	#	#	#	#	K00021	#	#	#	#	#	#	#	#	#	#	#	#	#	#	#	#	#	K00021	#	#	#	#	#	#	#	#
K00603	#	K00603	#	#	K00603	#	#	#	#	#	#	#	#	#	#	#	#	#	K00603	#	K00603	#	#	#	#	K00603	#	K00603	K00603	K00603	K00603	#	#	K00603	K00603	#	#	#	#	#	#	K00603	#	#	#	K00603	#	#	#
K13963	#	#	#	#	#	#	#	#	#	#	#	#	#	#	#	#	K13963	#	#	#	#	#	#	#	K13963	#	#	K13963	#	#	K13963	#	#	K13963	#	#	#	#	#	#	#	#	#	#	#	#	#	K13963	#
K12700	#	#	K12700	#	#	#	#	#	#	#	K12700	#	#	#	#	K12700	#	#	#	#	#	#	#	#	#	#	K12700	#	#	#	#	#	#	#	#	#	#	#	#	K12700	#	#	#	#	#	#	#	#	#
K06413	#	#	#	K06413	#	K06413	#	#	#	#	#	#	#	#	K06413	#	#	K06413	#	K06413	K06413	K06413	#	#	K06413	#	#	#	K06413	#	#	#	#	#	#	#	#	#	K06413	K06413	#	K06413	#	#	#	K06413	#	K06413	K06413
K14980	#	#	#	#	#	#	#	#	#	#	#	#	#	#	#	#	#	#	#	#	#	#	#	#	#	#	#	#	#	#	#	#	#	#	#	#	#	#	#	#	#	#	#	#	#	#	#	#	#
K02112	K02112	K02112	#	#	K02112	K02112	K02112	K02112	K02112	#	K02112	K02112	#	#	#	#	#	#	K02112	K02112	#	K02112	#	#	K02112	K02112	K02112	#	#	#	#	#	#	K02112	K02112	#	K02112	#	K02112	#	#	K02112	K02112	#	#	#	#	#	K02112
K00797	#	#	#	K00797	#	#	K00797	#	K00797	#	#	#	K00797	#	#	#	K00797	K00797	K00797	K00797	K00797	K00797	K00797	#	K00797	#	#	#	K00797	#	#	K00797	K00797	#	#	#	K00797	#	#	K00797	#	K00797	K00797	K00797	K00797	K00797	#	#	K00797
K20037	#	#	#	#	#	#	#	#	#	#	#	#	#	#	#	#	#	#	#	#	#	#	#	#	K20037	#	#	K20037	#	#	#	#	#	#	#	#	#	#	#	#	#	#	#	#	#	K20037	#	#	#
K17734	K17734	#	#	#	K17734	#	K17734	K17734	#	#	K17734	#	K17734	#	#	K17734	K17734	#	#	#	#	#	#	#	#	#	K17734	#	K17734	#	#	#	#	#	K17734	#	#	#	#	K17734	#	K17734	#	#	K17734	#	#	#	K17734
K02509	#	#	#	#	#	#	#	#	#	#	#	#	#	#	#	#	#	#	#	#	#	#	#	#	#	#	#	#	#	#	#	#	#	#	#	#	K02509	#	#	#	#	#	#	#	#	#	#	#	#
K22311	#	#	#	#	#	#	#	#	#	#	#	#	#	#	#	#	#	#	#	#	#	#	#	#	#	#	#	#	#	#	#	#	#	#	#	#	#	#	#	#	#	#	K22311	#	#	#	#	#	#
K19519	#	#	#	#	#	#	#	#	#	#	#	#	#	#	#	#	#	#	#	#	#	#	K19519	#	#	#	#	#	#	#	#	#	#	#	#	#	#	#	#	#	#	#	#	#	#	#	#	#	#
K15226	#	#	#	#	#	#	K15226	#	#	#	#	#	#	#	#	#	#	#	#	#	#	#	#	#	#	#	#	#	#	#	#	#	#	#	#	#	#	#	#	#	#	#	#	#	#	#	#	#	#
K04655	K04655	#	#	#	K04655	K04655	#	#	#	K04655	K04655	#	#	K04655	K04655	K04655	K04655	K04655	K04655	#	#	#	K04655	#	K04655	#	K04655	K04655	#	#	#	K04655	#	#	K04655	#	#	#	#	K04655	#	#	K04655	K04655	K04655	K04655	#	#	K04655
K02952	#	K02952	#	K02952	K02952	#	K02952	K02952	#	K02952	K02952	K02952	K02952	K02952	K02952	K02952	K02952	K02952	K02952	K02952	#	K02952	K02952	#	K02952	K02952	K02952	K02952	K02952	K02952	#	#	K02952	K02952	K02952	#	K02952	K02952	K02952	K02952	K02952	K02952	K02952	K02952	K02952	K02952	K02952	K02952	K02952
K02666	#	K02666	#	#	#	#	#	#	K02666	#	#	#	#	#	#	#	#	#	K02666	#	#	#	#	#	#	#	#	#	K02666	#	#	K02666	K02666	#	#	#	#	#	#	#	#	#	#	#	#	#	K02666	K02666	#
K11383	#	#	#	#	#	#	#	#	K11383	#	#	#	#	#	#	#	#	#	#	#	#	#	#	#	K11383	#	#	#	#	#	#	#	#	#	#	#	#	#	K11383	#	#	#	#	#	#	#	#	#	#
K11752	#	#	K11752	#	#	K11752	#	#	#	#	K11752	K11752	K11752	#	K11752	#	#	#	#	#	#	#	#	#	K11752	#	#	K11752	#	#	#	#	K11752	K11752	K11752	#	#	#	K11752	#	#	#	#	#	K11752	#	K11752	#	K11752
K10195	#	#	#	#	#	#	#	#	#	#	#	#	#	#	#	#	#	#	#	#	#	#	#	#	#	#	#	#	#	#	#	#	#	#	#	#	#	#	#	#	#	#	#	#	#	#	#	#	#
K18008	#	#	#	#	#	#	#	#	#	#	#	#	#	#	#	#	#	#	#	#	#	#	#	#	#	#	#	#	#	#	#	#	#	#	#	#	#	#	#	#	#	#	K18008	#	#	#	#	#	K18008
K03892	K03892	K03892	#	K03892	K03892	#	#	#	#	K03892	K03892	#	K03892	#	#	#	#	K03892	#	#	K03892	#	K03892	K03892	#	K03892	#	#	#	#	#	#	#	K03892	#	K03892	#	#	K03892	#	#	K03892	#	#	#	K03892	#	#	K03892
K12536	#	#	#	#	#	#	#	#	#	#	#	#	#	#	#	#	#	#	#	#	#	#	#	#	#	#	#	#	#	#	#	#	#	#	#	#	#	#	#	#	#	#	#	#	#	#	#	#	#
K13927	#	#	K13927	#	#	#	#	#	#	#	#	#	#	#	#	#	#	#	#	#	#	#	#	K13927	#	#	#	#	K13927	#	#	#	#	#	#	#	#	#	#	#	#	#	#	#	#	#	#	#	#
K12573	K12573	#	K12573	#	K12573	#	#	K12573	K12573	#	K12573	K12573	#	#	#	K12573	#	#	#	K12573	#	#	#	#	K12573	#	K12573	K12573	#	K12573	#	#	#	K12573	K12573	K12573	#	#	K12573	K12573	#	#	#	#	K12573	#	K12573	#	K12573
K22298	#	#	#	#	#	#	#	#	#	#	#	#	#	#	#	#	#	#	#	#	#	#	#	#	#	#	#	#	#	#	#	#	#	#	#	#	#	#	#	#	#	#	#	#	#	#	#	#	#
K03088	#	#	#	#	#	#	#	#	#	#	#	#	#	#	#	#	K03088	#	#	#	#	K03088	#	K03088	#	#	#	#	#	#	#	#	#	#	#	#	#	#	K03088	#	#	#	#	#	#	#	K03088	#	#
K02879	#	K02879	K02879	K02879	K02879	K02879	K02879	K02879	#	#	K02879	#	K02879	#	K02879	K02879	K02879	K02879	#	K02879	K02879	K02879	#	#	K02879	#	K02879	K02879	K02879	K02879	#	K02879	#	K02879	K02879	#	#	K02879	K02879	K02879	#	K02879	K02879	K02879	K02879	K02879	K02879	K02879	K02879
K06979	#	#	#	#	#	#	#	#	#	#	#	#	#	#	#	#	#	#	#	#	#	#	#	#	#	#	#	#	#	#	#	#	#	#	#	#	#	#	#	#	#	#	#	#	#	#	#	#	#
K19592	#	#	#	#	#	#	#	#	K19592	#	#	#	#	#	#	#	#	#	#	#	#	#	#	#	#	#	#	#	#	#	#	#	#	#	#	#	#	#	#	#	#	#	#	#	#	#	#	#	#
K01966	#	#	#	#	#	#	#	#	#	#	#	#	#	#	#	#	#	#	#	#	#	#	#	#	K01966	#	#	#	#	#	#	#	#	#	#	#	#	#	K01966	#	#	#	#	#	#	#	#	#	#
K03577	#	#	#	#	#	#	#	#	K03577	#	#	#	#	#	#	#	#	#	#	#	#	#	#	#	#	#	#	#	#	#	#	#	#	#	#	#	#	#	#	#	#	#	#	#	#	#	#	#	#
K01420	#	#	#	#	#	#	#	K01420	K01420	#	K01420	#	#	#	#	#	#	#	#	#	#	K01420	#	#	#	#	#	#	#	#	#	K01420	K01420	#	#	#	#	#	#	#	#	#	#	#	#	#	#	#	#
K07670	#	#	#	#	#	#	#	#	#	#	#	#	#	#	#	#	#	#	#	#	#	#	#	#	#	#	#	#	#	#	#	#	#	#	#	#	K07670	#	#	#	#	#	#	#	K07670	#	#	#	#
K01725	#	#	#	#	#	#	#	#	K01725	#	#	#	#	#	#	#	#	#	#	#	#	#	#	#	#	#	#	#	#	#	#	#	#	#	#	#	#	#	#	#	#	#	#	#	#	#	#	#	#
K09812	K09812	#	#	#	#	#	K09812	K09812	K09812	#	K09812	K09812	K09812	#	#	K09812	K09812	K09812	#	K09812	#	#	#	K09812	#	#	#	K09812	K09812	K09812	#	#	K09812	K09812	K09812	#	K09812	#	K09812	#	#	#	K09812	#	#	#	#	#	K09812
K21686	#	#	#	#	#	#	#	#	#	#	#	#	#	#	#	#	#	#	#	#	#	#	#	#	#	#	#	#	#	#	#	#	#	#	#	#	#	#	#	#	#	#	#	#	#	#	#	#	#
K00342	#	#	#	K00342	#	#	#	#	K00342	#	#	#	#	K00342	#	#	#	#	#	#	#	K00342	#	#	K00342	#	#	#	#	#	#	K00342	#	#	#	#	K00342	#	#	#	K00342	#	K00342	#	#	#	#	#	K00342
K14653	#	#	#	#	#	#	#	#	#	#	#	#	#	#	#	#	#	#	#	#	#	#	#	#	#	#	#	#	#	#	#	#	#	#	#	K14653	#	#	#	#	#	#	#	#	#	#	#	#	#
K22902	#	#	#	#	#	#	#	#	#	#	#	#	#	#	#	#	#	#	#	#	#	#	#	#	#	#	#	#	#	#	#	#	K22902	#	#	#	K22902	#	#	#	#	#	#	#	#	#	#	#	#
K05516	#	K05516	K05516	#	#	#	#	#	K05516	#	K05516	K05516	#	#	#	K05516	K05516	#	#	#	#	#	#	#	#	#	K05516	#	#	#	#	#	#	K05516	#	#	#	#	K05516	K05516	#	K05516	#	#	K05516	#	#	#	#
K09922	#	#	#	#	#	#	#	#	#	#	#	#	#	#	#	#	#	#	#	#	#	#	#	#	#	#	#	#	#	#	K09922	#	#	K09922	#	#	#	#	#	#	#	#	K09922	#	#	#	#	#	#
K01751	#	#	#	#	#	#	#	#	#	#	#	#	#	#	#	#	#	#	#	K01751	#	#	#	#	#	#	K01751	K01751	#	#	#	#	#	#	#	#	#	#	#	#	#	#	#	K01751	#	#	#	#	K01751
K10218	#	#	#	#	#	#	#	#	#	#	#	#	#	#	K10218	#	#	#	#	#	#	K10218	#	#	#	#	#	#	K10218	#	#	#	#	#	#	#	#	#	#	#	#	#	#	#	#	#	#	#	#
K07316	K07316	K07316	K07316	#	K07316	#	#	#	#	K07316	#	#	#	#	#	#	K07316	#	#	#	#	#	#	K07316	#	K07316	K07316	#	#	#	K07316	K07316	#	K07316	K07316	K07316	#	K07316	K07316	#	#	K07316	#	K07316	#	#	#	#	#
K00252	#	#	#	#	#	#	#	#	#	#	#	#	#	#	#	#	#	#	#	#	#	#	#	#	K00252	#	#	#	#	#	#	K00252	K00252	#	#	#	#	#	#	#	#	#	#	#	#	#	#	#	#
K11959	#	#	#	#	#	#	#	#	K11959	#	#	#	#	#	#	#	#	#	#	#	#	#	#	#	#	#	#	#	#	#	#	#	#	#	#	#	#	#	#	#	#	#	#	#	#	#	#	#	#
K06079	#	#	#	#	#	#	#	#	#	#	#	#	#	#	#	#	#	#	#	#	#	#	#	#	#	#	#	#	#	#	#	#	#	#	#	#	#	#	#	#	#	#	#	#	#	#	#	#	#
K04045	#	#	#	#	#	#	#	#	#	#	#	#	#	#	#	#	#	#	#	#	#	#	#	#	#	#	#	#	#	K04045	#	#	#	#	#	#	#	#	#	#	#	#	#	#	#	#	#	#	#
K22452	#	#	#	#	#	#	#	#	#	#	#	#	#	#	#	#	#	#	#	#	#	#	#	#	#	#	#	#	#	#	#	#	#	#	#	#	#	#	#	#	#	#	#	#	#	#	#	#	#
K15554	#	#	#	K15554	#	K15554	#	#	K15554	#	#	#	#	K15554	#	#	#	#	#	K15554	K15554	K15554	#	#	#	#	#	#	#	#	#	K15554	#	#	#	#	#	#	#	#	#	#	#	K15554	K15554	#	K15554	K15554	#
K07508	#	#	#	#	#	#	#	#	#	#	#	#	#	#	#	#	#	#	#	#	#	#	#	#	#	#	#	#	#	#	#	#	#	#	#	#	#	#	#	#	#	#	#	#	#	#	#	#	#
K01684	#	#	#	#	#	#	#	#	K01684	#	#	#	#	#	K01684	#	K01684	#	#	#	#	#	#	#	#	#	#	#	#	#	#	#	#	#	#	#	#	#	#	#	#	#	#	#	#	#	#	#	K01684
K03412	K03412	K03412	#	K03412	K03412	K03412	K03412	K03412	#	K03412	#	#	#	K03412	#	K03412	#	K03412	K03412	K03412	#	#	#	#	#	#	K03412	#	#	K03412	#	#	#	#	K03412	#	#	K03412	K03412	K03412	#	K03412	K03412	#	K03412	#	K03412	K03412	K03412
K11777	#	#	#	#	#	#	#	#	#	#	#	#	#	#	#	#	#	#	#	#	#	#	#	#	#	#	#	#	#	K11777	#	#	#	#	#	#	#	#	#	#	#	#	#	#	#	#	#	#	#
K02481	#	#	#	#	#	#	#	#	K02481	#	#	#	#	#	#	#	#	#	#	#	#	#	#	K02481	K02481	#	#	#	#	K02481	#	#	#	#	#	#	#	#	#	#	#	#	#	K02481	K02481	#	#	#	#
K03390	#	#	#	#	#	#	#	#	#	K03390	#	K03390	#	K03390	#	K03390	#	#	#	#	#	#	K03390	K03390	K03390	#	#	#	#	#	K03390	#	#	#	#	#	#	#	#	#	#	#	#	#	#	#	#	#	#
K01259	#	#	#	#	#	#	#	#	K01259	#	#	#	#	#	#	#	#	#	#	#	#	#	#	#	#	#	#	#	#	#	#	#	#	#	#	#	#	#	#	#	#	#	#	#	#	#	#	#	K01259
K07002	#	#	K07002	#	#	#	#	#	K07002	#	#	#	#	#	#	#	#	#	#	#	#	#	#	#	#	#	#	#	#	#	#	#	#	#	#	#	#	#	#	#	#	#	#	#	#	#	#	#	#
K21219	#	#	#	#	#	#	#	#	#	#	#	#	#	K21219	K21219	#	#	#	#	#	#	#	#	#	#	#	#	#	#	#	#	#	#	#	#	#	#	#	#	#	K21219	#	#	#	#	#	#	#	K21219
K03616	K03616	K03616	#	K03616	#	#	K03616	K03616	#	#	K03616	#	K03616	#	K03616	K03616	K03616	K03616	K03616	K03616	K03616	K03616	#	K03616	K03616	#	K03616	K03616	K03616	#	#	#	K03616	#	K03616	#	#	#	K03616	K03616	#	#	K03616	#	#	K03616	K03616	#	#
K07775	#	#	#	K07775	#	K07775	#	#	#	#	#	#	K07775	#	K07775	#	#	#	#	#	#	K07775	#	#	K07775	#	#	#	#	#	#	#	#	K07775	#	#	#	K07775	#	#	#	#	#	K07775	#	#	#	#	#
K02410	K02410	K02410	#	K02410	K02410	K02410	K02410	#	#	#	K02410	#	K02410	#	K02410	K02410	K02410	K02410	K02410	K02410	#	K02410	#	#	K02410	#	K02410	#	#	K02410	#	#	#	#	K02410	#	#	#	K02410	K02410	#	K02410	K02410	K02410	#	#	K02410	#	K02410
K02505	#	#	#	#	#	#	#	#	#	#	#	#	#	#	#	#	#	#	#	#	#	#	#	#	#	#	#	#	#	#	#	#	#	#	#	#	#	#	#	#	#	#	#	#	#	#	#	#	#
K20902	#	#	#	#	#	#	#	#	#	#	#	#	#	#	#	#	#	#	#	#	#	#	#	#	#	#	#	#	#	#	#	#	#	#	#	#	#	#	#	#	#	#	#	#	#	#	#	#	#
K03237	#	#	#	#	#	#	#	#	#	K03237	#	#	#	K03237	#	#	#	#	#	#	#	#	#	#	#	#	#	#	#	#	#	#	#	#	#	K03237	#	#	#	#	K03237	#	#	#	#	#	#	#	#
K02859	#	#	K02859	#	#	#	#	#	#	#	#	#	#	#	#	#	#	#	#	#	#	#	#	#	#	#	#	#	#	#	#	#	#	#	#	#	#	#	#	#	#	#	#	#	#	#	#	#	#
K22882	#	#	#	#	#	#	#	#	#	#	#	#	#	#	#	#	#	#	#	#	#	#	#	#	#	#	#	#	#	#	#	#	#	#	#	#	#	#	#	#	#	#	#	#	#	#	#	#	#
K02387	K02387	K02387	#	K02387	K02387	K02387	K02387	#	#	#	K02387	#	K02387	#	K02387	K02387	#	K02387	K02387	K02387	K02387	K02387	#	#	K02387	#	K02387	#	#	K02387	#	#	#	#	K02387	#	#	K02387	K02387	K02387	#	K02387	K02387	#	#	K02387	K02387	K02387	K02387
K02025	K02025	#	K02025	#	K02025	#	#	#	#	#	#	K02025	#	#	#	#	#	K02025	#	#	#	#	#	K02025	#	#	#	K02025	#	#	#	#	#	#	#	#	K02025	#	#	#	#	#	#	#	#	#	#	#	#
K07397	K07397	K07397	#	K07397	#	K07397	#	K07397	#	#	#	K07397	#	#	#	#	#	K07397	K07397	#	K07397	K07397	#	#	K07397	K07397	#	#	K07397	#	#	#	#	K07397	#	#	K07397	#	#	#	#	#	K07397	#	#	#	K07397	K07397	K07397
K08851	#	#	#	#	#	#	#	#	#	#	#	#	#	K08851	#	#	#	#	#	#	#	#	#	#	#	#	#	#	#	#	#	#	#	#	#	#	#	#	#	#	#	#	#	#	#	#	#	#	#
K03093	#	K03093	#	#	#	#	#	#	#	#	#	#	#	#	#	#	#	#	K03093	#	K03093	#	#	#	#	#	#	K03093	#	#	#	#	#	#	#	#	#	#	#	#	#	K03093	#	K03093	#	#	#	K03093	K03093
K07149	#	#	#	#	#	#	#	#	#	#	K07149	#	#	#	K07149	#	#	#	#	K07149	#	#	#	#	K07149	#	K07149	#	#	#	#	#	#	#	#	#	#	K07149	#	#	#	#	#	K07149	K07149	#	#	#	#
K15987	K15987	#	#	K15987	K15987	K15987	#	K15987	#	K15987	K15987	#	K15987	K15987	K15987	K15987	#	K15987	#	K15987	#	#	K15987	#	#	K15987	K15987	K15987	K15987	K15987	#	#	#	K15987	K15987	K15987	#	K15987	K15987	K15987	K15987	K15987	K15987	K15987	K15987	K15987	#	K15987	K15987
K14941	#	#	#	#	#	#	#	#	#	K14941	#	#	#	#	#	#	#	#	#	#	#	#	K14941	#	#	#	#	#	#	#	#	#	#	#	#	K14941	#	#	#	#	#	#	#	#	#	#	#	#	#
K20492	#	#	#	#	#	#	#	#	#	#	#	#	#	#	#	#	#	#	#	#	#	#	#	#	#	#	#	#	#	#	#	#	#	#	#	#	#	#	#	#	#	#	#	#	#	#	#	#	#
K19092	#	#	#	#	#	#	#	#	#	#	#	#	#	#	#	#	#	#	#	#	#	#	#	#	#	#	#	#	#	#	#	#	K19092	#	K19092	#	#	#	#	#	#	#	#	#	#	#	#	#	K19092
K14103	#	#	#	#	#	#	#	#	#	#	#	#	#	#	#	#	#	#	#	#	#	#	#	#	#	#	#	#	#	#	#	#	#	#	#	K14103	#	#	#	#	#	#	#	#	#	#	#	#	#
K07666	#	#	#	#	#	#	#	#	K07666	#	#	#	#	#	#	#	#	#	#	#	#	#	#	#	#	#	#	#	#	#	#	#	#	#	#	#	#	#	#	#	#	#	#	#	#	#	#	#	#
K22431	K22431	#	#	#	#	#	#	#	#	#	K22431	#	K22431	#	#	#	#	#	#	#	#	#	#	#	#	#	K22431	#	#	#	#	#	#	#	#	#	#	#	#	K22431	#	#	#	#	#	#	#	#	#
K18941	#	#	#	#	#	#	#	#	#	#	#	#	#	#	#	#	#	#	#	#	#	#	#	#	#	#	#	#	#	#	#	#	#	#	#	#	#	#	#	#	#	#	#	#	#	#	K18941	#	#
K13829	K13829	#	#	K13829	#	K13829	K13829	#	#	#	#	K13829	#	#	K13829	#	#	K13829	#	K13829	K13829	K13829	#	#	#	#	K13829	#	#	K13829	#	#	K13829	#	#	#	K13829	#	#	#	#	#	K13829	#	#	#	K13829	K13829	#
K19696	#	#	#	#	#	#	#	#	#	#	#	#	#	#	#	#	#	#	#	#	#	#	#	#	#	#	#	#	#	#	#	#	K19696	#	#	#	#	#	#	#	#	#	#	#	#	#	#	#	#
K01619	#	K01619	K01619	K01619	K01619	#	#	K01619	#	#	#	K01619	K01619	#	K01619	#	K01619	K01619	K01619	K01619	#	#	#	K01619	K01619	#	K01619	K01619	K01619	K01619	#	#	#	K01619	K01619	K01619	K01619	#	K01619	K01619	#	#	K01619	K01619	K01619	K01619	K01619	K01619	#
K13275	#	#	#	#	#	K13275	#	#	#	#	#	#	#	#	#	#	#	#	#	#	#	#	#	#	#	#	#	#	#	#	#	#	#	#	#	#	#	#	#	#	#	#	K13275	#	#	#	#	#	K13275
K03918	#	#	#	#	#	#	#	#	#	#	#	#	#	#	#	#	#	#	#	#	#	#	#	#	#	#	#	#	#	K03918	#	#	#	#	#	#	#	#	#	#	#	#	#	#	K03918	#	#	#	#
K03780	#	#	K03780	#	#	#	#	#	#	#	#	#	#	#	#	#	#	#	#	#	#	#	#	K03780	#	#	#	#	#	#	#	#	#	#	#	#	#	#	#	#	#	#	#	#	#	#	#	#	#
K03183	K03183	#	K03183	K03183	#	K03183	#	#	#	#	K03183	K03183	#	#	K03183	#	#	#	#	#	#	#	#	#	K03183	K03183	#	#	#	#	K03183	K03183	K03183	#	#	#	K03183	K03183	#	#	#	#	#	#	K03183	#	#	#	K03183
K03709	#	#	K03709	#	#	#	K03709	K03709	#	#	#	#	K03709	K03709	#	#	#	K03709	#	#	#	#	#	#	K03709	K03709	K03709	#	#	#	#	#	#	#	#	K03709	K03709	#	#	#	K03709	#	K03709	#	K03709	#	K03709	K03709	#
K09147	#	#	#	#	#	#	#	#	#	#	#	#	#	#	#	#	#	#	#	#	#	#	#	#	#	#	#	#	#	#	#	#	#	#	#	#	#	#	#	#	#	#	#	#	#	#	#	#	#
K07029	#	K07029	K07029	K07029	K07029	K07029	#	#	#	#	K07029	#	K07029	K07029	K07029	#	#	K07029	K07029	K07029	K07029	K07029	#	K07029	#	#	K07029	#	#	#	#	K07029	#	#	K07029	#	#	#	#	K07029	#	#	K07029	#	K07029	#	#	K07029	#
K03808	#	#	#	#	#	#	#	#	#	#	#	#	#	#	#	#	#	#	#	#	#	#	#	#	#	#	#	#	#	#	#	#	K03808	#	#	#	#	#	#	#	#	#	#	#	#	#	#	#	#
K07722	#	#	#	K07722	#	K07722	#	#	#	K07722	#	#	#	#	K07722	#	#	#	#	#	#	K07722	K07722	#	K07722	#	#	#	#	K07722	#	#	#	#	#	#	#	#	K07722	#	#	#	K07722	#	#	#	#	#	#
K03446	#	#	#	#	#	#	#	#	#	#	#	#	#	#	#	#	#	#	#	#	#	#	#	#	#	#	#	#	#	#	#	#	#	#	#	#	#	#	#	#	#	#	#	#	#	#	#	#	#
K00424	#	#	#	#	#	#	#	#	#	#	#	#	#	#	#	#	#	#	#	#	#	#	#	#	#	#	#	#	#	#	#	#	K00424	#	#	#	#	#	#	#	#	#	#	#	#	#	#	#	#
K15866	#	#	#	#	#	#	#	#	#	#	#	#	#	#	#	#	#	#	#	#	#	#	#	#	K15866	#	#	#	#	#	#	#	#	#	#	#	#	#	#	#	#	#	#	K15866	#	#	#	#	K15866
K10229	#	K10229	#	#	#	#	#	#	#	#	#	#	#	#	#	#	#	#	#	#	#	K10229	#	#	#	#	#	#	#	#	#	#	#	#	#	#	#	#	#	#	#	#	#	#	#	#	#	#	#
K07148	#	#	#	#	#	#	#	#	#	#	#	#	#	#	#	#	#	#	#	#	#	#	#	#	#	#	#	#	#	#	#	K07148	#	#	#	#	#	#	#	#	#	#	#	#	#	#	#	#	#
K03475	#	#	#	#	#	#	#	#	#	#	#	#	K03475	#	#	#	#	#	#	#	#	#	#	#	#	#	#	#	#	#	#	#	#	#	#	#	#	K03475	#	#	#	K03475	#	#	#	#	#	#	#
K00684	#	#	#	#	#	#	#	#	K00684	#	#	#	#	#	#	#	#	#	#	#	#	#	#	#	#	#	#	#	#	#	#	#	#	#	#	#	#	#	#	#	#	#	#	#	#	#	#	#	#
K05967	#	K05967	#	K05967	#	#	#	#	#	#	#	K05967	#	#	#	#	#	#	K05967	#	K05967	K05967	#	#	#	#	#	#	#	#	#	K05967	#	#	#	#	#	#	#	#	#	#	#	#	#	#	#	#	#
K09136	#	#	#	#	#	#	#	#	K09136	#	#	#	#	K09136	#	#	#	#	#	#	#	#	K09136	#	#	#	#	#	#	#	#	#	#	#	#	K09136	#	#	#	#	K09136	#	#	#	K09136	#	#	#	#
K06187	K06187	K06187	#	K06187	K06187	K06187	K06187	K06187	#	#	K06187	#	K06187	#	K06187	K06187	#	K06187	K06187	K06187	K06187	K06187	#	#	K06187	K06187	K06187	K06187	K06187	K06187	K06187	K06187	#	K06187	K06187	K06187	K06187	#	K06187	K06187	#	K06187	K06187	K06187	K06187	#	#	K06187	K06187
K20862	#	#	#	#	#	K20862	K20862	#	K20862	#	#	#	K20862	K20862	#	#	#	#	#	#	#	#	#	#	#	#	#	#	#	#	#	#	#	#	#	#	#	#	#	#	K20862	#	#	K20862	#	K20862	#	#	#
K00087	K00087	#	#	#	#	#	#	#	#	#	#	#	#	#	#	#	#	#	#	#	#	#	#	K00087	#	#	#	#	K00087	#	#	#	#	#	#	#	#	#	#	#	#	#	#	#	K00087	#	#	#	#
K15792	#	#	#	K15792	#	K15792	#	#	#	#	#	#	#	#	#	#	#	#	#	#	#	K15792	#	#	#	#	#	#	#	#	#	#	#	#	#	#	#	#	#	#	#	#	#	#	#	#	#	#	#
K18459	#	#	#	#	#	#	#	#	#	#	#	#	#	#	#	#	#	#	#	#	#	#	#	#	K18459	#	#	#	#	#	#	#	#	#	#	#	#	#	#	K18459	#	#	#	#	#	#	#	#	#
K06378	K06378	#	#	K06378	K06378	K06378	K06378	K06378	#	#	K06378	K06378	K06378	#	K06378	#	K06378	K06378	K06378	#	K06378	K06378	#	#	K06378	#	K06378	#	K06378	#	#	#	#	#	#	K06378	#	#	K06378	K06378	#	K06378	K06378	K06378	K06378	K06378	#	K06378	K06378
K02912	#	#	#	#	#	#	#	#	#	K02912	#	#	#	K02912	#	#	#	#	#	#	#	#	K02912	#	#	#	#	#	#	#	#	#	#	#	#	#	#	#	#	#	K02912	#	#	#	#	#	#	#	#
K05966	#	#	#	#	#	#	#	#	#	K05966	#	#	#	#	#	#	#	#	#	#	#	#	K05966	K05966	#	#	#	K05966	#	K05966	#	#	#	#	#	K05966	#	#	#	#	#	#	#	K05966	K05966	#	#	#	#
K13601	#	#	#	#	#	#	#	#	#	#	#	#	#	#	#	#	#	#	#	#	#	#	#	#	#	#	#	#	#	#	#	#	#	#	#	#	#	#	#	#	#	#	#	#	#	#	#	#	#
K10530	#	#	#	#	#	#	#	#	#	#	#	#	#	#	#	#	#	#	#	#	#	#	#	#	#	#	#	#	#	#	#	#	#	#	#	#	#	#	#	#	#	#	#	#	#	#	#	#	#
K08589	#	#	#	#	#	#	#	#	#	#	#	#	#	#	#	#	#	#	#	#	#	#	#	#	#	#	#	#	#	#	#	#	#	#	#	#	#	#	#	#	#	#	#	#	#	#	#	#	#
K01958	#	#	#	#	K01958	#	#	#	#	#	K01958	#	#	#	#	#	#	#	#	#	#	#	#	#	#	#	#	#	#	K01958	#	#	#	#	#	#	#	#	#	K01958	#	#	#	#	#	#	K01958	#	#
K03521	K03521	#	#	#	#	K03521	K03521	#	#	#	K03521	#	K03521	#	#	#	#	K03521	#	#	#	#	#	#	K03521	K03521	K03521	#	#	#	K03521	#	#	K03521	#	#	K03521	#	K03521	K03521	#	#	#	K03521	#	K03521	K03521	#	#
K09166	#	#	#	#	#	#	#	#	#	#	#	#	#	#	#	#	#	#	#	#	#	#	#	#	#	#	#	#	#	#	#	#	#	#	#	#	#	#	#	#	#	#	#	#	#	#	#	#	#
K06320	#	#	#	#	#	#	#	#	#	#	#	#	#	K06320	#	#	#	#	#	#	#	#	#	#	#	#	#	#	#	#	#	#	#	#	#	#	#	#	#	#	#	#	#	#	#	#	#	#	#
K05927	#	#	#	#	#	#	#	#	#	#	#	#	#	#	#	#	#	#	#	#	#	#	#	#	#	#	#	#	#	#	#	#	#	#	#	#	#	#	#	#	#	#	K05927	#	#	#	#	#	#
K06206	K06206	#	#	K06206	K06206	K06206	K06206	K06206	K06206	#	K06206	#	K06206	K06206	#	K06206	K06206	K06206	#	K06206	K06206	#	#	#	K06206	#	K06206	K06206	K06206	K06206	#	K06206	K06206	#	#	K06206	#	K06206	#	K06206	#	#	#	K06206	K06206	K06206	#	#	K06206
K05822	#	#	#	#	#	#	#	#	#	#	#	#	#	#	#	#	#	#	#	#	#	#	#	#	#	#	#	#	#	#	#	#	#	#	#	#	#	#	#	#	#	#	#	#	#	K05822	K05822	#	#
K15635	#	#	#	#	#	#	K15635	K15635	#	#	#	K15635	K15635	#	#	#	#	#	#	#	#	#	#	K15635	K15635	#	#	#	K15635	#	#	#	#	K15635	#	#	#	#	K15635	#	#	#	#	#	#	K15635	K15635	#	#
K00349	K00349	#	#	#	K00349	#	#	#	#	#	K00349	#	#	#	#	#	#	#	#	#	K00349	#	#	#	#	#	#	K00349	#	#	K00349	#	#	K00349	#	#	#	#	#	K00349	#	#	#	#	#	#	#	#	#
K05996	#	#	#	#	#	#	#	#	#	#	#	#	#	#	#	#	#	#	#	#	#	#	#	#	#	#	#	#	#	#	#	#	#	#	#	#	#	#	#	#	#	#	#	#	#	#	#	#	#
K18855	#	#	#	#	#	#	#	#	#	#	#	#	#	K18855	#	K18855	#	#	#	#	K18855	K18855	#	#	#	#	#	#	#	#	#	#	#	#	#	#	#	#	#	#	#	#	#	#	#	#	#	#	#
K03192	#	#	#	#	#	#	#	#	K03192	#	#	#	#	#	#	#	#	#	#	#	#	#	#	#	#	#	#	#	#	#	#	#	#	#	#	#	#	#	#	#	#	#	#	#	#	#	#	#	#
K05567	#	#	#	K05567	#	#	#	#	#	K05567	#	#	#	#	#	#	#	#	#	#	K05567	K05567	K05567	#	#	#	#	#	#	K05567	#	#	#	#	#	K05567	K05567	#	K05567	#	#	#	K05567	#	#	#	#	#	#
K02398	K02398	#	#	#	K02398	#	K02398	#	K02398	#	K02398	K02398	K02398	#	K02398	#	#	#	K02398	#	#	#	#	#	#	#	K02398	#	#	K02398	#	K02398	#	#	K02398	#	#	K02398	#	K02398	#	#	K02398	#	K02398	K02398	K02398	#	K02398
K15897	#	#	#	#	#	#	#	#	#	#	#	#	#	#	#	#	#	#	#	#	#	#	#	#	#	#	#	#	#	K15897	#	#	#	#	#	#	#	#	#	#	#	#	#	#	#	#	#	#	#
K02586	#	#	#	#	#	#	#	#	#	K02586	#	#	#	#	K02586	#	#	#	#	#	#	#	#	#	#	#	#	#	#	#	#	#	#	#	#	#	#	#	#	#	#	#	#	#	#	#	#	#	#
K21478	#	#	#	#	#	#	#	#	#	#	#	#	#	#	#	#	#	#	#	#	#	#	#	#	#	#	#	#	#	#	#	#	#	#	#	#	#	#	#	#	#	#	#	K21478	#	#	#	#	#
K22837	#	#	#	#	#	#	#	#	#	#	#	#	#	#	#	#	#	#	#	#	#	#	#	#	#	#	#	#	#	#	#	#	#	#	#	#	#	#	#	#	#	#	#	#	#	#	#	#	#
K19143	#	#	#	#	#	#	#	#	#	#	#	#	#	#	#	#	#	#	#	#	#	#	#	#	#	#	#	#	#	#	#	#	#	#	#	#	#	#	#	#	#	#	#	#	#	#	#	#	#
K21062	#	#	#	#	#	#	#	#	K21062	#	#	#	#	#	#	#	#	#	#	#	#	#	#	#	#	#	#	#	#	#	#	#	#	#	#	#	#	#	K21062	#	#	#	#	#	#	#	#	#	#
K02017	#	#	#	#	#	#	K02017	#	K02017	#	#	K02017	#	#	#	#	#	#	#	#	#	#	#	#	#	#	#	K02017	#	K02017	#	#	K02017	#	#	K02017	K02017	#	#	#	#	#	#	#	#	#	#	#	#
K02433	K02433	K02433	#	K02433	K02433	K02433	K02433	K02433	#	K02433	K02433	K02433	K02433	K02433	#	K02433	#	K02433	K02433	#	K02433	K02433	#	K02433	K02433	#	K02433	#	K02433	K02433	#	K02433	#	#	#	K02433	K02433	K02433	#	K02433	K02433	K02433	K02433	#	K02433	#	K02433	#	K02433
K08995	#	#	#	#	#	#	#	#	K08995	#	#	#	#	#	#	#	#	#	#	#	#	#	#	#	#	#	#	#	#	#	#	#	#	#	#	#	#	#	#	#	#	#	#	#	#	#	#	#	#
K09800	#	#	#	K09800	#	#	K09800	#	#	#	#	#	#	#	#	#	#	#	#	#	#	K09800	#	K09800	#	#	#	#	#	#	#	#	#	#	#	#	#	#	#	#	#	#	K09800	#	#	#	#	#	#
K15632	#	#	#	#	#	#	#	#	#	#	#	#	#	#	#	#	#	#	#	#	#	#	#	#	#	#	#	#	#	#	K15632	#	#	#	#	#	#	#	#	#	#	#	#	#	#	#	#	#	#
K17218	#	K17218	#	#	#	#	K17218	#	#	#	#	#	K17218	#	#	#	#	#	K17218	#	#	#	#	#	#	#	#	#	#	#	#	#	#	#	#	#	#	#	K17218	#	#	K17218	#	#	#	#	#	#	#
K07326	#	#	#	#	#	#	#	#	K07326	#	#	#	#	#	#	#	#	#	#	#	#	#	#	#	#	#	#	#	#	#	#	#	K07326	#	#	#	#	#	#	#	#	#	#	#	#	#	#	#	#
K02550	#	#	#	#	#	#	#	#	#	#	#	#	#	#	#	#	#	#	#	#	#	#	#	#	#	#	#	#	#	#	#	#	#	#	#	#	#	#	#	#	#	#	#	#	#	#	#	#	#
K14090	#	#	#	#	#	#	#	#	#	K14090	#	#	#	K14090	#	#	#	#	#	#	#	#	K14090	#	K14090	#	#	#	#	#	#	#	#	#	#	#	#	#	#	#	#	#	K14090	#	#	#	#	#	#
K09942	#	#	#	K09942	#	K09942	K09942	#	#	#	#	#	#	#	K09942	#	#	K09942	#	#	#	K09942	#	K09942	K09942	#	#	#	K09942	#	#	#	#	#	#	#	#	#	K09942	#	#	#	K09942	#	#	#	K09942	#	#
K15510	#	#	#	#	#	#	#	#	#	#	#	#	#	#	#	#	#	#	#	#	#	#	#	#	#	#	#	#	#	#	#	#	#	#	#	#	#	#	#	#	#	#	#	#	#	#	#	#	#
K00124	#	#	#	#	#	#	#	#	#	#	#	K00124	#	#	K00124	#	#	#	#	#	#	#	#	#	#	#	#	#	#	#	#	K00124	K00124	#	K00124	#	#	#	K00124	#	#	#	K00124	#	#	#	#	#	#
K01649	#	#	#	#	#	#	#	#	#	K01649	#	K01649	#	#	#	#	#	#	#	#	#	#	K01649	#	#	K01649	#	#	#	#	K01649	#	K01649	K01649	K01649	K01649	K01649	#	#	#	#	#	#	#	#	#	#	#	K01649
K16788	#	#	#	#	K16788	#	K16788	K16788	#	#	K16788	#	K16788	#	K16788	#	K16788	#	#	#	#	#	#	K16788	#	#	#	K16788	K16788	#	#	#	#	#	#	#	#	#	#	K16788	#	#	#	K16788	K16788	K16788	#	K16788	K16788
K01220	#	#	#	#	#	#	#	#	#	#	#	#	#	#	#	#	#	#	#	#	#	#	#	#	#	#	#	#	#	#	#	#	#	#	#	#	#	#	#	#	#	#	#	#	#	#	#	#	#
K02699	#	#	#	#	#	#	#	#	K02699	#	#	#	#	#	#	#	#	#	#	#	#	#	#	#	#	#	#	#	#	#	#	#	#	#	#	#	#	#	#	#	#	#	#	#	#	#	#	#	#
K03524	K03524	K03524	#	K03524	K03524	K03524	K03524	K03524	#	K03524	K03524	#	K03524	#	K03524	K03524	K03524	K03524	#	K03524	K03524	K03524	K03524	#	K03524	K03524	K03524	K03524	K03524	K03524	#	#	#	K03524	K03524	K03524	K03524	K03524	K03524	K03524	#	#	K03524	K03524	K03524	#	K03524	#	K03524
K00760	#	#	#	K00760	#	#	K00760	K00760	K00760	#	#	K00760	K00760	#	K00760	K00760	K00760	K00760	#	K00760	K00760	K00760	#	K00760	K00760	K00760	#	K00760	K00760	K00760	#	K00760	#	K00760	#	#	#	#	K00760	#	#	#	K00760	K00760	#	#	K00760	#	K00760
K06910	#	#	K06910	#	#	#	#	#	#	#	#	#	#	#	#	#	#	#	#	#	#	#	#	#	#	#	#	#	#	#	#	#	#	#	#	#	K06910	#	#	#	#	#	#	#	#	#	#	#	#
K01906	#	#	#	#	#	#	#	#	#	#	#	#	#	#	#	#	#	#	#	#	#	#	#	#	#	#	#	#	#	#	#	#	#	#	#	#	#	#	#	#	#	#	#	#	#	#	#	#	#
K09710	K09710	K09710	#	K09710	K09710	#	K09710	K09710	K09710	#	K09710	K09710	K09710	#	K09710	K09710	K09710	K09710	K09710	K09710	K09710	K09710	#	#	K09710	K09710	K09710	K09710	K09710	K09710	#	K09710	K09710	K09710	K09710	#	K09710	#	K09710	K09710	#	K09710	K09710	K09710	K09710	#	#	K09710	K09710
K08315	#	#	#	#	#	#	#	#	#	#	#	#	#	#	#	#	#	#	#	#	#	#	#	#	K08315	#	#	#	#	K08315	#	#	#	#	#	K08315	#	#	#	#	#	#	#	#	#	#	#	#	#
K19507	#	#	#	#	#	#	#	#	#	#	K19507	#	#	#	#	#	#	#	#	#	#	#	#	#	#	#	#	#	#	#	#	#	#	#	#	#	#	#	#	#	#	#	#	#	#	#	#	#	#
K01004	#	#	#	#	#	#	#	#	K01004	#	#	#	#	#	#	#	#	#	#	#	#	#	#	#	#	#	#	#	#	#	#	#	#	#	#	#	#	#	#	#	#	#	#	#	#	#	#	#	#
K09761	K09761	K09761	K09761	K09761	K09761	K09761	K09761	K09761	K09761	#	K09761	K09761	K09761	#	K09761	#	#	K09761	K09761	K09761	K09761	K09761	#	#	K09761	#	K09761	K09761	K09761	K09761	K09761	#	#	K09761	K09761	#	K09761	#	K09761	K09761	#	K09761	K09761	K09761	K09761	K09761	K09761	K09761	K09761
K03978	K03978	K03978	K03978	K03978	K03978	#	#	K03978	K03978	#	K03978	#	#	#	K03978	K03978	#	#	K03978	K03978	K03978	K03978	#	#	K03978	K03978	K03978	K03978	#	#	K03978	K03978	K03978	K03978	K03978	#	#	#	K03978	K03978	#	#	#	#	#	#	K03978	K03978	K03978
K18786	#	#	#	#	#	#	#	#	#	#	#	#	#	#	#	#	#	#	#	#	#	#	#	#	#	#	#	#	#	#	#	#	#	#	#	#	#	#	#	#	#	#	#	#	#	#	#	#	#
K14126	#	#	#	#	#	#	#	#	#	#	#	#	#	K14126	#	#	#	#	#	#	#	#	K14126	#	#	#	#	#	#	#	#	#	#	#	#	#	#	K14126	#	#	K14126	#	#	#	#	#	#	#	#
K07732	#	#	#	#	#	#	#	#	#	K07732	#	#	#	K07732	#	#	#	#	#	#	#	#	K07732	#	#	#	#	#	#	#	#	#	#	#	#	K07732	#	#	#	#	K07732	#	#	#	#	#	#	#	#
K01620	K01620	K01620	#	K01620	#	#	K01620	K01620	K01620	#	K01620	#	#	K01620	K01620	#	#	#	K01620	#	K01620	#	#	#	K01620	#	K01620	K01620	K01620	K01620	#	#	#	#	#	#	#	#	#	K01620	#	#	K01620	K01620	#	K01620	K01620	K01620	K01620
K00674	#	#	#	#	#	#	#	#	K00674	#	#	#	#	#	#	#	#	#	#	#	#	#	#	#	#	#	#	#	#	K00674	#	#	K00674	#	#	#	#	#	#	#	#	#	#	#	#	K00674	K00674	#	#
K19224	#	#	#	#	#	#	#	#	#	#	#	K19224	K19224	#	#	#	#	#	#	K19224	K19224	K19224	#	#	#	#	#	#	#	#	#	#	#	#	#	#	#	K19224	#	#	#	#	#	K19224	#	#	#	#	#
K03538	#	#	#	#	#	#	#	#	#	K03538	#	#	#	K03538	#	#	#	#	#	#	#	#	K03538	#	#	#	#	#	#	#	#	#	#	#	#	K03538	#	#	#	#	K03538	#	#	#	#	#	#	#	#
K17487	#	#	#	#	#	#	#	#	#	#	#	#	#	#	#	#	#	#	#	#	#	#	#	#	#	#	#	#	K17487	#	#	#	#	#	#	#	#	#	#	#	#	#	#	#	#	#	#	#	#
K04077	K04077	K04077	#	#	K04077	K04077	K04077	K04077	#	K04077	K04077	K04077	K04077	#	#	K04077	#	K04077	K04077	K04077	K04077	#	#	K04077	K04077	#	K04077	K04077	K04077	K04077	K04077	K04077	#	#	K04077	#	K04077	K04077	K04077	K04077	#	K04077	K04077	K04077	#	K04077	K04077	K04077	K04077
K03744	#	K03744	K03744	K03744	#	K03744	K03744	#	K03744	K03744	#	K03744	K03744	#	#	K03744	#	K03744	K03744	#	#	K03744	K03744	#	K03744	K03744	K03744	#	K03744	#	#	#	#	K03744	K03744	#	#	K03744	K03744	K03744	#	K03744	K03744	K03744	#	#	#	K03744	#
K18916	#	#	#	#	#	#	#	#	K18916	#	#	#	#	#	#	#	#	#	#	#	#	#	#	#	#	#	#	#	#	#	#	#	#	#	#	#	#	#	#	#	#	#	#	#	#	#	#	#	#
K07388	#	#	#	#	#	#	#	#	#	K07388	#	#	#	#	#	#	#	#	#	#	#	#	#	#	#	#	#	#	#	#	#	#	#	#	#	#	#	#	#	#	#	#	#	#	#	#	#	#	#
K08680	#	#	#	#	#	#	#	#	#	#	K08680	#	#	#	#	#	#	#	#	#	#	#	#	#	#	#	#	#	#	#	#	#	#	#	#	#	#	#	#	K08680	#	#	#	#	#	#	#	#	#
K17999	#	#	#	#	#	#	#	#	#	#	#	#	K17999	#	#	#	#	#	#	#	#	#	#	K17999	#	#	#	#	K17999	K17999	#	#	#	#	K17999	#	#	#	#	#	#	#	#	K17999	K17999	#	K17999	#	#
K18007	#	#	#	#	#	#	#	#	#	#	#	#	#	#	#	#	#	#	#	#	#	#	#	#	#	#	#	#	#	K18007	#	#	#	#	#	#	#	#	#	#	#	#	#	#	#	#	#	#	#
K19333	#	#	#	#	K19333	#	#	#	#	#	#	#	#	#	#	#	#	#	#	#	#	#	#	#	#	#	#	#	#	K19333	#	#	#	#	#	#	#	#	#	#	#	K19333	K19333	#	#	#	#	#	#
K06916	#	#	#	#	#	#	#	#	#	#	#	#	#	#	#	#	#	#	#	#	#	#	#	#	#	#	#	#	#	#	#	#	K06916	#	#	#	#	#	#	#	#	#	#	#	#	#	#	#	#
K11614	#	K11614	#	#	#	#	#	#	#	#	#	#	K11614	#	#	#	#	#	#	#	#	#	#	#	#	#	#	#	#	#	#	#	#	#	K11614	#	#	#	#	#	#	K11614	#	#	#	#	#	#	#
K02653	K02653	#	#	#	K02653	K02653	#	K02653	K02653	#	K02653	#	#	#	#	K02653	K02653	#	#	K02653	K02653	#	#	K02653	K02653	#	K02653	K02653	#	#	K02653	K02653	#	#	K02653	#	#	#	K02653	K02653	#	#	K02653	K02653	#	#	K02653	#	K02653
K10947	#	#	K10947	#	#	#	#	#	#	#	K10947	#	K10947	#	K10947	#	K10947	#	#	#	#	#	#	#	#	K10947	K10947	K10947	#	#	#	#	#	K10947	K10947	K10947	K10947	#	#	#	#	#	K10947	#	#	#	#	#	#
K01091	#	K01091	#	#	#	#	#	K01091	#	K01091	#	#	#	K01091	K01091	#	#	#	#	K01091	#	#	K01091	#	#	#	#	K01091	K01091	K01091	#	K01091	K01091	#	K01091	#	K01091	#	#	#	#	K01091	#	#	#	K01091	#	#	#
K03794	#	#	#	#	#	#	#	#	#	#	#	K03794	#	#	#	#	#	#	#	#	#	#	#	#	#	#	#	#	#	#	#	K03794	K03794	#	#	#	#	#	#	#	#	#	#	#	#	#	#	#	#
K03296	#	K03296	K03296	#	K03296	#	K03296	#	#	#	K03296	K03296	#	#	#	#	#	K03296	K03296	K03296	#	K03296	#	#	K03296	#	K03296	#	#	K03296	K03296	K03296	#	#	K03296	#	#	K03296	K03296	K03296	#	K03296	K03296	K03296	K03296	#	#	K03296	K03296
K08987	#	#	#	#	#	#	#	#	#	#	#	#	#	#	#	#	#	#	#	#	#	#	#	#	#	#	#	#	#	#	#	#	#	#	#	#	#	#	#	#	#	#	#	#	#	#	#	#	#
K03365	K03365	K03365	#	#	K03365	#	#	K03365	#	K03365	#	#	#	#	#	#	K03365	#	#	#	#	#	#	#	#	#	#	#	#	#	#	#	#	#	#	K03365	#	#	#	K03365	#	#	#	#	#	#	#	#	#
K06929	K06929	K06929	#	#	K06929	#	#	#	#	#	K06929	#	#	#	#	#	#	#	K06929	#	K06929	#	#	#	#	#	K06929	#	#	K06929	#	#	#	#	#	#	#	#	#	K06929	#	K06929	#	#	#	#	#	#	#
K19181	#	#	#	#	#	K19181	#	#	#	#	#	#	#	#	#	#	#	#	#	#	#	#	#	#	K19181	#	#	#	#	#	#	#	#	#	#	#	#	#	#	#	#	#	#	#	#	#	#	#	#
K22133	#	#	#	#	#	#	#	#	#	#	#	#	#	#	#	#	#	#	#	#	#	#	#	#	#	#	#	#	#	#	#	#	#	#	#	#	#	#	#	#	#	#	#	#	#	#	#	#	#
K03810	#	#	#	#	#	K03810	#	#	#	#	#	#	#	#	#	#	#	#	#	#	#	#	#	#	#	#	#	#	#	#	#	#	#	#	#	#	#	#	#	#	#	#	#	#	#	#	#	#	#
K10537	#	#	#	#	#	#	#	#	#	#	#	#	#	#	#	#	#	#	#	#	#	#	#	#	#	#	#	#	#	#	#	#	#	#	#	#	#	#	#	#	#	#	#	#	#	#	#	#	#
K18830	#	#	#	#	#	#	#	#	#	#	#	#	#	#	K18830	#	#	#	#	#	#	#	#	#	#	#	#	#	#	#	#	#	#	#	#	#	#	#	#	#	#	#	#	#	#	#	#	#	#
K09726	#	#	#	#	#	#	#	#	#	#	#	#	#	#	#	#	#	#	#	#	#	#	#	#	#	#	#	#	#	#	#	#	#	#	#	K09726	#	#	#	#	#	#	#	#	#	#	#	#	#
K03074	K03074	#	#	#	#	K03074	K03074	#	K03074	K03074	K03074	K03074	K03074	#	K03074	K03074	K03074	#	#	K03074	#	K03074	K03074	#	K03074	#	#	#	K03074	K03074	#	#	#	#	K03074	#	#	#	K03074	#	#	K03074	K03074	#	K03074	#	K03074	#	K03074
K16509	#	#	#	#	#	#	#	#	#	#	#	#	#	#	#	#	#	#	#	#	#	#	#	#	#	#	#	#	#	#	#	K16509	#	#	#	#	#	#	#	#	#	#	#	#	#	#	#	#	#
K21465	#	#	#	#	#	#	#	#	#	#	#	#	#	#	#	#	#	#	#	#	#	#	#	#	#	#	#	#	#	#	#	#	#	#	#	#	#	#	#	#	#	#	#	#	#	#	#	#	#
K15913	#	#	#	#	#	#	#	#	#	#	#	#	#	#	#	#	#	#	#	#	#	#	#	#	#	#	#	#	#	#	K15913	#	#	#	#	#	#	#	#	#	#	#	#	#	#	#	#	#	#
K01278	#	#	#	#	#	#	#	#	#	#	#	#	#	#	#	#	#	#	#	#	#	K01278	#	#	#	#	#	#	#	#	#	#	#	K01278	#	#	#	#	#	#	#	#	#	#	#	#	#	#	#
K11022	#	#	#	#	#	#	#	#	#	#	#	#	#	#	#	#	#	#	#	#	#	#	#	#	#	#	#	#	#	#	#	#	#	#	#	#	#	#	#	#	#	#	#	#	#	#	#	#	#
K06895	#	#	#	#	#	#	#	#	K06895	#	#	#	#	#	#	#	#	#	#	#	#	#	#	#	#	#	#	#	#	#	#	#	#	#	#	#	#	K06895	#	#	#	#	K06895	#	#	#	#	#	#
K17948	#	#	#	#	#	#	#	#	#	#	#	#	#	#	#	#	#	#	#	#	#	#	#	#	#	#	#	#	#	#	#	#	#	#	#	#	#	#	#	#	#	#	#	#	#	#	#	#	#
K08153	K08153	#	#	#	#	#	#	#	#	K08153	#	K08153	#	K08153	#	K08153	#	#	#	K08153	#	K08153	K08153	#	#	#	#	#	#	#	#	#	#	#	#	#	#	#	#	#	#	#	#	#	#	#	#	#	#
K01889	K01889	K01889	K01889	K01889	K01889	#	K01889	K01889	#	K01889	K01889	K01889	K01889	K01889	K01889	K01889	K01889	K01889	K01889	K01889	K01889	K01889	K01889	#	K01889	K01889	K01889	K01889	K01889	K01889	#	#	#	K01889	K01889	#	K01889	#	K01889	K01889	#	K01889	K01889	#	#	K01889	K01889	K01889	K01889
K07486	#	#	#	#	#	#	#	#	#	#	#	#	#	#	#	#	#	#	#	#	#	#	#	#	#	#	#	#	#	K07486	#	#	#	#	#	#	#	#	#	#	#	#	#	#	#	#	#	#	#
K05898	#	#	#	#	#	#	#	#	#	#	#	#	#	#	#	#	#	#	#	#	#	#	#	#	#	#	#	#	#	#	#	#	#	#	#	#	#	#	#	#	#	#	#	#	#	#	#	#	#
K02077	#	K02077	#	#	#	K02077	#	#	#	K02077	#	K02077	#	#	K02077	#	#	#	K02077	#	K02077	#	#	#	#	#	#	#	#	#	#	#	#	#	#	#	#	#	#	#	#	#	K02077	#	#	#	#	K02077	#
K06438	K06438	K06438	K06438	K06438	K06438	K06438	K06438	K06438	#	#	K06438	K06438	K06438	#	K06438	K06438	#	K06438	K06438	K06438	K06438	K06438	#	#	K06438	#	K06438	#	K06438	#	#	#	#	#	K06438	#	#	K06438	K06438	K06438	#	K06438	K06438	K06438	K06438	K06438	#	K06438	K06438
K07778	#	#	#	#	#	#	#	#	#	#	#	#	#	#	#	#	#	#	#	#	#	#	#	#	#	#	#	#	#	#	#	#	#	#	#	#	K07778	#	#	#	#	#	#	#	#	#	#	#	#
K07022	#	#	#	#	#	#	#	#	#	#	#	#	#	#	#	#	#	#	#	#	#	#	#	#	#	#	#	#	#	#	K07022	#	#	#	#	K07022	#	#	#	#	#	#	#	#	#	#	#	#	#
K07154	#	#	#	#	#	#	#	#	#	K07154	#	#	#	#	#	#	#	#	#	#	#	#	#	#	#	#	#	#	#	#	#	#	#	#	#	#	#	#	#	#	#	#	#	#	#	#	#	#	#
K08170	#	#	#	#	K08170	#	#	#	#	#	#	#	#	#	#	#	#	#	#	#	#	#	#	#	#	#	K08170	#	#	#	#	#	#	#	#	#	#	#	#	#	#	#	#	#	#	#	#	#	#
K08693	K08693	#	#	#	#	#	#	#	#	#	K08693	#	#	#	#	#	#	#	#	#	#	#	#	#	K08693	#	K08693	K08693	#	#	#	#	#	#	#	#	#	#	#	#	#	K08693	#	#	K08693	#	#	#	#
K21575	#	#	#	#	#	#	#	#	#	#	#	#	#	#	#	#	#	#	#	#	#	#	#	#	#	#	#	#	#	#	K21575	#	#	K21575	#	#	#	#	#	#	#	#	#	#	#	#	#	#	#
K19418	#	#	#	#	#	#	#	#	#	K19418	#	#	#	#	#	#	#	#	#	#	#	#	#	#	#	#	#	#	#	#	#	#	#	#	#	#	#	#	#	#	#	#	#	#	#	#	#	#	#
K02008	#	#	#	#	#	#	#	K02008	#	#	K02008	K02008	K02008	#	#	K02008	#	#	#	K02008	#	#	#	#	#	#	#	K02008	K02008	K02008	#	#	#	#	#	K02008	#	#	#	#	K02008	#	K02008	#	#	#	#	#	K02008
K02992	#	#	#	K02992	K02992	K02992	K02992	K02992	#	K02992	K02992	K02992	K02992	K02992	#	K02992	#	K02992	K02992	K02992	K02992	K02992	#	#	K02992	K02992	K02992	K02992	K02992	K02992	#	#	K02992	K02992	K02992	#	#	#	K02992	K02992	#	K02992	K02992	K02992	K02992	#	K02992	K02992	K02992
K21601	#	#	#	#	#	#	#	#	#	#	#	#	#	#	#	#	#	#	#	#	#	#	#	#	#	#	#	#	#	#	#	#	#	#	#	#	#	#	#	#	#	#	#	#	#	#	#	#	#
K02791	#	#	#	#	#	#	#	#	#	#	#	#	#	#	#	#	#	#	#	#	#	#	#	#	#	#	K02791	#	#	#	#	#	#	#	#	#	#	#	#	#	#	#	#	#	#	#	#	#	#
K03798	#	#	K03798	K03798	#	#	K03798	#	K03798	#	#	K03798	K03798	#	K03798	#	K03798	#	#	K03798	#	K03798	#	#	K03798	K03798	#	#	K03798	K03798	#	#	#	#	#	K03798	K03798	#	K03798	#	#	K03798	K03798	K03798	#	#	#	K03798	K03798
K09961	#	#	#	#	#	#	#	#	K09961	#	#	#	#	#	#	#	#	#	#	#	#	#	#	#	#	#	#	#	#	#	#	#	K09961	#	#	#	#	#	#	#	#	#	#	#	#	#	#	#	#
K07168	#	#	#	#	#	#	#	#	K07168	#	#	#	#	#	K07168	#	#	#	#	#	#	#	#	#	#	#	#	#	#	#	#	#	K07168	#	#	#	#	#	#	#	#	#	#	#	#	#	#	#	#
K00647	#	#	#	#	#	#	#	#	#	#	#	#	#	#	#	#	#	#	#	#	#	#	#	#	#	#	#	#	#	#	#	#	#	#	#	#	#	#	#	#	#	#	#	#	#	#	#	#	#
K01980	#	#	#	#	#	#	#	#	#	#	#	#	#	#	#	#	#	#	#	#	#	#	#	#	#	#	#	#	#	#	#	#	#	#	#	#	#	#	#	#	#	#	#	#	#	#	#	#	#
K07101	#	#	#	#	#	#	#	#	#	#	#	#	#	K07101	#	#	#	#	#	#	#	#	#	#	#	#	#	#	#	#	#	#	#	K07101	#	#	#	#	#	#	K07101	#	#	#	#	#	#	#	#
K16183	#	#	#	#	#	#	#	#	#	#	#	#	#	#	#	#	#	#	#	#	#	#	#	#	#	#	#	#	#	#	#	#	#	#	#	#	#	#	#	#	#	#	#	#	#	#	#	#	#
K19310	#	#	#	#	#	#	#	#	#	#	#	#	#	#	#	K19310	#	#	#	#	#	#	#	#	#	#	#	#	#	#	#	#	#	#	#	#	#	#	#	#	#	#	#	#	#	#	#	#	#
K07570	#	#	#	#	#	#	#	#	#	#	#	#	#	#	#	#	#	#	#	#	#	#	#	#	#	#	#	#	#	#	#	#	#	#	#	#	#	#	#	#	#	#	#	#	#	#	#	#	#
K06880	#	#	#	#	#	#	#	#	#	#	#	#	#	#	#	#	#	#	#	#	#	#	#	#	#	#	#	#	#	#	#	#	#	#	#	#	#	#	#	#	#	#	#	#	#	#	#	#	#
K10823	#	#	K10823	#	#	#	K10823	#	#	K10823	#	K10823	#	#	#	#	#	K10823	#	#	#	#	#	K10823	K10823	#	#	#	#	#	#	K10823	#	#	K10823	#	#	#	#	#	#	K10823	#	#	K10823	#	#	K10823	K10823
K04014	#	#	#	#	#	#	#	#	#	#	#	#	#	#	K04014	#	#	#	#	#	#	#	#	#	#	#	#	#	#	#	#	#	#	#	#	#	#	#	#	#	#	#	#	#	#	#	#	#	#
K03306	#	#	#	#	#	#	K03306	#	K03306	K03306	K03306	K03306	K03306	K03306	#	K03306	#	#	#	#	#	#	K03306	#	#	#	#	#	#	#	#	#	#	#	#	K03306	#	#	#	#	K03306	#	#	#	#	#	K03306	#	#
K00100	K00100	#	#	#	#	#	#	#	#	#	K00100	#	#	#	#	#	#	#	#	K00100	K00100	#	#	#	#	#	K00100	#	#	#	#	#	#	#	#	#	#	K00100	#	#	#	#	#	#	#	#	K00100	#	#
K01653	#	#	#	#	#	#	K01653	K01653	#	K01653	#	#	K01653	#	K01653	K01653	#	K01653	#	#	#	#	K01653	#	K01653	K01653	#	#	#	#	K01653	#	K01653	#	K01653	K01653	K01653	K01653	K01653	#	#	#	K01653	#	K01653	#	K01653	K01653	K01653
K04338	#	K04338	#	#	#	#	#	#	#	#	#	#	#	#	#	#	#	#	#	#	#	#	#	#	#	#	#	#	#	#	#	#	#	#	#	#	#	#	#	#	#	#	#	#	#	#	#	#	#
K12136	#	#	#	#	#	#	#	#	#	#	#	#	#	#	#	#	#	#	#	#	#	#	#	#	#	#	#	#	#	#	#	#	#	#	#	K12136	#	#	#	#	#	#	#	#	#	#	#	#	#
K08261	#	#	#	#	#	#	#	#	#	#	#	#	K08261	#	#	#	#	#	#	#	#	#	#	#	#	#	#	#	#	#	#	#	#	#	#	#	#	#	#	#	#	#	#	#	#	#	#	#	#
K06714	#	#	#	#	#	#	#	#	#	#	#	#	#	#	#	#	#	#	#	K06714	#	#	#	#	#	#	#	K06714	K06714	#	#	#	#	#	#	#	#	K06714	#	#	#	#	#	#	#	K06714	#	#	#
K00891	K00891	#	#	#	K00891	K00891	K00891	K00891	#	K00891	K00891	K00891	K00891	K00891	K00891	K00891	#	K00891	#	K00891	K00891	#	#	#	K00891	#	K00891	#	#	#	K00891	#	K00891	K00891	K00891	K00891	#	#	K00891	K00891	K00891	K00891	#	K00891	K00891	#	#	K00891	K00891
K02340	K02340	K02340	#	K02340	K02340	K02340	K02340	K02340	#	#	K02340	K02340	K02340	#	K02340	K02340	#	K02340	K02340	K02340	K02340	K02340	#	K02340	K02340	#	K02340	K02340	#	K02340	#	K02340	#	K02340	K02340	#	#	#	K02340	K02340	#	K02340	K02340	#	#	K02340	K02340	K02340	K02340
K02015	#	K02015	#	K02015	#	K02015	K02015	#	#	#	#	#	K02015	#	#	#	K02015	#	K02015	K02015	K02015	#	#	K02015	#	#	#	#	K02015	#	#	#	#	#	#	#	#	#	#	#	#	K02015	#	#	K02015	#	#	K02015	#
K10857	#	#	#	#	#	#	#	#	#	#	#	#	#	#	#	#	#	#	#	#	#	#	#	#	#	#	#	#	#	#	#	#	#	#	#	#	#	#	#	#	#	#	#	#	#	#	#	#	#
K05979	#	K05979	#	K05979	#	K05979	K05979	K05979	#	#	#	#	K05979	#	#	K05979	#	K05979	K05979	K05979	K05979	K05979	#	K05979	#	#	#	#	K05979	K05979	#	#	#	K05979	#	#	#	#	#	#	#	K05979	#	#	#	#	K05979	#	K05979
K02818	#	#	#	#	#	#	#	#	#	#	K02818	#	#	#	#	#	#	#	#	#	#	#	#	#	#	#	K02818	#	#	#	#	#	#	#	#	#	#	#	#	#	#	#	#	#	#	#	#	#	#
K22109	#	#	#	#	#	#	#	#	#	#	#	K22109	#	#	#	#	#	#	#	#	#	#	#	#	#	#	#	#	#	#	#	#	#	#	#	#	#	#	#	#	#	#	#	#	#	#	#	#	#
K18017	#	#	#	#	#	#	#	#	#	#	#	#	#	#	#	#	#	#	#	#	#	#	#	#	#	#	#	#	#	K18017	#	#	#	#	#	#	#	#	#	#	#	#	#	#	#	#	#	#	#
K15234	#	#	#	#	#	#	#	#	#	#	#	#	#	#	#	#	#	#	#	#	#	#	#	#	#	#	#	#	#	#	#	#	#	#	#	K15234	#	#	#	#	#	#	#	#	#	#	#	#	#
K01465	#	#	#	K01465	#	K01465	K01465	K01465	#	K01465	#	K01465	K01465	K01465	K01465	K01465	#	K01465	#	#	#	K01465	K01465	#	K01465	K01465	#	K01465	K01465	#	K01465	K01465	#	K01465	K01465	K01465	K01465	#	K01465	#	K01465	K01465	#	#	#	K01465	K01465	#	#
K00134	K00134	K00134	#	#	K00134	K00134	K00134	K00134	#	#	K00134	K00134	K00134	K00134	#	K00134	K00134	K00134	K00134	K00134	K00134	K00134	#	K00134	#	K00134	K00134	K00134	K00134	K00134	K00134	#	#	K00134	K00134	#	#	K00134	K00134	K00134	K00134	K00134	K00134	K00134	#	K00134	K00134	#	#
K14287	#	#	#	#	#	#	#	#	K14287	#	#	#	#	#	#	#	#	#	#	#	#	#	#	#	#	#	#	#	#	#	#	#	#	#	#	#	#	#	#	#	#	#	#	#	#	#	#	#	#
K14067	#	#	#	#	#	#	#	#	#	#	#	#	#	#	#	#	#	#	#	#	#	#	#	#	#	K14067	#	#	#	#	#	#	#	#	#	#	#	#	#	#	#	#	#	#	#	#	#	#	#
K06580	#	#	#	#	#	#	#	#	#	#	#	#	#	K06580	#	#	#	#	#	#	#	#	#	#	#	#	#	#	#	#	#	#	#	#	#	#	#	#	#	#	K06580	#	#	#	#	#	#	#	#
K09690	#	#	#	#	#	#	#	#	#	#	#	#	#	K09690	#	#	#	#	#	#	#	#	#	#	#	#	#	#	#	#	K09690	#	#	#	#	#	#	#	#	#	#	#	#	#	#	#	#	#	#
K00998	#	#	#	#	#	#	#	#	K00998	#	#	#	#	#	#	#	#	#	#	#	#	#	#	#	#	#	#	#	#	#	#	#	#	#	#	#	#	#	#	#	#	#	#	#	#	#	#	#	#
K13641	#	#	K13641	#	#	#	#	#	#	#	K13641	#	#	#	K13641	#	#	#	#	#	#	#	#	#	#	#	#	K13641	#	#	#	#	#	#	#	#	#	#	#	#	#	#	K13641	#	K13641	#	#	K13641	#
K12339	#	#	#	#	#	#	#	#	K12339	#	#	#	#	K12339	#	#	#	#	#	#	#	#	#	#	K12339	#	#	#	#	#	#	#	K12339	#	#	#	#	#	#	#	#	#	#	#	#	#	#	#	#
K11076	#	#	#	#	#	#	#	#	K11076	#	#	#	#	#	#	#	#	#	#	#	#	#	#	#	#	#	#	#	#	#	#	#	K11076	#	#	#	#	#	#	#	#	#	#	#	#	#	#	#	#
K01179	#	#	K01179	#	K01179	#	#	#	#	#	#	#	#	#	#	K01179	K01179	#	#	#	#	#	#	#	#	#	K01179	#	K01179	#	#	#	#	#	K01179	#	#	#	#	#	#	#	#	#	#	#	#	K01179	#
K04485	#	K04485	#	K04485	K04485	K04485	K04485	K04485	K04485	#	K04485	K04485	K04485	#	#	K04485	#	K04485	K04485	#	K04485	K04485	#	K04485	K04485	#	K04485	K04485	K04485	K04485	#	#	K04485	K04485	K04485	#	K04485	K04485	K04485	K04485	#	K04485	K04485	K04485	K04485	#	K04485	K04485	K04485
K03650	K03650	K03650	K03650	K03650	K03650	K03650	K03650	K03650	#	#	K03650	K03650	K03650	#	#	K03650	#	K03650	K03650	#	K03650	K03650	#	#	K03650	K03650	K03650	K03650	K03650	#	K03650	#	K03650	K03650	K03650	#	#	K03650	K03650	K03650	#	K03650	K03650	#	#	#	K03650	K03650	K03650
K08352	#	#	#	#	#	#	#	#	#	#	#	#	#	#	K08352	#	#	#	#	#	#	#	#	#	#	#	#	K08352	#	#	#	#	#	#	#	#	#	K08352	#	#	#	#	#	#	#	#	#	#	#
K15396	#	#	#	#	#	#	#	#	K15396	#	#	#	#	#	#	#	#	#	#	#	#	#	#	#	#	#	#	#	#	#	#	#	#	#	#	#	#	#	#	#	#	#	#	#	#	#	#	#	#
K01361	#	#	#	#	K01361	#	#	#	#	#	K01361	#	#	#	#	#	#	#	#	#	#	#	#	#	#	#	K01361	#	#	#	#	K01361	#	#	K01361	#	#	K01361	#	K01361	#	#	#	K01361	#	K01361	#	#	#
K03556	#	K03556	#	#	#	#	#	#	#	#	#	#	#	#	#	#	#	#	#	#	#	#	#	#	#	#	#	#	#	#	#	#	#	#	#	#	#	#	#	K03556	#	#	#	#	#	#	#	#	#
K10834	#	#	#	#	#	#	#	#	K10834	#	#	#	#	#	#	#	#	#	#	#	#	#	#	#	#	#	#	#	#	#	#	#	#	#	#	#	#	#	#	#	#	#	#	#	#	#	#	#	#
K08309	K08309	#	#	K08309	#	#	#	K08309	K08309	#	K08309	K08309	#	#	K08309	K08309	K08309	K08309	K08309	K08309	K08309	#	#	#	K08309	#	K08309	K08309	K08309	#	#	#	K08309	#	K08309	#	#	#	K08309	K08309	#	#	K08309	K08309	#	K08309	K08309	K08309	#
K11691	#	#	#	#	#	#	#	#	#	#	#	#	#	#	#	#	#	#	#	#	#	#	#	#	#	#	#	#	#	#	#	#	#	#	#	#	#	#	#	#	#	#	#	#	K11691	#	#	#	#
K13053	#	#	#	#	#	#	#	#	K13053	#	#	#	#	#	#	#	#	#	#	#	#	#	#	#	#	#	#	#	#	#	#	#	#	#	#	#	#	#	#	#	#	#	#	#	#	#	#	#	#
K06972	K06972	#	#	#	K06972	#	#	K06972	#	#	K06972	#	#	#	#	#	#	#	#	#	#	#	#	#	#	#	#	K06972	#	#	#	#	#	#	K06972	#	#	#	#	#	#	#	#	#	#	#	#	#	#
K03817	#	#	#	#	#	#	#	#	#	#	#	#	#	#	#	#	#	#	#	#	#	#	#	#	#	#	#	#	#	#	#	#	#	K03817	#	#	#	#	#	#	#	#	#	#	#	#	#	#	#
K10555	#	#	#	#	#	#	#	#	#	#	#	#	#	#	#	#	#	#	#	#	#	#	#	#	#	#	#	#	#	K10555	#	#	#	#	#	#	#	#	#	#	#	#	#	#	#	#	#	#	#
K08738	#	#	#	#	#	#	#	#	#	#	#	#	#	#	#	#	#	#	#	#	#	#	#	#	#	#	#	#	#	#	#	K08738	K08738	#	#	#	#	#	#	#	#	#	#	#	#	#	#	#	#
K03070	K03070	K03070	K03070	K03070	K03070	#	K03070	K03070	K03070	#	K03070	K03070	K03070	#	#	K03070	K03070	K03070	K03070	K03070	K03070	K03070	#	K03070	K03070	K03070	K03070	K03070	K03070	K03070	#	#	#	K03070	K03070	#	K03070	K03070	K03070	K03070	#	K03070	K03070	#	#	K03070	#	K03070	K03070
K17061	#	#	#	#	#	#	#	#	K17061	#	#	#	#	#	#	#	#	#	#	#	#	#	#	#	#	#	#	#	#	#	#	#	#	#	#	#	#	#	#	#	#	#	#	#	#	#	#	#	#
K18929	#	#	K18929	#	#	#	#	#	#	#	#	#	#	#	#	#	#	#	#	#	#	#	#	#	#	#	#	#	#	#	#	#	#	#	#	#	#	#	#	#	#	#	#	#	#	#	#	#	#
K19302	#	#	K19302	K19302	#	#	#	#	K19302	K19302	#	K19302	K19302	K19302	K19302	K19302	#	#	K19302	K19302	K19302	#	#	#	#	#	#	#	K19302	#	#	#	K19302	K19302	#	#	K19302	K19302	K19302	#	#	K19302	K19302	K19302	K19302	#	#	#	#
K05788	#	#	#	#	#	#	#	#	#	#	#	#	#	#	#	#	#	#	#	#	#	#	#	#	#	#	#	#	#	#	#	#	#	#	#	#	#	#	#	#	#	#	#	#	#	#	#	#	#
K19005	#	#	#	#	#	#	#	K19005	#	#	#	#	#	#	#	#	#	#	#	#	#	#	#	#	#	#	#	#	#	#	#	K19005	#	#	#	#	#	#	#	#	#	#	#	#	#	#	#	#	#
K03563	K03563	K03563	#	#	K03563	K03563	K03563	#	#	#	K03563	K03563	K03563	#	K03563	K03563	K03563	#	#	K03563	K03563	K03563	#	#	K03563	#	K03563	#	#	K03563	#	K03563	#	#	K03563	#	#	#	K03563	K03563	#	K03563	K03563	K03563	K03563	#	K03563	K03563	K03563
K09116	#	#	#	K09116	#	#	K09116	#	#	K09116	#	K09116	K09116	K09116	#	K09116	K09116	#	#	#	#	#	K09116	#	K09116	#	#	#	#	#	#	#	#	#	#	K09116	#	#	K09116	#	#	#	K09116	#	#	#	K09116	#	#
K16149	#	K16149	K16149	#	#	K16149	#	#	#	#	#	#	#	#	#	#	#	#	K16149	#	K16149	#	#	#	#	#	#	#	#	#	#	#	K16149	#	#	K16149	#	#	#	#	#	K16149	#	#	K16149	#	K16149	K16149	#
K19647	#	#	#	#	#	#	#	#	#	#	#	#	#	#	#	#	#	#	#	#	#	#	#	#	#	#	#	#	#	#	#	K19647	#	#	#	#	#	#	#	#	#	#	#	K19647	#	#	#	#	#
K12538	#	#	#	#	#	#	#	#	K12538	#	#	#	#	#	#	#	#	#	#	#	#	#	#	#	#	#	#	#	#	#	#	#	#	#	#	#	#	#	#	#	#	#	#	#	#	#	#	#	#
K10716	#	#	K10716	#	#	#	#	#	K10716	#	#	#	#	#	#	#	#	#	K10716	#	#	#	#	#	#	#	#	#	#	#	#	#	#	#	#	#	#	#	#	#	#	#	#	#	#	#	#	#	#
K22099	#	#	#	#	#	#	#	#	#	#	#	#	#	#	#	#	#	#	#	#	#	#	#	#	#	#	#	#	#	#	#	#	#	#	#	#	#	#	#	#	#	#	#	#	#	#	#	#	#
K07130	#	#	#	#	#	#	#	K07130	K07130	#	#	#	#	K07130	K07130	#	K07130	K07130	#	#	K07130	K07130	K07130	#	#	#	#	#	#	#	#	#	#	#	#	#	#	#	#	#	#	#	K07130	#	#	#	#	K07130	#
K01692	#	#	#	#	#	#	#	#	#	#	#	#	#	#	#	#	#	#	#	#	#	#	#	#	K01692	#	#	#	#	#	#	#	K01692	#	#	#	#	#	K01692	#	#	#	#	#	#	#	#	#	#
K02419	K02419	K02419	#	K02419	K02419	K02419	K02419	#	K02419	#	K02419	#	K02419	#	K02419	K02419	#	K02419	K02419	K02419	K02419	K02419	#	#	K02419	#	K02419	#	#	K02419	#	K02419	#	#	K02419	#	#	#	K02419	K02419	#	K02419	K02419	K02419	K02419	#	K02419	K02419	K02419
K03783	K03783	#	#	#	K03783	#	#	K03783	#	#	K03783	#	#	#	#	K03783	#	#	#	#	#	#	#	#	#	#	K03783	K03783	#	K03783	#	#	#	K03783	#	#	K03783	#	#	K03783	#	K03783	#	#	#	#	#	#	K03783
K18590	#	#	#	#	#	#	#	#	#	#	#	#	#	#	#	#	#	#	#	#	#	#	#	#	#	#	#	#	#	#	#	#	#	#	#	#	#	#	#	#	#	#	#	#	#	#	#	#	#
K19075	#	#	#	#	#	#	#	#	#	#	K19075	#	#	#	#	#	#	#	#	#	#	#	#	#	#	#	#	#	#	#	#	#	#	#	#	K19075	#	#	#	#	#	#	#	#	#	#	K19075	#	K19075
K00554	K00554	K00554	#	K00554	K00554	K00554	K00554	K00554	K00554	#	K00554	K00554	K00554	#	K00554	K00554	K00554	K00554	K00554	K00554	K00554	K00554	#	K00554	K00554	K00554	K00554	K00554	K00554	K00554	#	K00554	#	K00554	K00554	#	K00554	#	K00554	K00554	#	K00554	K00554	K00554	K00554	K00554	K00554	K00554	K00554
K17224	#	#	#	#	#	#	#	#	K17224	#	#	#	#	#	#	#	#	#	#	#	#	#	K17224	#	#	#	#	#	#	#	#	#	#	#	#	#	#	#	#	#	#	#	#	#	#	#	#	#	#
K02336	#	#	#	#	#	#	#	#	#	#	#	#	#	K02336	#	#	#	#	#	#	#	#	#	#	#	#	#	#	#	#	#	#	#	#	#	#	#	#	#	#	#	#	#	#	#	#	#	#	#
K00479	#	#	#	#	#	#	#	#	K00479	#	#	#	#	#	#	#	#	#	#	#	#	#	#	#	#	#	#	#	#	#	#	#	#	#	#	#	#	#	#	#	#	#	#	#	#	#	#	#	#
K11144	#	K11144	#	#	#	#	#	#	#	#	#	#	#	#	#	#	#	#	#	#	K11144	#	#	#	#	#	#	#	#	#	#	#	#	#	#	#	#	#	#	#	#	#	#	#	#	#	#	#	#
K02902	K02902	K02902	K02902	K02902	K02902	K02902	K02902	K02902	K02902	#	K02902	#	#	#	K02902	K02902	K02902	K02902	K02902	#	K02902	K02902	#	#	K02902	K02902	K02902	K02902	#	K02902	#	K02902	K02902	K02902	K02902	#	K02902	#	K02902	K02902	#	K02902	K02902	K02902	K02902	K02902	K02902	K02902	K02902
K06327	#	#	#	#	#	#	#	#	#	#	#	#	#	#	#	#	#	#	#	#	#	#	#	#	#	#	#	#	#	#	#	#	#	#	#	#	#	#	#	#	#	#	#	#	#	#	#	#	#
K16074	#	#	#	#	#	#	#	#	K16074	#	#	#	#	#	#	#	#	#	#	#	#	#	#	#	#	#	#	#	#	#	#	#	#	#	#	#	#	#	#	#	#	#	#	#	#	#	#	#	#
K03726	#	#	#	#	#	#	#	#	#	K03726	#	#	#	K03726	#	#	#	#	#	#	#	#	K03726	#	#	#	#	#	#	#	#	#	#	#	#	K03726	#	#	#	#	K03726	#	#	#	#	#	#	#	#
K03600	#	#	#	#	#	#	#	#	K03600	#	#	#	#	#	#	#	#	#	#	#	#	#	#	#	#	#	#	#	#	#	#	#	K03600	#	#	#	#	#	#	#	#	#	#	#	#	#	#	#	#
K03338	#	#	#	K03338	#	#	#	#	#	#	#	#	#	#	#	#	#	#	#	#	#	#	#	#	#	#	#	#	#	#	#	#	#	#	#	#	#	K03338	#	#	#	#	#	#	#	#	#	#	#
K01840	K01840	#	#	#	#	#	#	#	K01840	#	#	K01840	#	#	#	#	#	#	#	#	#	#	K01840	#	#	K01840	#	#	#	#	#	#	#	K01840	#	#	#	#	#	#	#	#	#	#	#	#	#	#	#
K03270	#	#	#	#	#	#	#	#	K03270	#	#	#	#	#	#	#	#	#	#	#	#	#	#	#	#	#	K03270	#	#	K03270	#	#	K03270	#	#	#	#	#	#	K03270	#	#	#	#	#	#	#	#	#
K15582	#	K15582	#	#	#	#	K15582	#	#	#	#	K15582	K15582	#	#	K15582	#	#	#	K15582	K15582	#	#	#	#	#	#	K15582	#	K15582	#	#	#	#	K15582	#	K15582	#	#	#	#	K15582	#	K15582	#	K15582	#	K15582	#
K00172	#	#	#	K00172	#	K00172	K00172	#	#	#	#	K00172	K00172	#	K00172	K00172	#	#	#	#	#	K00172	#	K00172	#	#	K00172	K00172	K00172	#	#	K00172	#	#	#	K00172	#	K00172	K00172	#	#	#	#	K00172	#	#	K00172	#	K00172
K02393	#	K02393	#	#	#	K02393	K02393	#	K02393	#	#	#	K02393	#	K02393	#	#	K02393	K02393	#	K02393	K02393	#	#	#	#	#	#	#	K02393	#	#	#	#	#	#	#	#	#	#	#	K02393	K02393	#	#	#	K02393	K02393	#
K18814	#	#	#	K18814	K18814	#	#	K18814	#	#	K18814	K18814	#	#	#	#	#	#	#	K18814	#	K18814	#	#	#	#	K18814	K18814	K18814	#	#	#	#	#	#	#	#	K18814	#	K18814	#	#	#	#	#	#	#	#	#
K07569	#	#	#	#	#	#	#	#	#	#	#	#	#	K07569	#	#	#	#	#	#	#	#	#	#	#	#	#	#	#	#	#	#	#	#	#	K07569	#	#	#	#	K07569	#	#	#	#	#	#	#	#
K10022	#	#	#	#	#	#	#	#	K10022	#	#	#	#	#	#	#	#	#	#	#	#	#	#	#	#	#	#	#	#	#	#	#	#	#	#	#	#	#	#	#	#	#	#	#	#	#	#	#	#
K06297	#	K06297	#	K06297	K06297	#	#	#	#	#	K06297	#	#	#	#	K06297	K06297	#	K06297	#	K06297	#	#	#	K06297	#	K06297	#	#	#	#	K06297	#	#	K06297	#	#	#	K06297	#	#	K06297	#	#	#	#	#	#	#
K04108	#	#	#	#	#	#	#	#	#	#	#	#	#	#	#	#	#	#	#	#	#	#	#	#	#	#	#	#	#	#	#	#	#	#	#	#	#	#	#	#	#	#	#	#	K04108	#	#	#	#
K00436	#	#	#	#	#	#	#	#	#	#	#	#	#	#	#	#	#	K00436	#	#	#	#	K00436	#	#	#	#	#	#	K00436	#	#	#	#	#	K00436	#	#	#	#	#	#	#	#	#	#	#	#	#
K06398	K06398	K06398	#	K06398	K06398	K06398	K06398	K06398	#	#	K06398	K06398	K06398	#	K06398	K06398	#	K06398	K06398	K06398	#	K06398	#	K06398	K06398	#	K06398	#	K06398	#	#	K06398	#	#	K06398	#	#	K06398	K06398	K06398	#	K06398	K06398	K06398	#	K06398	#	#	K06398
K02883	#	#	#	#	#	#	#	#	#	K02883	#	#	#	K02883	#	#	#	#	#	#	#	#	K02883	#	#	#	#	#	#	#	#	#	#	#	#	#	#	#	#	#	K02883	#	#	#	#	#	#	#	#
K22482	#	#	#	#	#	#	#	#	#	#	#	#	#	#	#	#	#	#	#	#	#	#	#	#	#	#	#	#	#	#	K22482	#	#	#	#	#	#	#	#	#	#	#	#	#	#	#	#	#	#
K01182	#	K01182	#	#	#	#	#	#	#	#	#	#	K01182	#	#	#	#	#	K01182	#	#	#	#	#	#	#	#	#	#	#	#	#	#	#	#	#	#	#	#	#	#	K01182	#	#	#	#	#	#	#
K06970	#	#	#	#	#	#	#	#	K06970	#	#	#	#	#	#	#	#	#	#	#	#	#	#	#	#	#	#	#	#	#	#	#	K06970	#	#	#	#	#	#	#	#	#	#	#	#	#	#	#	#
K07407	#	#	#	#	#	#	K07407	#	#	#	#	#	K07407	#	#	#	#	#	#	#	#	K07407	#	#	K07407	#	#	#	#	#	#	K07407	#	#	#	#	#	#	K07407	#	#	K07407	#	#	#	#	K07407	K07407	#
K06169	#	#	#	#	#	#	#	#	K06169	#	#	#	#	#	#	#	#	#	#	#	#	#	#	#	#	#	#	#	#	#	#	#	#	#	#	#	#	#	#	#	#	#	#	#	#	#	#	#	#
K01495	#	#	#	#	#	#	#	#	K01495	#	#	K01495	#	#	#	#	#	#	#	#	#	#	#	K01495	K01495	K01495	#	#	K01495	#	#	#	#	K01495	K01495	#	K01495	#	K01495	#	#	#	#	#	#	#	#	#	#
K07117	#	#	#	#	#	#	#	#	#	#	#	#	#	#	#	#	#	#	#	#	#	#	#	#	#	#	#	#	#	#	#	#	#	#	#	#	#	#	#	#	#	#	#	#	#	#	#	#	#
K03386	#	#	#	#	#	K03386	#	#	#	K03386	#	K03386	K03386	#	K03386	#	#	#	#	#	#	#	#	#	#	#	#	K03386	K03386	#	K03386	#	#	#	#	#	#	#	#	K03386	K03386	#	#	#	#	#	K03386	#	#
K17206	K17206	K17206	#	K17206	#	#	#	#	K17206	#	#	#	K17206	#	#	#	#	#	#	#	K17206	#	#	#	#	#	K17206	#	#	#	#	#	#	#	K17206	#	#	#	#	#	#	K17206	#	#	#	#	K17206	#	#
K09898	#	#	#	#	#	#	#	#	K09898	#	#	#	#	#	#	#	#	#	#	#	#	#	#	#	#	#	#	#	#	#	#	#	#	#	#	#	#	#	#	#	#	#	#	#	#	#	#	#	#
K02056	#	#	#	#	K02056	#	#	#	#	#	#	K02056	K02056	#	#	#	#	#	#	K02056	#	#	#	#	#	#	#	#	#	#	K02056	#	K02056	#	K02056	#	#	#	K02056	#	#	#	K02056	#	#	K02056	K02056	#	K02056
K08476	#	#	#	#	#	#	#	#	#	#	#	#	#	#	#	#	#	#	#	#	#	#	#	#	#	#	#	#	#	#	#	#	#	#	#	#	#	#	#	#	#	#	#	#	#	#	#	#	#
K03768	K03768	#	K03768	#	#	#	#	K03768	K03768	#	#	#	#	#	#	K03768	#	#	#	#	K03768	#	#	#	#	#	K03768	K03768	#	#	#	#	#	K03768	K03768	#	#	#	K03768	K03768	#	#	K03768	K03768	#	#	#	#	#
K11214	#	#	#	#	#	#	#	#	#	#	#	#	#	#	#	#	#	#	#	#	#	#	#	#	#	#	#	#	#	#	#	#	#	#	#	#	#	#	#	#	#	#	#	#	#	#	#	#	#
K17105	#	#	#	#	#	#	#	#	#	K17105	#	#	#	K17105	#	#	#	#	#	#	#	#	K17105	#	#	#	#	#	#	#	#	#	#	#	#	K17105	#	#	#	#	K17105	#	#	#	#	#	#	#	#
K12984	#	#	#	#	#	#	#	#	#	#	#	#	#	#	#	#	#	#	#	#	#	#	#	#	#	#	#	#	#	#	K12984	#	#	#	#	#	#	#	#	#	#	#	#	#	#	#	#	#	#
K13896	#	#	#	#	#	#	#	#	#	#	#	#	#	#	#	K13896	#	#	#	#	#	#	#	#	#	#	#	#	#	#	#	#	K13896	#	#	#	#	K13896	#	#	#	#	#	#	#	#	#	#	#
K03597	#	#	#	#	#	#	#	#	K03597	#	#	#	#	#	#	#	#	#	#	#	#	#	#	#	#	#	#	#	#	#	#	#	K03597	#	#	#	#	#	#	#	#	#	#	#	#	#	#	#	#
K07323	#	#	#	#	#	#	#	#	K07323	#	#	#	#	#	#	#	#	#	#	#	#	#	#	#	#	#	#	#	#	#	#	#	K07323	#	#	#	#	#	#	#	#	#	#	#	#	#	#	#	#
K11627	#	#	#	#	#	#	#	#	#	#	#	#	#	#	#	#	#	#	#	#	#	#	#	#	#	#	#	#	#	#	#	#	#	#	#	#	#	#	#	#	K11627	#	#	#	K11627	#	#	#	#
K18335	#	#	#	#	#	#	#	#	#	#	#	#	#	#	#	#	#	#	#	#	#	#	#	#	#	#	#	#	#	#	#	#	#	#	#	#	#	#	#	#	#	#	#	#	#	#	#	#	#
K02936	#	#	#	#	#	#	#	#	#	K02936	#	#	#	K02936	#	#	#	#	#	#	#	#	K02936	#	#	#	#	#	#	#	#	#	#	#	#	#	#	#	#	#	K02936	#	#	#	#	#	#	#	#
K07451	#	#	#	#	#	#	#	#	K07451	#	#	#	#	#	#	#	#	#	#	K07451	#	K07451	#	#	#	#	#	#	#	K07451	#	#	#	K07451	K07451	#	#	#	#	#	#	#	#	#	#	#	#	#	#
K08325	#	#	#	#	#	#	#	#	#	#	#	#	#	#	#	#	#	#	#	#	K08325	#	#	#	#	K08325	#	#	#	#	K08325	#	K08325	K08325	#	#	#	#	#	#	#	#	#	#	#	#	#	#	#
K06023	K06023	#	#	#	#	#	#	K06023	#	#	K06023	#	#	#	#	K06023	K06023	#	#	#	#	#	#	#	#	#	K06023	K06023	#	#	K06023	K06023	#	#	#	#	#	#	#	#	#	#	#	#	#	#	#	#	#
K15524	#	#	#	#	#	#	#	#	#	#	#	#	#	#	#	#	#	#	#	#	#	#	#	#	K15524	#	K15524	#	#	#	#	#	#	#	#	#	#	#	K15524	#	#	#	#	#	#	#	#	#	#
K15022	#	#	#	#	#	#	#	#	#	#	#	#	#	#	#	#	#	#	#	#	#	#	#	K15022	#	#	#	#	#	#	#	#	#	#	#	#	#	#	#	#	#	#	#	#	#	#	#	#	#
K00783	K00783	K00783	K00783	K00783	K00783	#	K00783	#	K00783	#	K00783	K00783	K00783	#	K00783	K00783	#	K00783	K00783	K00783	K00783	K00783	#	#	#	#	K00783	K00783	#	#	#	#	K00783	K00783	#	#	#	#	#	K00783	#	K00783	K00783	K00783	#	#	K00783	K00783	K00783
K00936	#	#	#	#	#	#	#	#	#	#	#	#	#	#	#	#	#	#	#	#	#	#	#	#	#	#	#	#	#	#	#	#	#	#	#	#	K00936	#	#	#	#	#	#	#	#	#	K00936	#	#
K01409	K01409	#	K01409	#	#	#	K01409	#	K01409	#	#	#	K01409	K01409	K01409	#	K01409	#	#	#	#	#	K01409	#	#	#	#	K01409	K01409	K01409	#	#	#	K01409	K01409	#	#	#	K01409	K01409	#	#	#	#	#	#	#	#	#
K03481	#	#	#	#	#	#	#	#	#	#	#	#	#	#	#	#	#	#	#	#	#	#	#	#	#	#	#	#	#	#	#	#	#	#	#	#	#	#	#	#	#	#	#	#	#	#	#	#	#
K06344	#	#	#	#	#	#	#	#	#	#	#	#	#	#	#	#	#	#	#	#	#	#	#	#	#	#	#	#	#	#	#	#	#	#	#	#	#	#	#	#	#	#	#	#	#	#	#	#	#
K01761	#	K01761	#	#	K01761	#	#	#	K01761	#	#	#	#	K01761	#	#	#	#	#	K01761	#	#	#	#	#	#	K01761	#	#	#	#	#	#	#	#	#	#	#	#	K01761	#	#	#	#	#	K01761	#	#	#
K09384	#	#	K09384	#	#	#	#	#	#	#	#	#	#	#	#	#	#	#	#	#	#	#	#	#	#	#	#	#	#	#	#	#	#	#	#	#	#	#	#	#	#	#	#	#	#	#	#	#	#
K06195	#	#	#	#	#	#	#	#	K06195	#	#	#	#	#	#	#	#	#	#	#	#	#	#	#	#	#	#	#	#	#	#	#	K06195	#	#	#	#	#	#	#	#	#	#	#	#	#	#	#	#
K10038	#	#	#	K10038	#	#	#	#	#	#	#	K10038	#	K10038	K10038	K10038	#	K10038	K10038	K10038	K10038	K10038	#	#	#	K10038	#	K10038	K10038	#	#	K10038	#	#	#	#	#	#	K10038	#	#	#	#	K10038	#	#	#	K10038	K10038
K01232	#	#	#	#	#	#	#	#	#	#	#	#	#	#	#	#	#	#	#	#	#	#	#	#	#	#	K01232	#	#	#	#	#	#	#	#	#	#	#	#	#	#	#	#	#	#	#	#	#	#
K00958	#	#	#	#	#	K00958	K00958	#	#	#	#	#	K00958	#	#	#	#	#	#	#	#	#	#	#	#	#	#	#	#	#	#	K00958	#	#	#	#	#	#	#	#	#	#	K00958	#	#	#	K00958	#	#
K15921	#	K15921	#	#	#	#	#	K15921	#	#	#	#	#	#	#	K15921	#	#	#	#	#	#	#	#	#	#	#	#	#	#	#	#	#	#	K15921	#	#	#	#	#	#	#	#	#	#	#	#	#	#
K04739	#	#	#	#	#	#	#	#	#	#	#	#	#	#	#	#	#	#	#	#	#	#	#	#	#	#	#	#	#	#	#	#	#	#	#	#	#	#	#	#	#	#	#	#	#	#	#	#	#
K08971	#	#	#	#	#	#	#	#	#	K08971	#	#	#	#	#	#	#	#	#	#	#	#	K08971	#	#	#	#	#	#	#	#	#	#	#	#	#	#	#	#	#	#	#	#	#	#	#	#	#	#
K20444	#	#	#	#	#	#	#	#	#	#	#	#	#	#	#	#	#	#	#	#	#	#	#	#	#	#	#	#	#	#	#	#	#	#	#	#	#	#	#	#	#	#	#	#	#	#	#	#	#
K06212	#	#	#	#	#	K06212	#	#	#	#	#	#	#	#	#	#	#	#	#	#	#	#	#	#	K06212	#	#	#	#	#	#	#	#	#	#	#	#	#	#	#	#	#	#	#	#	#	#	#	#
K21909	#	#	#	#	#	#	#	#	#	#	#	#	#	#	#	#	#	#	#	#	#	#	#	#	#	#	#	#	#	#	#	#	#	#	#	#	#	#	#	#	#	#	#	#	#	#	#	#	#
K21935	#	#	#	#	#	#	#	#	#	#	#	#	#	#	#	#	#	#	#	#	#	#	K21935	#	#	#	#	#	#	#	#	#	#	#	#	#	#	#	#	#	#	#	#	#	#	#	#	#	#
K12294	#	#	#	#	#	#	#	#	#	#	#	#	#	#	#	#	#	#	#	#	#	#	#	#	#	#	#	#	#	#	#	K12294	#	#	#	#	#	#	#	#	#	#	#	#	#	#	#	#	#
K06075	#	#	#	#	#	#	#	#	#	#	#	#	#	#	#	K06075	#	#	#	K06075	K06075	#	#	#	#	#	#	#	#	#	#	#	K06075	#	#	#	#	#	#	#	#	#	#	#	#	#	#	#	#
K00860	#	#	K00860	#	#	#	#	#	#	#	#	#	#	#	#	#	#	#	#	#	#	#	#	#	#	#	#	#	#	#	#	K00860	#	#	#	#	#	#	#	#	#	#	#	#	#	#	K00860	#	#
K06162	#	#	#	#	#	#	#	#	K06162	#	#	#	#	#	#	#	#	#	#	#	#	#	#	#	#	#	#	#	#	#	#	#	#	#	#	#	#	#	#	#	#	#	#	#	#	#	#	#	#
K20345	#	#	#	#	#	#	K20345	K20345	#	#	#	#	#	#	#	#	#	#	#	#	#	#	#	#	#	#	#	#	#	#	K20345	#	#	#	#	#	#	#	#	#	#	#	#	#	#	#	#	K20345	#
K02279	#	#	#	#	#	K02279	#	#	#	#	#	#	#	#	#	#	#	#	#	#	#	#	#	K02279	K02279	#	#	#	K02279	#	#	#	#	#	K02279	#	#	#	K02279	#	#	#	K02279	K02279	#	#	#	K02279	#
K02948	#	K02948	#	K02948	K02948	#	K02948	K02948	#	K02948	K02948	K02948	K02948	K02948	K02948	K02948	K02948	K02948	K02948	K02948	#	K02948	K02948	#	K02948	#	K02948	K02948	K02948	K02948	#	#	#	K02948	K02948	#	K02948	K02948	K02948	K02948	K02948	K02948	K02948	K02948	K02948	K02948	K02948	K02948	#
K09861	#	#	K09861	#	#	#	#	#	K09861	#	#	#	#	#	#	#	#	#	#	#	#	#	#	#	#	#	K09861	#	#	#	K09861	#	#	K09861	#	K09861	K09861	#	#	#	#	#	#	#	#	#	#	#	#
K16951	#	#	#	#	#	#	#	#	#	#	#	#	#	#	#	#	#	#	#	#	#	#	#	#	#	#	#	#	#	#	#	#	#	#	#	#	#	#	#	#	#	#	#	#	#	#	#	#	#
K07041	#	#	#	#	#	#	#	#	#	#	#	#	#	K07041	#	#	#	#	#	#	#	#	K07041	#	#	#	#	#	#	K07041	#	#	#	#	#	K07041	#	#	#	#	K07041	#	#	#	#	#	#	#	#
K18478	#	#	#	#	#	#	#	#	#	#	#	#	#	#	#	#	#	#	#	#	#	#	#	#	#	#	#	#	#	#	#	#	#	#	#	#	#	#	#	#	#	#	#	#	#	#	#	#	#
K01216	#	#	#	#	#	#	#	#	#	#	#	#	#	#	#	#	#	#	#	#	#	#	#	#	#	K01216	#	#	#	#	#	#	#	#	#	#	#	#	#	#	#	#	#	#	#	#	#	#	#
K12979	#	#	#	#	#	#	#	#	K12979	#	#	#	#	#	#	#	#	#	#	#	#	#	#	#	#	#	#	#	#	#	#	#	#	#	#	#	#	#	#	#	#	#	#	#	#	#	#	#	#
K01989	#	#	#	K01989	#	#	K01989	K01989	#	#	K01989	#	#	#	K01989	#	#	K01989	#	#	#	K01989	#	K01989	K01989	#	#	#	K01989	#	#	K01989	#	#	#	#	#	#	K01989	K01989	#	#	#	#	#	K01989	K01989	#	#
K04117	#	#	#	#	#	#	#	#	#	#	#	#	#	#	#	#	#	#	#	#	#	#	#	#	#	#	#	#	#	#	#	K04117	#	#	#	#	#	#	#	#	#	#	#	#	#	#	#	#	#
K03324	#	K03324	#	#	K03324	#	#	#	#	#	#	K03324	#	#	#	K03324	#	K03324	#	#	#	#	#	K03324	#	K03324	K03324	K03324	#	K03324	K03324	K03324	K03324	#	#	#	#	K03324	#	#	#	K03324	#	K03324	#	#	#	K03324	#
K17319	#	#	#	K17319	#	#	#	#	#	#	#	#	K17319	#	#	#	#	#	K17319	#	#	#	#	#	#	#	#	#	#	#	#	#	K17319	#	#	#	#	#	#	#	#	#	#	#	#	#	#	K17319	#
K01205	#	#	#	#	#	#	#	#	#	#	#	#	#	#	#	#	#	#	#	#	#	#	#	#	#	#	#	#	#	#	#	#	#	K01205	#	#	#	#	#	#	#	#	#	#	#	#	#	#	#
K10213	#	K10213	#	#	#	#	#	#	#	#	#	#	#	#	#	K10213	#	#	K10213	#	#	#	#	#	#	#	K10213	#	#	#	#	#	#	#	#	#	#	#	#	#	#	#	#	#	#	#	#	#	#
K08724	#	#	K08724	#	#	#	#	#	#	#	#	#	#	#	#	#	#	#	#	#	#	#	#	#	#	#	#	#	#	#	#	#	#	#	#	#	#	#	#	#	#	#	#	#	#	#	#	#	#
K06998	K06998	#	#	#	#	#	#	#	#	#	#	#	#	#	#	#	#	#	#	#	#	#	#	#	#	#	K06998	#	#	#	#	#	#	#	#	#	#	#	#	#	#	#	#	#	#	#	#	#	#
K11041	#	#	#	#	K11041	#	#	#	#	#	K11041	#	#	#	#	#	#	#	#	#	#	#	#	#	#	#	#	#	#	#	#	#	#	#	K11041	#	#	#	#	#	#	#	#	#	#	#	#	#	#
K17073	#	#	#	#	#	#	#	#	#	#	#	#	#	#	#	#	#	#	#	#	#	#	#	#	#	#	#	#	#	#	#	#	#	#	#	#	#	#	#	#	#	#	#	#	#	#	#	#	#
K02494	#	#	#	#	#	#	#	#	K02494	#	#	#	#	#	#	#	#	#	#	#	#	#	#	#	#	#	#	#	#	#	#	#	K02494	#	#	#	#	#	#	#	#	#	#	#	#	#	#	#	#
K01736	K01736	K01736	#	K01736	K01736	K01736	K01736	K01736	#	K01736	K01736	K01736	K01736	K01736	K01736	K01736	K01736	K01736	K01736	K01736	K01736	K01736	K01736	#	K01736	K01736	K01736	#	#	#	K01736	K01736	#	#	K01736	#	K01736	#	K01736	K01736	K01736	K01736	K01736	#	K01736	#	K01736	#	#
K03725	#	#	#	#	#	#	#	#	#	#	#	#	#	#	#	#	#	#	#	#	#	#	#	#	#	#	#	#	#	#	#	#	#	#	#	K03725	#	#	#	#	#	#	#	#	#	#	#	#	#
K19222	#	#	K19222	#	#	#	#	#	K19222	#	#	#	#	#	#	#	#	#	#	#	#	#	#	#	#	#	#	#	#	#	#	#	#	#	#	#	#	#	#	#	#	#	#	#	#	#	#	#	#
K19428	#	#	#	#	#	#	K19428	#	#	#	K19428	#	#	#	#	#	#	#	#	#	#	#	#	#	#	#	#	#	#	#	K19428	#	#	#	#	#	#	#	#	K19428	#	#	#	#	#	#	#	#	#
K06426	#	#	#	#	#	#	#	#	#	#	#	#	#	#	#	#	#	#	#	#	#	#	#	#	#	#	#	#	#	#	#	K06426	#	#	#	#	#	K06426	#	#	#	#	#	#	#	#	#	#	#
K03686	#	#	#	K03686	K03686	#	K03686	#	K03686	K03686	#	#	K03686	K03686	K03686	K03686	#	K03686	K03686	K03686	K03686	K03686	K03686	K03686	K03686	K03686	K03686	#	K03686	K03686	#	#	#	#	K03686	K03686	#	K03686	#	K03686	K03686	#	#	K03686	K03686	K03686	#	K03686	K03686
K21814	#	#	#	#	#	#	#	#	#	#	#	#	#	#	#	#	#	#	#	#	#	#	#	#	#	#	#	#	#	#	#	#	#	#	#	#	#	#	#	#	#	#	#	#	#	#	#	#	#
K04024	#	#	#	#	#	#	#	#	#	#	#	#	#	#	#	#	#	#	#	#	#	#	#	#	#	#	#	#	#	#	#	#	#	#	#	#	#	#	#	#	#	#	#	K04024	#	#	#	#	#
K14115	#	#	#	#	#	#	#	#	#	#	#	#	#	#	#	#	#	#	#	#	#	#	#	#	#	#	#	#	#	#	#	#	#	#	#	K14115	#	#	#	#	#	#	#	#	#	#	#	#	#
K00856	#	#	#	#	#	#	#	#	#	#	#	#	#	#	#	#	#	#	#	#	#	#	#	#	#	#	#	#	#	#	#	#	#	#	#	K00856	#	#	#	#	#	#	#	#	#	#	#	#	#
K07461	K07461	#	#	K07461	K07461	#	#	#	K07461	#	K07461	#	#	#	#	K07461	#	#	#	#	#	K07461	#	#	#	#	K07461	K07461	#	#	K07461	K07461	K07461	#	K07461	#	#	#	K07461	#	#	#	#	K07461	#	#	#	#	#
K06873	#	#	#	#	#	#	#	#	#	#	#	#	#	#	#	#	#	#	#	#	#	#	#	#	#	#	#	#	#	#	#	#	#	#	#	#	#	#	K06873	#	#	#	K06873	#	#	#	#	#	#
K20533	#	#	#	#	#	#	#	#	K20533	#	#	#	#	#	#	#	#	#	#	#	#	#	#	#	#	#	#	#	#	#	#	#	#	#	#	#	#	#	#	#	#	#	#	#	#	#	#	#	#
K01583	#	#	#	#	K01583	#	#	#	#	#	#	#	#	#	K01583	#	K01583	#	#	#	#	#	#	K01583	#	#	K01583	#	#	#	#	#	K01583	#	#	#	#	#	#	#	#	#	#	#	#	K01583	#	#	#
K02848	#	#	#	#	#	#	#	#	K02848	#	#	#	#	#	#	#	#	#	#	#	#	#	#	#	#	#	#	#	#	#	#	#	K02848	#	#	#	#	#	#	#	#	#	#	#	#	#	#	#	#
K07010	K07010	K07010	K07010	K07010	#	K07010	K07010	K07010	K07010	#	#	K07010	K07010	#	K07010	K07010	#	K07010	K07010	K07010	K07010	K07010	#	#	K07010	#	K07010	K07010	K07010	#	#	#	#	#	#	#	#	K07010	K07010	K07010	#	K07010	#	#	#	#	#	K07010	K07010
K03824	#	#	#	#	#	K03824	#	#	#	#	#	#	#	#	#	#	K03824	#	#	#	#	K03824	#	#	#	#	#	#	#	#	#	#	#	#	#	#	#	#	#	#	#	#	#	#	#	#	#	#	#
K21703	#	#	#	#	#	#	#	#	#	#	#	#	#	#	#	#	#	#	#	#	#	#	#	#	#	#	#	#	#	#	#	#	#	#	#	#	#	#	#	#	#	#	#	#	#	#	#	#	#
K12537	#	#	#	#	#	#	#	#	K12537	#	#	#	#	#	#	#	#	#	#	#	#	#	#	#	#	#	#	#	#	#	#	#	#	#	#	#	#	#	#	#	#	#	#	#	#	#	#	#	#
K03439	#	K03439	#	#	#	#	#	#	K03439	#	#	#	#	#	K03439	#	#	K03439	K03439	#	K03439	#	#	#	#	K03439	#	#	K03439	K03439	#	#	#	K03439	#	#	K03439	#	#	#	#	K03439	#	#	#	#	#	K03439	#
K05299	#	#	#	#	#	#	#	#	#	#	#	#	#	#	#	#	#	#	#	#	#	#	#	#	#	#	#	#	#	#	#	#	#	#	#	K05299	#	K05299	#	#	#	#	#	#	K05299	#	#	#	#
K10040	#	#	#	#	#	#	#	#	#	#	#	#	#	#	#	#	#	#	#	#	#	#	#	#	#	#	#	#	#	#	#	#	#	#	#	#	#	#	#	#	#	#	K10040	#	#	#	#	#	#
K19085	#	#	#	#	#	#	#	#	#	#	#	#	#	#	#	#	#	#	#	#	#	#	#	#	#	#	#	#	#	#	#	#	#	#	#	#	#	#	#	#	#	#	#	#	#	#	#	#	#
K07017	#	#	#	#	#	#	#	#	#	#	#	#	#	#	#	#	#	#	#	#	#	#	#	#	#	#	#	#	#	#	#	#	#	#	#	#	#	#	#	#	#	#	#	#	#	#	#	#	#
K05499	#	#	#	#	#	#	#	#	#	#	#	#	#	#	#	#	#	K05499	#	K05499	#	#	#	K05499	#	#	#	#	#	K05499	K05499	K05499	#	K05499	#	#	#	K05499	#	#	#	#	#	K05499	K05499	#	#	#	#
K17243	#	#	#	#	#	#	K17243	#	#	#	#	#	K17243	#	#	K17243	#	#	K17243	#	#	#	#	#	#	#	#	#	#	#	#	#	#	#	#	#	#	#	#	#	#	#	#	#	#	#	#	#	#
K06401	#	#	#	#	#	#	#	#	#	#	#	#	#	#	#	#	#	#	#	#	#	#	#	#	#	#	#	#	#	#	#	#	#	#	#	#	#	#	#	#	#	#	#	#	#	#	#	#	#
K11717	#	#	K11717	#	K11717	K11717	#	#	#	K11717	K11717	#	#	K11717	#	#	#	#	#	#	K11717	#	K11717	#	K11717	#	K11717	#	#	#	#	#	K11717	K11717	#	K11717	K11717	#	#	K11717	K11717	#	#	#	#	K11717	K11717	#	#
K07060	#	#	#	#	#	#	#	#	#	K07060	#	#	#	K07060	#	#	#	#	#	#	#	#	K07060	#	#	#	#	#	#	#	#	#	#	#	#	#	#	#	#	#	#	#	#	#	#	#	#	#	#
K22341	#	#	#	#	#	#	#	#	#	#	#	#	#	#	#	#	#	#	#	#	#	#	#	#	#	#	#	#	#	#	#	#	#	#	#	#	#	#	#	#	#	#	#	K22341	K22341	#	#	#	#
K19116	#	#	#	#	K19116	#	#	#	#	#	#	#	#	#	#	K19116	#	#	#	#	#	#	#	#	#	#	K19116	#	#	#	#	#	#	#	#	#	#	#	#	K19116	#	#	#	#	K19116	#	#	K19116	#
K03105	#	#	#	#	#	#	#	#	#	K03105	#	#	#	K03105	#	#	#	#	#	#	#	#	K03105	#	#	#	#	#	#	#	#	#	#	#	#	K03105	#	#	#	#	K03105	#	#	#	#	#	#	#	#
K06404	#	#	#	#	K06404	#	#	K06404	#	#	#	#	#	#	K06404	K06404	#	#	#	#	#	#	#	#	#	#	#	#	#	#	#	K06404	#	#	K06404	#	#	#	#	K06404	#	#	#	#	K06404	#	#	#	#
K02527	#	#	#	#	#	#	#	#	K02527	#	#	#	#	#	#	#	#	#	#	#	#	#	#	#	#	#	#	#	#	K02527	K02527	K02527	K02527	#	#	#	#	#	#	#	#	#	#	#	K02527	#	#	#	#
K00616	K00616	K00616	#	K00616	K00616	#	#	#	K00616	#	K00616	K00616	#	K00616	K00616	#	#	#	#	K00616	#	K00616	#	#	#	K00616	K00616	K00616	K00616	K00616	#	#	K00616	#	K00616	#	K00616	K00616	#	K00616	K00616	K00616	K00616	#	K00616	K00616	K00616	#	K00616
K02676	#	#	#	#	#	#	#	#	#	#	#	#	#	#	#	#	#	#	#	#	#	#	#	#	#	#	#	#	#	#	#	#	#	#	#	#	#	#	#	#	#	#	#	#	#	#	#	#	#
K01662	#	K01662	K01662	K01662	#	K01662	K01662	K01662	K01662	#	#	K01662	K01662	#	K01662	K01662	K01662	K01662	K01662	K01662	K01662	K01662	#	#	K01662	K01662	#	#	K01662	K01662	K01662	K01662	K01662	K01662	K01662	#	K01662	#	K01662	#	#	K01662	K01662	K01662	K01662	K01662	K01662	#	K01662
K11709	K11709	#	#	#	#	#	#	#	#	#	K11709	#	#	#	#	#	#	#	#	#	#	#	#	#	#	#	K11709	#	#	#	#	K11709	#	#	#	#	#	#	#	#	#	#	#	#	#	#	#	#	#
K02194	#	#	#	#	#	#	#	#	K02194	#	#	#	#	#	K02194	#	#	#	#	#	#	#	#	#	#	#	#	#	#	#	#	K02194	#	#	#	#	#	#	#	#	#	#	K02194	#	#	#	#	#	#
K00183	#	#	#	#	#	#	#	#	#	#	#	#	#	#	#	#	#	#	#	#	#	#	#	#	#	#	#	#	#	#	#	#	#	#	#	#	#	#	#	#	#	#	#	#	#	K00183	#	#	#
K00549	#	#	#	#	#	#	#	#	#	K00549	#	#	#	#	#	#	#	#	#	#	#	#	#	#	#	#	#	#	#	#	#	#	K00549	#	#	K00549	#	#	#	#	#	#	#	#	#	#	#	#	#
K14089	#	#	#	#	#	#	#	#	#	K14089	#	#	#	K14089	#	#	#	#	#	#	#	#	K14089	#	#	#	#	#	#	#	#	#	#	#	#	#	#	#	#	#	#	#	K14089	#	#	#	#	#	#
K13300	#	#	#	#	#	#	#	#	#	#	#	#	#	#	#	#	#	#	#	#	#	#	#	#	#	#	#	#	#	#	#	K13300	#	#	#	#	#	#	#	#	#	#	#	#	#	#	#	#	#
K20450	#	#	#	#	#	#	#	#	#	#	#	#	#	#	#	#	#	#	#	#	#	#	#	#	#	#	#	#	#	#	#	#	#	#	#	#	#	#	#	#	#	#	#	#	#	#	#	#	#
K05571	#	#	#	K05571	#	#	#	#	#	K05571	#	#	#	#	#	#	#	#	#	#	#	K05571	K05571	#	#	#	#	#	#	K05571	#	K05571	K05571	#	#	#	K05571	#	K05571	#	#	#	K05571	#	#	#	#	#	#
K13639	#	#	#	#	#	#	#	#	#	#	#	#	#	#	#	#	#	#	#	#	#	#	#	#	#	#	#	#	#	#	#	#	#	#	#	#	#	#	#	#	#	#	#	#	#	#	#	#	#
K00114	#	#	#	#	#	#	#	#	#	#	#	#	#	#	#	#	#	#	#	#	#	#	#	#	#	#	#	#	#	#	#	#	#	#	#	#	#	#	#	#	#	#	#	#	#	#	#	#	#
K01783	K01783	K01783	K01783	#	K01783	K01783	K01783	K01783	K01783	#	K01783	#	K01783	K01783	K01783	K01783	#	K01783	K01783	K01783	K01783	#	#	K01783	K01783	K01783	K01783	K01783	K01783	K01783	K01783	#	#	K01783	K01783	#	K01783	K01783	K01783	K01783	K01783	K01783	K01783	K01783	K01783	#	K01783	K01783	K01783
K19268	#	K19268	#	#	#	#	#	#	#	#	#	#	#	#	#	#	#	#	K19268	#	K19268	#	#	#	#	K19268	#	K19268	#	#	#	#	#	K19268	#	#	#	#	#	#	#	K19268	#	K19268	#	#	#	#	#
K21784	#	#	#	#	#	#	#	#	#	#	#	#	K21784	#	#	#	#	#	#	#	#	#	#	#	#	#	#	#	#	#	#	#	#	#	#	#	#	#	#	#	#	#	#	#	#	#	#	#	#
K07704	K07704	#	#	#	#	#	#	#	#	#	K07704	#	#	#	#	K07704	#	#	#	#	#	#	#	#	#	#	K07704	#	#	#	K07704	K07704	#	#	#	#	#	K07704	#	K07704	#	#	K07704	K07704	#	K07704	#	#	#
K01207	#	#	#	#	K01207	#	#	#	#	#	K01207	#	K01207	#	#	#	#	#	#	#	#	#	#	#	K01207	#	K01207	K01207	#	#	#	K01207	K01207	#	K01207	#	#	K01207	#	#	#	#	K01207	#	#	K01207	#	#	#
K07546	#	#	#	#	#	#	#	#	#	#	#	#	#	#	#	#	#	#	#	#	#	#	#	#	#	#	#	#	#	#	#	#	#	#	#	#	#	#	#	#	#	#	#	#	#	#	#	#	#
K03638	#	#	#	#	#	#	#	#	#	K03638	#	#	#	#	#	#	#	#	#	#	#	#	#	#	#	#	#	#	#	#	#	K03638	K03638	#	#	#	#	#	#	#	#	#	#	#	#	#	#	#	#
K17202	#	#	#	#	#	#	#	#	#	#	#	#	#	#	#	#	#	#	#	#	#	#	#	#	#	#	#	#	#	#	#	#	#	#	#	#	#	#	#	#	#	#	#	#	#	#	#	#	#
K12349	#	#	#	#	#	#	#	#	#	#	#	#	#	#	#	#	#	#	#	#	#	#	#	#	#	#	#	#	#	#	#	#	#	#	#	#	#	#	K12349	#	#	#	#	#	#	#	#	#	#
K07337	#	#	#	#	#	#	#	#	K07337	#	#	#	#	#	#	#	#	#	#	#	#	#	#	#	#	#	#	#	#	#	#	#	#	#	#	#	#	#	#	#	#	#	#	#	#	#	#	#	#
K19170	#	#	#	#	#	#	#	#	#	#	#	#	#	#	#	#	#	#	#	#	#	#	#	#	#	#	#	#	#	#	K19170	#	#	#	#	#	#	#	#	#	#	#	#	#	#	#	#	#	#
K01623	#	#	#	#	#	#	#	#	#	#	#	#	#	#	#	#	#	#	#	#	#	#	#	#	#	#	#	K01623	#	#	#	#	#	#	#	#	#	#	#	#	#	#	#	#	#	#	#	#	#
K09916	#	#	#	#	#	#	#	#	K09916	#	#	#	#	#	#	#	#	#	#	#	#	#	#	#	#	#	#	#	#	#	#	#	#	#	#	#	#	#	#	#	#	#	#	#	#	#	#	#	#
K01704	#	#	#	K01704	#	K01704	K01704	K01704	K01704	#	#	#	K01704	#	#	K01704	K01704	K01704	#	#	#	K01704	#	#	K01704	#	K01704	K01704	#	K01704	K01704	K01704	#	K01704	K01704	K01704	K01704	K01704	K01704	#	#	#	#	K01704	K01704	#	#	K01704	K01704
K00954	K00954	K00954	#	#	K00954	K00954	K00954	K00954	K00954	#	K00954	#	K00954	#	K00954	K00954	K00954	K00954	K00954	K00954	K00954	K00954	#	#	K00954	#	K00954	K00954	K00954	K00954	K00954	K00954	K00954	K00954	K00954	K00954	K00954	K00954	K00954	K00954	#	K00954	K00954	K00954	K00954	#	K00954	K00954	K00954
K02779	#	#	#	#	#	#	#	#	#	#	#	#	#	#	#	#	#	#	#	#	#	#	#	#	#	#	K02779	#	#	#	#	#	#	#	#	#	#	#	#	#	#	#	#	#	#	#	#	#	#
K02916	K02916	K02916	K02916	K02916	K02916	K02916	K02916	K02916	#	#	K02916	K02916	K02916	#	K02916	K02916	K02916	K02916	K02916	K02916	K02916	#	#	K02916	K02916	K02916	K02916	K02916	K02916	K02916	#	#	#	K02916	K02916	#	K02916	K02916	K02916	K02916	#	K02916	K02916	#	#	#	K02916	#	K02916
K18013	K18013	K18013	#	#	K18013	#	K18013	#	#	#	K18013	#	#	#	#	#	#	#	#	K18013	#	#	#	#	K18013	#	#	#	K18013	#	#	#	#	#	#	#	#	#	#	#	#	#	#	#	#	#	#	#	K18013
K18907	#	#	#	#	#	#	#	#	#	#	#	#	#	#	#	#	#	#	#	#	#	#	#	#	#	#	#	#	#	K18907	#	#	#	#	#	#	#	K18907	#	#	#	#	#	#	#	#	#	#	#
K17490	#	#	#	#	#	#	#	#	#	#	#	#	#	#	#	#	#	#	#	#	#	#	#	#	#	#	#	#	#	#	#	#	#	#	#	#	#	#	#	#	#	#	#	#	#	#	#	#	#
K03743	#	#	#	#	#	K03743	#	#	K03743	#	#	#	#	K03743	#	#	#	K03743	#	#	#	#	#	#	#	K03743	#	#	#	#	#	#	K03743	#	#	#	K03743	#	K03743	#	K03743	#	K03743	#	#	#	#	K03743	#
K19694	#	#	#	#	#	#	#	#	#	#	#	#	#	#	#	K19694	K19694	#	#	#	#	#	#	#	#	#	#	#	#	#	#	#	#	#	#	#	#	#	#	#	#	#	#	K19694	#	#	#	#	#
K06306	#	#	#	#	#	K06306	#	#	#	#	#	#	#	#	#	#	#	#	#	#	#	#	#	#	#	#	#	#	#	#	#	K06306	#	#	#	#	#	#	#	#	#	K06306	#	K06306	K06306	#	#	#	#
K08326	#	#	#	#	#	#	#	#	#	#	#	#	#	#	#	#	#	#	#	#	#	#	#	#	#	#	#	#	#	#	#	#	#	#	#	#	#	#	#	#	#	#	#	#	#	#	#	#	#
K07097	#	#	K07097	#	#	#	#	#	#	K07097	#	#	#	#	#	#	#	#	#	#	#	#	K07097	#	#	#	#	#	#	K07097	#	K07097	#	#	#	#	#	#	#	#	#	#	#	#	#	#	#	#	#
K06416	#	K06416	#	K06416	K06416	#	#	K06416	#	#	#	K06416	#	#	K06416	#	#	#	K06416	#	K06416	K06416	#	K06416	#	#	#	#	#	K06416	#	K06416	#	#	K06416	#	#	#	K06416	K06416	#	K06416	#	K06416	#	#	#	#	K06416
K09012	#	#	#	#	#	#	#	#	#	#	#	#	#	#	#	#	#	#	#	#	#	#	#	#	#	#	#	#	#	#	#	#	#	#	#	#	#	#	#	#	#	#	#	#	#	#	#	#	#
K08311	#	#	#	#	#	#	#	#	#	#	#	#	#	#	#	#	#	#	#	#	#	#	#	#	#	#	#	#	#	#	#	#	K08311	#	#	#	#	#	#	#	#	#	#	#	#	#	#	#	#
K01607	#	#	#	#	#	#	#	#	#	#	#	#	#	K01607	#	#	#	#	#	#	#	#	#	#	#	#	#	#	#	#	#	#	#	#	#	#	#	#	#	#	K01607	#	#	#	#	#	#	#	K01607
K00216	#	#	#	#	#	#	#	#	#	#	#	#	#	#	#	#	#	#	#	#	#	#	#	#	#	#	#	#	#	#	#	#	#	#	#	#	#	#	#	#	#	#	#	#	#	#	#	#	#
K04766	#	#	#	#	#	#	#	#	#	#	#	#	#	#	#	#	#	#	#	#	#	#	#	#	#	#	#	#	#	#	#	K04766	#	#	#	#	#	#	#	#	#	#	#	#	#	#	#	#	#
K02371	#	#	K02371	#	K02371	#	#	#	#	#	K02371	#	#	#	#	#	#	#	#	#	#	#	#	#	#	K02371	#	#	#	K02371	K02371	#	#	K02371	K02371	#	#	K02371	#	K02371	#	#	#	K02371	#	K02371	K02371	#	K02371
K00090	#	#	#	#	#	#	#	#	K00090	#	#	#	#	#	#	#	#	#	#	#	#	#	#	#	#	#	#	#	#	#	#	#	#	#	#	#	#	#	#	#	#	#	#	#	#	#	#	#	#
K21681	#	#	#	#	#	#	#	#	#	#	#	#	#	#	#	#	#	#	#	#	#	#	#	#	#	#	#	#	#	#	#	#	#	#	#	#	#	#	#	#	#	#	#	#	#	#	#	#	#
K18141	#	#	#	#	#	#	#	#	#	#	#	#	#	#	#	#	#	#	#	#	#	#	#	#	#	#	#	#	#	#	#	#	#	#	#	#	#	#	#	#	#	#	#	#	#	#	#	#	#
K06202	#	#	#	#	#	#	#	#	K06202	#	#	#	#	#	#	#	#	#	#	#	#	#	#	#	#	#	#	#	#	#	#	#	#	#	#	#	#	#	#	#	#	#	#	#	#	#	#	#	#
K07466	#	#	#	#	#	#	#	#	#	#	#	#	#	#	#	#	#	#	#	#	#	#	#	#	#	#	#	#	#	#	#	#	#	#	#	K07466	#	#	#	#	K07466	#	#	#	#	#	#	#	#
K02808	#	#	#	#	#	#	#	#	#	#	K02808	#	#	#	#	#	#	#	#	#	#	#	#	#	#	#	K02808	#	#	#	#	#	#	#	#	#	#	#	#	#	#	#	#	#	#	#	#	#	#
K12255	#	#	#	#	#	#	#	#	#	#	#	#	#	#	#	#	#	#	#	#	#	#	#	#	#	#	#	#	#	#	#	#	#	#	#	#	#	#	#	#	#	#	#	#	K12255	#	#	#	#
K05578	#	#	#	#	#	#	#	#	#	#	#	#	#	#	#	#	#	#	#	#	#	#	#	#	#	#	#	#	#	#	#	#	#	#	#	#	#	#	#	#	#	#	K05578	#	#	#	#	#	K05578
K07164	K07164	#	#	#	K07164	K07164	#	K07164	#	#	K07164	#	#	#	K07164	K07164	#	#	#	#	#	#	#	K07164	#	#	#	#	K07164	#	#	#	#	K07164	#	#	#	K07164	#	#	#	#	#	#	#	#	#	#	#
K02224	#	#	#	#	#	#	#	#	K02224	#	K02224	#	#	#	#	#	#	#	#	#	#	#	#	#	#	#	#	K02224	#	#	#	#	#	#	#	#	#	K02224	#	#	#	#	#	K02224	#	#	#	#	#
K09153	#	#	#	#	#	#	#	#	#	#	#	#	#	#	#	#	#	#	#	#	#	#	#	#	#	#	#	#	#	#	#	#	#	#	#	#	#	#	#	#	#	#	#	#	#	#	#	#	#
K01070	#	#	#	#	#	#	#	#	K01070	#	#	#	#	#	#	#	#	#	#	#	#	#	#	#	#	#	#	#	#	#	#	#	K01070	#	#	#	#	#	#	#	#	#	#	#	#	#	#	#	#
K07719	K07719	#	#	#	K07719	#	#	#	#	#	#	#	#	#	#	#	#	#	#	#	#	#	#	#	#	#	K07719	#	#	#	#	K07719	#	#	#	#	#	K07719	#	#	#	#	#	#	#	K07719	#	#	K07719
K01925	K01925	K01925	K01925	K01925	K01925	K01925	K01925	K01925	K01925	#	K01925	K01925	K01925	#	K01925	K01925	#	K01925	K01925	K01925	K01925	K01925	#	K01925	#	K01925	K01925	K01925	K01925	K01925	#	#	#	K01925	K01925	#	#	#	K01925	K01925	#	K01925	K01925	#	K01925	#	K01925	K01925	K01925
K09790	#	K09790	#	#	K09790	#	#	#	K09790	#	#	#	#	K09790	#	#	#	#	K09790	#	#	#	#	#	#	K09790	K09790	K09790	#	#	#	K09790	K09790	#	#	#	#	#	#	K09790	#	#	#	#	K09790	#	#	#	#
K01584	#	#	#	#	#	#	#	#	K01584	K01584	#	#	#	#	#	#	#	#	#	#	#	#	#	#	#	#	#	#	#	#	#	#	#	#	#	#	#	#	#	#	#	#	#	#	#	#	#	#	#
K12530	#	#	#	#	#	#	#	#	#	#	#	#	#	#	#	#	#	#	#	#	#	#	#	#	#	#	#	#	#	#	#	#	#	#	#	#	#	#	#	#	#	#	#	#	#	#	#	#	#
K09789	#	#	#	#	#	#	#	#	#	#	#	#	#	#	#	#	#	#	#	#	#	#	#	#	#	#	#	#	#	#	K09789	#	#	#	#	#	#	#	#	#	#	#	#	#	#	#	#	#	#
K05835	#	#	#	#	#	#	#	#	#	#	#	#	#	#	#	#	#	#	#	#	#	#	#	#	#	#	#	#	#	#	#	#	#	#	#	#	K05835	#	#	#	#	#	#	#	#	#	#	#	#
K13779	#	#	#	#	#	#	#	#	K13779	#	#	#	#	#	#	#	#	#	#	#	#	#	#	#	#	#	#	#	#	#	#	#	#	#	#	#	#	#	#	#	#	#	#	#	#	#	#	#	#
K18231	#	#	#	K18231	K18231	K18231	#	K18231	#	#	#	#	K18231	#	K18231	K18231	K18231	#	#	#	K18231	K18231	#	#	K18231	#	K18231	K18231	K18231	#	#	K18231	#	#	#	#	#	#	#	#	#	#	K18231	#	K18231	#	#	#	#
K20765	#	#	#	#	#	#	#	#	#	#	#	#	#	#	#	#	#	#	#	#	#	#	#	#	#	#	#	#	#	#	#	#	#	#	#	#	#	#	#	#	#	#	#	#	#	#	#	#	#
K03152	K03152	#	K03152	#	K03152	#	#	#	#	#	K03152	#	#	#	#	K03152	#	#	#	#	#	#	#	#	#	K03152	K03152	K03152	#	#	#	#	#	K03152	K03152	#	#	#	#	K03152	#	#	#	#	#	#	#	#	#
K10238	#	#	K10238	K10238	#	#	K10238	#	#	#	#	#	#	#	#	#	#	#	#	#	K10238	K10238	#	#	#	#	#	#	#	K10238	#	#	#	#	#	#	#	#	#	#	#	#	K10238	#	#	#	#	#	#
K09806	#	#	#	#	#	#	#	#	K09806	#	#	#	#	#	#	#	#	#	#	#	#	#	#	#	#	#	#	#	#	#	#	#	#	#	#	#	#	#	#	#	#	#	#	#	#	#	#	#	#
K02170	#	#	#	#	#	#	#	#	K02170	#	#	#	#	#	#	#	#	#	#	#	#	#	#	#	#	#	#	#	#	#	#	#	#	#	#	#	#	#	#	#	#	#	#	#	#	#	#	#	#
K01520	K01520	#	K01520	#	K01520	K01520	K01520	K01520	K01520	#	K01520	#	K01520	K01520	#	#	#	K01520	#	#	#	#	#	K01520	K01520	#	K01520	K01520	K01520	K01520	K01520	#	#	K01520	#	#	#	K01520	K01520	K01520	#	#	K01520	K01520	K01520	#	#	#	#
K07118	#	#	K07118	#	#	#	#	#	K07118	#	#	#	#	#	#	#	#	#	#	#	#	#	#	#	#	#	#	#	#	#	#	#	#	#	#	#	#	#	#	#	#	#	#	#	#	#	#	#	#
K16843	#	#	K16843	#	#	#	#	#	#	#	#	#	#	K16843	K16843	#	#	#	#	#	#	#	#	#	#	#	#	#	#	#	#	#	#	#	#	#	#	#	#	#	#	#	#	#	#	#	#	#	#
K05846	#	#	#	#	#	#	#	#	#	#	#	#	#	#	#	#	#	#	#	#	#	#	#	#	#	#	#	#	#	#	#	K05846	#	#	#	#	#	#	#	#	#	K05846	#	#	#	#	#	#	#
K09000	#	#	K09000	#	K09000	#	K09000	#	#	#	#	#	#	#	#	#	#	K09000	#	#	#	#	#	#	#	#	K09000	#	#	#	#	#	#	#	#	#	#	#	#	K09000	#	K09000	#	K09000	#	#	#	#	#
K09960	#	#	#	#	#	#	#	#	#	K09960	#	#	#	#	#	#	#	#	#	#	#	#	#	#	#	#	#	#	#	#	#	#	#	#	#	#	#	#	#	#	#	#	#	#	#	#	#	#	#
K13953	#	#	#	#	K13953	#	#	#	#	#	#	#	#	#	#	#	#	#	#	#	#	#	#	#	#	#	K13953	#	#	#	#	#	#	#	#	#	#	K13953	#	#	#	#	#	#	#	#	#	#	#
K18893	#	#	#	#	#	#	#	#	K18893	#	#	#	#	#	#	#	#	#	#	#	#	#	#	#	#	#	#	#	#	#	#	#	#	#	#	#	#	#	#	#	#	#	#	#	#	#	#	#	#
K01142	K01142	K01142	K01142	#	K01142	#	#	K01142	#	#	K01142	K01142	#	#	#	K01142	#	#	K01142	#	#	#	#	#	#	K01142	K01142	K01142	#	#	#	#	#	#	K01142	K01142	#	#	#	K01142	#	K01142	#	#	#	#	#	#	K01142
K18827	#	#	#	#	#	#	#	#	#	#	#	#	#	#	#	#	#	#	#	#	#	#	#	#	#	#	#	#	#	#	#	#	#	#	#	#	#	#	#	#	#	#	K18827	#	#	#	#	#	#
K06878	#	#	K06878	#	K06878	#	#	#	#	#	#	#	#	#	#	#	#	#	#	#	#	#	#	#	#	#	#	#	#	K06878	#	#	#	#	#	#	#	#	K06878	K06878	#	#	#	#	#	#	#	#	K06878
K10837	#	#	#	#	#	#	#	#	#	#	#	#	#	#	#	#	#	#	#	#	#	#	#	#	#	#	#	#	#	#	#	#	#	#	#	#	#	#	#	#	#	#	#	#	#	#	#	#	#
K15856	#	#	#	#	#	#	#	#	#	#	#	#	#	#	#	#	#	#	#	#	#	#	#	#	#	#	#	#	#	K15856	K15856	#	#	#	#	#	#	#	#	#	#	#	K15856	#	#	#	#	#	#
K18601	#	#	#	#	#	#	#	#	#	#	#	#	#	K18601	#	#	#	#	#	#	#	#	#	#	#	#	#	#	#	#	#	#	#	#	#	#	#	#	#	#	#	#	#	#	#	#	#	#	#
K03311	#	#	#	#	K03311	#	#	K03311	#	#	K03311	#	#	#	#	K03311	#	#	#	#	#	#	#	#	#	#	K03311	K03311	#	#	#	#	K03311	#	#	#	K03311	K03311	#	#	#	#	#	#	K03311	#	#	#	K03311
K06333	K06333	#	#	#	K06333	#	K06333	K06333	#	#	K06333	#	K06333	#	#	K06333	#	K06333	#	#	#	#	#	#	#	#	K06333	#	K06333	#	#	#	#	#	#	#	#	#	#	K06333	#	#	K06333	#	K06333	K06333	#	#	K06333
K03628	K03628	K03628	#	K03628	K03628	K03628	K03628	K03628	K03628	#	K03628	#	K03628	#	K03628	K03628	K03628	#	K03628	K03628	K03628	K03628	#	K03628	K03628	#	K03628	K03628	K03628	K03628	K03628	K03628	#	K03628	K03628	#	#	#	K03628	K03628	#	K03628	K03628	#	K03628	K03628	K03628	K03628	K03628
K09697	#	#	#	#	#	#	#	K09697	#	#	#	#	#	#	#	K09697	#	#	#	K09697	#	#	#	#	#	#	K09697	#	K09697	#	#	#	#	#	#	#	#	#	#	#	#	#	#	#	#	#	#	#	#
K18581	#	#	#	#	#	K18581	#	#	#	#	#	#	#	#	#	#	#	#	#	#	#	#	#	#	#	#	#	#	#	#	#	#	#	#	#	#	#	#	#	#	#	#	#	#	#	#	#	#	#
K20511	#	#	#	#	#	#	#	#	#	#	#	#	#	#	#	#	#	#	#	#	#	#	#	K20511	#	#	#	#	K20511	#	#	#	#	#	#	#	#	#	#	#	#	#	#	#	#	#	#	#	#
K01628	K01628	#	#	#	K01628	K01628	K01628	#	K01628	K01628	#	#	#	K01628	#	#	#	#	#	K01628	K01628	K01628	K01628	#	#	K01628	K01628	K01628	K01628	K01628	#	#	#	K01628	#	#	#	#	#	K01628	K01628	#	K01628	K01628	#	#	K01628	K01628	K01628
K00033	#	K00033	#	K00033	#	#	#	K00033	K00033	#	#	#	K00033	#	#	K00033	K00033	K00033	K00033	#	#	K00033	#	K00033	#	K00033	K00033	#	K00033	#	#	#	#	K00033	#	#	#	#	#	#	#	K00033	K00033	#	#	#	#	#	#
K16555	#	#	#	#	#	#	#	#	#	#	#	#	#	#	#	#	#	#	#	#	#	#	#	#	#	#	#	#	#	#	#	#	#	#	#	#	#	#	#	#	#	#	#	#	#	#	#	#	#
K01055	#	#	#	#	K01055	#	#	#	K01055	#	K01055	#	#	K01055	#	#	#	#	K01055	#	#	#	#	#	#	#	#	#	#	#	#	#	#	#	#	#	K01055	#	#	K01055	K01055	#	#	#	#	#	#	#	#
K05020	#	#	#	#	#	#	#	#	K05020	#	#	K05020	#	#	#	#	#	#	#	#	#	#	#	#	#	#	#	#	#	#	#	#	#	#	#	#	#	#	#	K05020	#	#	#	#	K05020	#	#	#	#
K01993	#	#	#	#	#	#	#	#	K01993	#	#	#	#	#	#	#	#	#	#	#	#	#	#	#	#	#	#	#	#	#	#	#	#	K01993	#	#	#	#	#	#	#	#	#	#	K01993	#	#	#	#
K05566	#	#	#	#	#	#	#	#	#	#	#	#	#	#	#	#	#	#	#	#	#	#	#	#	#	#	#	#	#	#	#	#	K05566	#	#	#	#	#	#	#	#	#	K05566	#	#	#	#	#	#
K00835	#	#	#	#	#	#	#	#	#	#	#	#	#	#	#	#	#	#	#	#	#	#	#	#	#	#	#	#	#	#	#	#	#	#	#	#	#	#	#	#	#	#	#	#	#	#	#	#	#
K00097	#	#	#	#	#	#	#	#	K00097	#	#	#	#	#	K00097	#	#	#	#	#	#	#	#	#	#	K00097	#	#	#	#	#	#	#	#	#	#	#	#	#	#	#	#	#	#	#	#	#	#	#
K02454	#	K02454	#	#	#	#	#	#	#	#	#	#	K02454	#	#	#	#	#	#	#	#	#	#	K02454	#	#	#	K02454	#	K02454	#	K02454	#	#	#	#	#	#	#	#	#	#	#	#	#	#	K02454	#	#
K01974	#	#	#	#	#	#	#	#	#	K01974	#	#	#	K01974	#	#	#	#	#	#	#	#	#	#	#	#	#	#	#	#	#	#	#	#	#	K01974	#	#	#	#	K01974	#	#	#	#	#	#	#	#
K03046	#	K03046	#	K03046	K03046	#	K03046	K03046	#	#	K03046	#	K03046	#	K03046	K03046	#	K03046	K03046	K03046	K03046	K03046	#	#	K03046	#	K03046	K03046	K03046	#	#	#	#	#	K03046	#	#	#	#	K03046	#	K03046	K03046	#	#	#	K03046	K03046	K03046
K03119	#	#	#	#	#	#	#	#	K03119	#	#	#	#	#	#	#	#	#	#	#	#	#	#	#	#	#	#	#	#	#	#	#	#	#	#	#	#	#	#	#	#	#	#	#	#	#	#	#	#
K17215	#	#	#	#	#	#	K17215	#	K17215	#	#	#	#	#	#	#	#	#	#	#	#	#	#	#	K17215	#	#	#	#	#	#	#	#	#	K17215	#	#	#	#	#	#	#	#	K17215	#	#	#	#	#
K18428	#	#	#	#	#	#	#	#	#	#	#	#	#	#	#	#	#	#	#	#	#	#	#	#	#	#	#	#	#	#	#	#	#	#	#	#	#	#	#	#	#	#	#	#	#	#	#	#	#
K12140	#	#	#	#	#	#	#	#	#	#	#	#	#	K12140	#	#	#	#	#	#	#	#	#	#	#	#	#	#	#	#	#	#	#	#	#	#	#	#	#	#	K12140	#	#	#	#	#	#	#	#
K11963	#	#	#	#	#	#	#	#	K11963	#	#	#	#	#	K11963	#	#	#	#	#	#	#	#	#	#	#	#	#	#	#	#	#	#	#	#	#	#	#	#	#	#	#	#	#	#	#	#	#	#
K02277	#	#	#	#	#	#	#	#	#	#	#	#	#	#	#	#	K02277	#	#	#	#	#	#	#	#	#	#	#	#	#	#	#	#	#	#	#	#	#	#	#	#	#	#	#	#	#	#	#	#
K06138	#	#	#	#	#	#	#	#	K06138	#	#	#	#	#	#	#	#	#	#	#	#	#	#	#	#	#	#	#	#	#	#	#	K06138	#	#	#	#	#	#	#	#	#	#	#	#	#	#	#	#
K11017	#	#	#	#	#	#	#	#	K11017	#	#	#	#	#	#	#	#	#	#	#	#	#	#	#	#	#	#	#	#	#	#	#	#	#	#	#	#	#	#	#	#	#	#	#	#	#	#	#	#
K02120	#	#	#	#	#	K02120	K02120	#	#	K02120	#	#	K02120	K02120	#	K02120	K02120	K02120	#	#	#	#	#	K02120	#	#	#	K02120	K02120	#	#	#	#	#	#	#	#	#	K02120	K02120	K02120	#	K02120	K02120	K02120	#	#	#	#
K01499	#	#	#	#	#	#	#	#	#	K01499	#	#	#	#	#	#	#	#	#	#	#	#	#	#	#	#	#	#	#	K01499	#	#	#	#	#	K01499	#	#	#	#	#	#	#	K01499	K01499	#	#	#	#
K01791	K01791	#	#	K01791	K01791	K01791	#	#	#	#	#	K01791	#	#	K01791	K01791	K01791	K01791	K01791	K01791	K01791	K01791	#	K01791	#	#	K01791	K01791	K01791	#	#	#	#	#	#	K01791	#	#	K01791	K01791	#	K01791	K01791	#	#	K01791	K01791	#	K01791
K12994	#	#	#	#	#	#	#	#	#	#	#	#	#	#	#	#	#	#	#	#	#	#	#	#	#	#	#	#	#	#	#	#	#	#	#	#	#	#	#	#	#	#	#	#	#	#	#	#	#
K09945	#	#	#	#	#	#	#	#	K09945	#	#	#	#	#	#	#	#	#	#	#	#	#	#	#	#	#	#	#	#	#	#	#	#	#	#	#	#	#	#	#	#	#	#	#	#	#	#	#	#
K11021	#	#	#	#	#	#	#	#	#	#	#	#	#	#	#	#	#	#	#	#	#	#	#	#	#	#	#	#	#	#	#	#	#	#	#	#	#	#	#	#	#	#	#	#	#	#	#	K11021	#
K01960	K01960	#	#	#	#	#	#	#	K01960	K01960	#	#	#	#	#	#	#	K01960	#	#	#	#	K01960	#	K01960	K01960	#	#	#	K01960	#	#	#	#	#	K01960	#	#	#	K01960	#	#	#	#	#	#	#	K01960	#
K19090	#	#	#	#	#	#	#	#	#	#	K19090	#	#	#	#	#	#	#	#	#	#	#	#	#	#	#	#	#	#	#	#	#	#	#	K19090	K19090	#	#	#	#	#	#	#	#	#	#	K19090	#	#
K13533	#	#	#	K13533	#	K13533	#	#	#	#	#	K13533	#	#	#	K13533	#	#	#	#	#	#	#	#	#	#	#	#	#	#	K13533	#	#	#	#	#	#	K13533	#	#	#	#	K13533	K13533	#	#	#	#	#
K09777	K09777	K09777	#	K09777	K09777	#	K09777	K09777	#	#	K09777	#	K09777	#	K09777	K09777	K09777	K09777	K09777	K09777	K09777	K09777	#	K09777	K09777	#	K09777	#	K09777	K09777	#	#	#	#	K09777	#	#	#	K09777	K09777	#	K09777	K09777	K09777	K09777	#	#	K09777	K09777
K00363	#	#	#	#	#	#	#	#	K00363	#	#	#	#	#	#	#	#	#	#	#	#	#	#	#	#	#	#	#	#	#	#	#	#	#	#	#	#	#	#	#	#	#	#	#	#	#	#	#	#
K07054	#	#	#	#	#	#	#	#	#	#	#	#	#	#	#	#	#	#	#	#	#	#	#	#	#	K07054	#	K07054	#	#	#	#	K07054	#	#	#	#	#	#	#	#	#	#	#	#	#	#	#	#
K03777	#	#	#	#	#	#	#	#	#	#	#	#	#	#	#	#	#	#	#	#	#	#	#	#	#	#	#	#	#	#	#	#	#	#	#	#	#	#	#	#	#	#	#	#	K03777	#	#	#	#
K12448	#	#	#	#	#	K12448	#	#	#	#	#	#	#	#	#	#	#	#	#	#	#	#	#	#	#	#	#	#	#	#	#	#	#	#	#	#	#	#	#	#	#	#	#	#	#	#	#	#	#
K02575	#	#	#	#	#	#	#	#	#	#	#	#	#	#	#	#	#	#	#	#	#	#	#	#	#	#	#	#	#	#	#	#	K02575	#	#	#	K02575	#	#	#	#	#	#	#	#	#	#	#	#
K07396	#	#	#	#	#	#	#	#	K07396	#	#	#	#	#	#	#	#	#	#	#	#	#	#	#	#	#	#	#	#	#	#	#	#	#	#	#	#	#	#	#	#	#	#	#	#	#	#	#	#
K01101	#	#	#	#	#	#	#	K01101	#	#	#	#	#	#	#	K01101	#	K01101	K01101	#	K01101	#	#	#	#	#	#	#	#	#	K01101	K01101	#	#	#	#	#	#	K01101	#	#	#	#	#	#	#	K01101	#	#
K17828	K17828	#	#	K17828	K17828	K17828	K17828	K17828	#	K17828	K17828	#	K17828	K17828	K17828	K17828	#	K17828	#	K17828	#	K17828	K17828	#	K17828	#	K17828	K17828	K17828	K17828	#	K17828	#	K17828	K17828	K17828	K17828	#	K17828	K17828	K17828	K17828	K17828	K17828	#	K17828	K17828	K17828	#
K06139	#	#	#	#	#	K06139	#	#	K06139	#	#	#	#	#	#	#	#	K06139	#	#	#	#	#	#	#	#	#	#	#	#	#	#	#	#	#	#	#	#	#	#	K06139	#	#	#	#	#	#	#	#
K02257	#	#	#	#	#	#	#	#	#	#	#	K02257	#	#	#	#	#	#	#	#	#	#	#	#	#	#	#	#	#	#	#	K02257	#	#	#	#	#	#	#	#	#	#	#	#	#	#	#	#	#
K03802	#	#	#	#	#	#	#	#	#	#	#	#	#	#	#	K03802	#	#	#	K03802	#	#	#	#	K03802	#	#	#	#	#	#	#	#	#	#	#	#	K03802	#	#	#	#	#	K03802	#	K03802	#	#	#
K02356	K02356	K02356	K02356	K02356	K02356	K02356	K02356	K02356	K02356	#	K02356	K02356	K02356	#	#	K02356	#	K02356	K02356	K02356	K02356	K02356	#	#	K02356	#	K02356	K02356	K02356	K02356	#	#	#	K02356	K02356	#	#	K02356	K02356	K02356	#	K02356	K02356	K02356	K02356	K02356	K02356	K02356	K02356
K00298	#	#	#	#	#	#	#	#	#	#	#	#	#	#	#	#	#	#	#	#	#	#	#	K00298	#	#	#	#	#	#	#	#	#	#	#	#	#	#	#	#	#	#	#	#	#	#	#	#	#
K02881	#	K02881	#	#	K02881	K02881	K02881	K02881	#	K02881	K02881	K02881	K02881	K02881	K02881	K02881	K02881	K02881	K02881	K02881	K02881	K02881	K02881	#	K02881	#	K02881	K02881	K02881	K02881	K02881	K02881	#	K02881	K02881	K02881	K02881	K02881	K02881	K02881	K02881	K02881	K02881	K02881	K02881	K02881	K02881	#	K02881
K00394	#	#	#	#	#	#	#	#	#	#	#	#	#	#	#	#	#	#	#	#	#	#	#	#	#	#	#	#	#	#	#	#	#	#	#	#	#	#	#	#	#	#	#	#	#	#	#	#	#
K16210	#	#	#	#	#	#	#	#	#	#	#	#	#	#	#	#	#	#	#	#	#	#	#	#	#	#	#	#	#	#	K16210	#	#	#	#	#	#	#	#	#	#	#	#	#	#	#	#	#	#
K07225	#	#	#	#	#	#	#	#	#	#	#	#	#	#	#	#	#	#	#	#	#	#	#	#	#	#	#	#	#	#	#	#	K07225	#	#	#	#	#	#	#	#	#	#	#	#	#	#	#	#
K11085	#	#	#	#	#	#	K11085	#	K11085	K11085	#	#	#	#	#	K11085	K11085	#	#	#	#	#	#	#	#	#	K11085	#	#	K11085	K11085	#	#	#	#	K11085	K11085	#	#	#	#	#	#	#	K11085	#	#	K11085	K11085
K03750	#	#	#	#	#	#	#	#	#	#	#	#	#	#	#	#	#	#	#	#	#	#	#	K03750	#	#	#	K03750	#	#	#	#	#	#	#	#	#	#	#	#	#	#	#	#	#	#	#	#	#
K07738	K07738	K07738	K07738	K07738	K07738	K07738	K07738	K07738	K07738	#	K07738	#	K07738	#	K07738	K07738	#	#	K07738	K07738	K07738	K07738	#	K07738	K07738	#	K07738	K07738	#	K07738	#	#	#	#	K07738	#	K07738	#	K07738	K07738	#	K07738	K07738	K07738	K07738	K07738	K07738	K07738	K07738
K06132	#	#	#	#	#	#	#	#	#	#	K06132	#	#	#	#	K06132	#	#	#	#	K06132	#	#	#	#	#	#	K06132	#	K06132	#	#	K06132	#	#	#	#	#	#	#	#	K06132	#	#	#	#	#	#	#
K02404	K02404	K02404	K02404	#	K02404	#	K02404	#	K02404	#	K02404	#	K02404	#	K02404	K02404	K02404	K02404	K02404	K02404	K02404	K02404	#	#	K02404	#	K02404	#	#	K02404	K02404	#	#	#	K02404	#	#	#	K02404	K02404	#	K02404	K02404	K02404	#	#	K02404	#	K02404
K19355	#	#	#	#	#	K19355	#	K19355	#	#	#	#	#	#	#	#	#	#	#	#	K19355	#	#	#	#	#	#	#	#	#	#	#	#	#	#	#	#	#	#	#	#	#	#	#	#	#	#	#	#
K21395	#	#	#	#	#	#	K21395	#	#	#	#	#	K21395	#	#	#	#	#	#	#	#	#	#	#	#	#	#	#	#	#	#	#	K21395	#	#	#	#	K21395	#	#	#	#	#	K21395	K21395	K21395	#	#	#
K16962	#	#	#	#	#	#	#	#	#	#	#	#	#	#	#	#	#	#	#	#	#	#	#	#	#	#	#	#	#	#	K16962	#	#	#	#	#	#	#	#	#	#	#	#	#	#	#	#	#	#
K06595	#	#	#	#	#	#	#	#	#	#	#	#	#	#	#	#	#	#	#	#	#	#	#	#	#	#	#	#	#	#	#	#	#	#	#	#	#	#	#	#	#	#	#	#	#	#	K06595	K06595	#
K10560	#	#	#	#	#	#	#	#	#	#	#	#	#	#	#	#	#	#	#	#	#	K10560	#	#	#	#	#	#	#	#	#	#	#	#	#	#	#	#	#	#	#	#	#	#	#	#	#	#	#
K19789	#	#	#	#	#	#	#	#	#	#	#	#	#	#	#	#	#	#	#	#	#	#	#	#	#	#	#	#	#	#	#	#	K19789	#	#	#	#	#	#	#	#	#	#	#	#	#	#	#	#
K07813	#	#	#	#	#	K07813	K07813	#	#	#	#	#	K07813	#	#	#	#	#	#	#	#	#	#	#	#	#	#	#	#	#	#	#	#	#	#	#	#	#	K07813	K07813	#	#	#	#	K07813	#	#	#	K07813
K03491	K03491	#	#	#	#	#	#	#	#	#	#	#	#	#	#	#	#	#	#	#	#	#	#	#	#	#	#	#	#	#	K03491	#	#	#	#	#	#	K03491	#	#	#	#	#	#	#	#	#	#	#
K20708	#	#	K20708	#	#	#	#	#	#	#	#	#	#	#	#	#	#	#	#	#	#	#	#	#	#	#	#	#	#	#	#	#	#	#	#	#	#	#	#	#	#	#	#	#	#	#	#	#	#
K09704	#	K09704	#	#	#	#	#	#	#	#	#	#	#	#	#	#	#	#	K09704	#	K09704	#	#	K09704	K09704	#	#	#	#	#	#	#	#	K09704	#	#	#	#	K09704	#	#	K09704	#	#	#	#	#	#	#
K00244	#	K00244	#	#	#	#	#	#	#	#	#	#	#	#	#	#	#	#	#	#	#	#	#	#	#	#	#	#	#	#	#	#	K00244	#	#	#	#	#	K00244	#	#	K00244	#	K00244	K00244	#	K00244	#	#
K19339	#	#	#	#	#	#	K19339	#	#	#	#	#	#	#	K19339	#	#	#	#	#	#	#	#	#	#	#	#	#	#	#	#	#	#	#	#	#	#	#	#	#	#	#	#	#	#	#	#	#	#
K18244	#	#	#	#	#	#	#	#	#	#	#	#	#	#	#	#	#	#	#	#	#	#	#	#	#	#	#	#	#	#	#	#	#	#	#	#	#	K18244	#	#	#	#	#	#	#	#	#	#	K18244
K11909	#	#	#	#	#	#	#	#	#	#	#	#	#	#	#	#	#	#	#	#	#	#	#	#	#	#	#	#	#	#	#	#	#	#	#	#	#	#	#	#	#	#	#	#	#	#	#	#	#
K17994	#	#	#	#	#	#	#	#	#	#	#	#	#	#	#	#	#	#	#	#	#	#	#	#	#	#	#	#	#	#	#	#	#	#	#	#	#	#	#	#	#	#	K17994	#	#	#	#	#	#
K01646	#	#	K01646	#	#	#	#	#	#	#	#	#	#	#	#	#	#	#	#	#	#	#	#	#	#	#	#	K01646	#	#	#	#	#	#	#	#	#	#	#	#	#	#	#	#	#	#	#	#	#
K12372	#	#	#	#	#	#	#	#	K12372	#	#	#	#	#	#	#	#	#	#	#	#	#	#	#	#	#	#	#	#	#	#	#	#	#	#	#	#	#	#	#	#	#	#	#	#	#	#	#	#
K05882	#	#	#	#	#	#	#	#	#	#	#	#	#	#	#	#	#	#	#	#	#	#	#	#	#	#	#	#	#	#	#	K05882	#	#	#	#	#	#	#	#	#	#	#	#	#	#	#	K05882	#
K02395	K02395	K02395	#	#	#	K02395	#	#	#	#	#	K02395	K02395	#	#	#	#	#	K02395	#	K02395	#	#	#	#	#	#	#	#	#	#	#	#	#	K02395	#	#	#	#	#	#	K02395	K02395	K02395	K02395	K02395	#	#	K02395
K07573	#	#	#	#	#	#	#	#	#	#	#	#	#	K07573	#	#	#	#	#	#	#	#	#	#	#	#	#	#	#	#	#	#	#	#	#	K07573	#	#	#	#	K07573	#	#	#	#	#	#	#	#
K00368	#	#	#	#	#	#	#	#	#	#	#	#	#	#	#	#	#	#	#	#	#	#	#	#	#	#	#	#	#	#	#	K00368	#	#	#	#	K00368	#	#	#	#	#	#	#	#	#	#	#	#
K01095	#	#	#	#	#	#	#	K01095	#	#	#	#	#	#	#	K01095	#	#	#	#	#	#	#	#	#	#	#	#	#	K01095	#	#	K01095	#	#	#	#	#	#	K01095	#	#	#	#	#	#	#	#	K01095
K00261	#	K00261	#	K00261	#	K00261	K00261	K00261	#	#	#	#	K00261	K00261	K00261	K00261	#	#	K00261	#	K00261	#	#	#	K00261	#	#	#	K00261	#	K00261	#	#	#	#	#	#	#	#	#	K00261	#	K00261	#	#	#	K00261	#	K00261
K01848	K01848	#	#	#	K01848	#	#	#	#	#	K01848	#	#	#	#	#	#	#	#	K01848	#	#	#	#	#	#	K01848	#	#	#	#	#	#	#	#	#	#	#	#	K01848	#	#	#	K01848	#	K01848	K01848	#	K01848
K20628	#	#	#	#	#	#	#	#	#	#	#	#	#	#	#	#	#	#	#	#	#	#	#	#	#	#	#	#	#	#	#	#	#	#	#	#	#	#	#	#	#	#	#	#	#	#	#	#	#
K14121	#	#	#	#	#	#	#	#	#	#	#	#	#	#	#	#	#	#	#	#	#	#	#	#	#	#	#	#	#	#	#	#	#	#	#	K14121	#	#	#	#	#	#	#	#	#	#	#	#	#
K00743	#	#	#	#	#	#	#	#	#	#	#	#	#	#	#	#	#	K00743	#	#	#	#	#	#	#	#	#	#	#	#	#	#	#	#	#	#	#	#	#	#	#	#	#	#	#	#	#	#	#
K15011	#	#	#	#	#	#	#	#	K15011	#	#	#	#	#	#	#	#	#	#	#	#	#	#	#	#	#	#	#	#	#	#	#	#	#	#	#	#	#	#	#	#	#	#	#	#	#	#	#	#
K20539	#	#	#	#	#	#	#	#	#	#	#	#	#	#	#	#	#	#	#	#	#	#	#	#	#	#	#	#	#	#	#	#	#	#	#	#	#	#	#	#	#	#	#	#	#	#	#	#	#
K06909	#	K06909	K06909	#	#	#	#	#	#	#	#	#	#	#	#	#	#	#	#	#	#	#	#	#	#	#	#	#	#	#	#	#	K06909	#	#	#	#	#	#	#	#	#	#	#	#	#	#	#	#
K01090	#	#	#	#	#	#	#	#	#	#	#	#	#	#	#	#	#	#	#	#	#	#	#	#	#	#	#	#	#	K01090	#	K01090	#	#	#	#	#	#	#	#	#	#	#	#	#	#	#	#	#
K02002	#	#	K02002	#	#	#	#	#	#	#	K02002	#	#	#	#	K02002	#	#	#	#	#	#	#	#	#	K02002	#	#	#	#	#	#	#	K02002	K02002	#	#	#	#	#	#	#	#	#	#	#	#	#	#
K04720	#	#	#	#	K04720	#	#	#	#	K04720	K04720	K04720	#	K04720	K04720	#	#	#	#	K04720	#	#	K04720	#	#	#	#	K04720	#	#	#	K04720	#	#	K04720	#	#	K04720	K04720	#	#	#	#	K04720	#	#	#	#	#
K13004	#	#	#	#	#	#	K13004	#	#	#	#	#	#	#	#	#	#	#	#	#	#	#	#	#	#	#	#	#	#	#	#	K13004	#	#	#	#	#	#	#	#	#	#	#	#	#	#	#	#	#
K11910	#	#	#	#	#	#	#	#	K11910	#	#	#	#	#	#	#	#	#	#	#	#	#	#	#	#	#	#	#	#	#	#	#	#	#	#	#	#	#	#	#	#	#	#	#	#	#	#	#	#
K03676	#	#	#	#	#	#	#	#	K03676	#	#	#	#	#	#	#	#	#	#	#	#	#	#	#	#	#	#	#	#	#	#	#	K03676	#	#	#	#	#	#	#	#	#	#	#	#	#	#	#	K03676
K07773	#	#	#	#	#	K07773	#	#	#	#	#	#	#	#	#	#	#	#	#	#	#	#	#	#	#	#	#	#	#	#	#	#	#	#	#	#	#	#	#	#	#	#	#	#	#	#	#	#	#
K03582	#	#	#	#	#	#	#	#	K03582	#	#	#	#	#	#	#	#	#	#	#	#	#	#	#	#	#	#	#	#	#	#	#	#	#	#	#	#	#	#	#	#	#	#	#	#	#	#	#	#
K22226	#	#	#	#	#	#	#	#	#	#	#	K22226	#	#	#	#	#	K22226	#	K22226	#	#	K22226	K22226	#	#	#	#	#	#	#	#	#	#	#	#	#	#	#	#	K22226	#	K22226	#	#	#	#	#	#
K04798	#	#	#	#	#	#	#	#	#	K04798	#	#	#	K04798	#	#	#	#	#	#	#	#	K04798	#	#	#	#	#	#	#	#	#	#	#	#	K04798	#	#	#	#	K04798	#	#	#	#	#	#	#	#
K09810	#	#	#	#	#	K09810	#	K09810	K09810	#	#	#	K09810	K09810	#	#	#	#	#	#	K09810	K09810	#	K09810	#	#	#	#	#	K09810	#	K09810	K09810	#	#	K09810	#	#	#	#	#	#	#	#	#	#	#	#	#
K08161	#	#	#	#	#	K08161	#	#	#	#	#	#	#	#	#	#	#	#	#	K08161	#	K08161	#	K08161	#	#	#	#	K08161	#	#	#	#	#	#	#	#	#	#	#	#	#	#	#	#	#	#	#	#
K04755	#	#	#	#	#	#	#	#	K04755	#	#	#	#	#	#	#	#	#	#	#	#	#	#	#	#	#	#	#	#	#	#	#	K04755	#	#	#	#	#	#	#	#	#	#	#	#	#	#	#	#
K19291	#	#	#	#	#	#	#	#	K19291	#	#	#	#	#	#	#	#	#	#	#	#	#	#	#	#	#	#	#	#	#	#	#	#	#	#	#	#	#	#	#	#	#	#	#	#	#	#	#	#
K20117	K20117	#	#	#	#	#	#	#	#	#	K20117	#	#	#	#	#	#	#	#	#	#	#	#	#	#	#	K20117	#	#	#	#	#	#	#	#	#	K20117	#	#	#	#	#	#	#	#	#	#	#	#
K17321	#	#	#	#	#	#	#	#	#	#	#	#	#	#	#	#	#	#	#	#	#	#	#	#	#	#	#	#	#	#	#	#	#	#	#	#	#	#	#	#	#	#	#	#	#	#	#	#	#
K07550	#	#	#	#	#	#	#	#	#	#	#	#	#	#	#	#	#	#	#	#	#	#	#	#	#	#	#	#	#	#	#	#	#	#	#	#	#	#	#	#	#	#	#	#	#	#	#	#	#
K21028	#	#	#	#	#	#	#	#	#	#	#	#	#	#	#	#	#	#	#	#	#	#	#	#	#	#	#	#	#	#	#	#	#	#	#	#	#	#	#	K21028	#	#	#	#	#	#	#	#	#
K03272	#	#	#	#	#	K03272	#	#	K03272	#	#	#	#	#	#	#	#	#	K03272	#	#	K03272	#	#	#	K03272	#	#	#	#	#	#	K03272	#	#	#	#	#	#	#	#	#	#	#	#	#	#	#	#
K17312	#	#	#	#	#	#	#	#	#	#	#	#	#	#	#	#	#	#	#	#	#	#	#	#	#	#	#	#	#	#	#	#	#	#	#	#	#	#	#	#	#	#	#	#	#	#	#	#	#
K06984	#	#	#	#	#	#	#	#	#	#	#	#	#	#	#	#	#	#	#	#	#	#	#	#	#	#	#	#	K06984	K06984	#	#	#	#	#	#	#	#	#	#	#	#	#	#	#	#	#	#	#
K04041	#	#	#	#	#	#	#	#	#	#	#	#	#	#	#	#	#	#	#	#	#	#	#	#	#	#	#	K04041	#	#	#	#	#	#	#	#	#	#	#	#	#	#	#	#	#	#	#	#	#
K05796	#	#	#	#	#	#	#	#	#	#	#	#	#	#	#	#	#	#	#	#	#	#	#	#	#	#	#	#	#	#	#	#	#	#	#	K05796	#	#	#	#	#	#	#	#	#	#	#	#	#
K21515	#	K21515	#	#	K21515	#	#	#	#	#	#	#	#	#	#	#	#	#	K21515	#	K21515	#	#	#	#	#	K21515	#	#	#	K21515	#	#	#	#	K21515	#	#	#	K21515	#	#	#	#	#	#	#	#	K21515
K02046	#	#	#	#	#	K02046	K02046	#	K02046	#	#	#	#	#	#	#	#	#	#	#	#	#	#	#	#	#	#	#	#	#	#	#	#	#	#	#	#	#	#	#	#	#	K02046	#	#	#	#	#	#
K18545	#	#	#	#	#	#	#	#	#	#	#	#	#	#	#	#	#	#	#	#	#	#	#	#	#	#	#	#	#	#	#	#	#	#	#	#	#	#	#	#	#	#	#	#	K18545	#	#	#	#
K09766	K09766	K09766	K09766	#	K09766	#	#	#	#	#	#	K09766	#	#	#	K09766	#	#	K09766	K09766	#	#	#	#	#	#	K09766	#	#	K09766	K09766	#	#	#	K09766	#	#	#	K09766	K09766	#	#	K09766	#	K09766	K09766	K09766	K09766	#
K01800	#	#	#	#	#	#	#	#	K01800	#	#	#	#	#	#	#	#	#	#	#	#	#	#	#	#	#	#	#	#	#	#	#	#	#	#	#	#	#	#	#	#	#	#	#	#	#	#	#	#
K02625	#	#	#	#	#	#	#	#	K02625	#	#	#	#	#	#	#	#	#	#	#	#	#	#	#	#	#	#	#	#	#	#	#	#	#	#	#	#	#	#	#	#	#	#	#	#	#	#	#	#
K03839	#	#	#	#	#	#	#	#	#	#	#	#	#	#	#	#	#	#	#	#	#	#	#	#	#	#	#	#	#	#	#	#	#	K03839	#	#	#	#	#	#	#	#	#	#	#	#	#	#	#
K12524	#	#	#	#	#	#	#	#	#	#	#	#	#	K12524	#	#	#	#	#	#	#	#	#	#	#	#	#	#	#	#	K12524	#	#	K12524	#	#	#	#	#	#	K12524	#	#	#	#	#	#	#	#
K19421	#	#	#	#	#	#	#	#	#	#	#	#	#	#	#	K19421	#	#	#	#	#	#	#	#	#	#	#	#	#	#	#	#	#	#	#	#	#	#	#	#	#	#	#	#	#	#	#	#	#
K02759	#	#	#	#	#	#	#	#	#	#	#	#	#	#	#	#	#	#	#	#	K02759	#	#	#	#	#	#	#	#	#	#	K02759	#	#	#	#	#	#	#	#	#	#	#	#	#	#	#	#	#
K00102	#	#	#	#	#	#	#	#	#	#	#	K00102	#	K00102	K00102	#	#	#	#	#	#	#	#	#	#	#	#	#	#	#	#	#	#	#	#	#	#	#	#	#	K00102	#	#	#	K00102	#	#	#	#
K14988	#	#	#	#	#	#	#	#	#	#	#	#	#	#	#	#	#	#	#	#	#	#	#	#	#	#	#	#	#	#	#	#	#	#	#	#	#	#	#	#	#	#	#	#	#	#	#	#	#
K11206	#	K11206	#	#	#	#	#	#	K11206	#	#	#	#	#	#	#	K11206	#	K11206	#	#	#	#	#	#	#	#	K11206	#	#	#	#	#	#	#	#	#	#	#	#	#	#	#	#	#	#	#	#	#
K20955	#	#	#	#	#	#	#	#	#	#	#	#	#	#	#	#	#	#	#	#	#	#	#	#	#	#	#	#	#	#	#	#	#	#	#	#	#	#	#	#	#	#	#	#	#	#	#	#	K20955
K08084	#	#	#	#	#	#	#	#	K08084	#	#	#	#	#	#	#	#	#	#	#	#	#	#	#	#	#	#	#	#	#	#	#	K08084	#	#	#	#	#	#	#	#	#	#	#	#	#	#	#	K08084
K02414	K02414	#	#	K02414	K02414	#	K02414	#	K02414	#	K02414	#	K02414	#	#	#	#	#	#	#	K02414	K02414	#	#	#	#	K02414	#	#	#	#	#	#	#	K02414	#	#	#	#	K02414	#	K02414	#	#	K02414	#	#	#	K02414
K02965	#	K02965	#	K02965	K02965	K02965	K02965	K02965	#	K02965	K02965	K02965	K02965	K02965	K02965	K02965	#	K02965	K02965	K02965	K02965	K02965	K02965	#	K02965	K02965	K02965	K02965	K02965	K02965	K02965	K02965	#	K02965	K02965	#	#	#	K02965	K02965	K02965	K02965	K02965	#	K02965	K02965	K02965	K02965	K02965
K11249	#	#	#	#	#	#	#	#	#	#	#	#	#	#	#	#	#	#	#	#	#	#	#	K11249	#	#	#	#	K11249	#	#	#	#	#	#	#	#	#	#	#	#	#	#	#	#	#	#	#	#
K03979	K03979	K03979	K03979	K03979	K03979	K03979	K03979	K03979	K03979	#	K03979	K03979	K03979	#	K03979	K03979	K03979	K03979	K03979	K03979	#	K03979	#	K03979	#	K03979	K03979	K03979	K03979	K03979	#	#	K03979	#	K03979	#	#	#	K03979	K03979	#	K03979	K03979	K03979	#	K03979	#	K03979	K03979
K03409	K03409	K03409	#	K03409	#	#	#	#	#	#	#	#	#	#	#	#	#	K03409	K03409	#	K03409	#	#	#	#	#	#	#	#	K03409	#	K03409	#	#	#	#	#	K03409	#	K03409	#	#	#	#	K03409	K03409	K03409	#	K03409
K02380	#	#	#	#	#	#	#	#	#	#	#	#	#	#	#	#	#	#	#	#	#	#	#	#	K02380	#	#	#	#	#	#	K02380	K02380	#	K02380	#	#	#	K02380	#	#	#	K02380	#	#	#	#	#	#
K08320	#	#	#	#	#	#	#	#	#	#	#	#	#	#	#	#	#	K08320	#	#	#	#	#	#	#	#	#	#	#	#	#	#	#	#	#	#	#	#	#	#	#	#	#	#	#	#	#	#	#
K12991	#	#	#	#	#	#	#	#	#	#	#	#	#	#	#	#	#	#	#	#	#	#	#	#	#	#	#	#	#	#	#	#	K12991	#	#	#	#	#	#	#	#	#	#	#	#	#	#	#	#
K00335	#	#	#	#	#	#	#	#	#	#	K00335	#	#	#	#	#	#	#	#	#	K00335	#	#	#	#	#	#	K00335	#	#	#	#	#	#	K00335	#	K00335	#	#	K00335	#	K00335	#	#	#	K00335	#	K00335	#
K14194	#	#	#	#	#	#	#	#	#	K14194	#	#	#	#	#	#	#	#	#	#	#	#	#	#	#	#	#	#	#	#	#	#	#	#	#	#	#	#	#	#	#	#	#	#	#	#	#	#	#
K18820	#	#	#	#	#	#	#	#	#	#	#	#	#	#	#	#	#	#	#	#	#	#	#	#	#	#	#	#	#	#	#	#	#	#	#	#	#	#	#	#	#	#	#	#	#	#	#	#	#
K08973	#	#	#	#	#	#	#	#	K08973	#	#	#	#	#	#	#	#	#	#	#	#	#	#	#	#	#	#	#	#	#	#	#	K08973	#	#	#	#	#	#	#	#	#	#	#	#	#	#	#	#
K00128	K00128	#	#	#	K00128	#	#	#	#	#	K00128	#	#	#	#	K00128	#	#	#	#	#	#	#	#	#	#	#	#	#	#	#	#	#	#	#	#	#	#	#	#	#	K00128	#	#	#	#	#	#	#
K00847	#	K00847	#	#	#	#	#	#	K00847	#	K00847	#	#	#	#	#	K00847	#	#	#	K00847	#	#	#	#	#	#	#	K00847	#	K00847	#	#	#	#	#	K00847	#	#	#	#	K00847	#	#	#	#	#	#	#
K21816	#	#	#	#	#	#	#	#	#	K21816	#	#	#	#	#	#	#	#	#	#	#	#	K21816	#	#	#	#	#	#	#	#	#	#	#	#	#	#	#	#	#	#	#	#	#	#	#	#	#	#
K00842	#	#	#	#	#	#	#	#	#	#	#	#	#	#	#	#	#	#	#	#	#	#	#	#	#	#	#	K00842	#	#	#	#	#	#	#	#	#	#	#	#	#	#	#	#	#	#	#	#	#
K09685	#	#	K09685	#	#	K09685	#	K09685	#	#	#	#	#	#	#	K09685	K09685	#	#	K09685	#	#	#	#	#	#	#	#	#	K09685	#	#	#	#	#	#	#	K09685	#	#	#	K09685	#	K09685	#	K09685	#	#	K09685
K06434	#	K06434	#	#	#	#	#	#	#	#	#	#	#	#	#	#	#	#	#	#	K06434	#	#	#	#	#	#	#	#	#	#	#	#	#	#	#	#	#	#	K06434	#	#	#	#	#	#	#	#	#
K01297	#	#	#	#	K01297	#	#	#	K01297	#	#	#	K01297	#	#	#	#	#	#	#	#	#	#	#	#	K01297	K01297	#	#	K01297	K01297	#	#	K01297	K01297	#	#	#	#	K01297	#	#	#	#	#	K01297	#	#	#
K14459	#	#	#	#	#	K14459	#	#	#	#	#	#	#	#	#	#	#	#	#	#	#	#	#	#	#	#	#	#	#	#	#	#	#	#	#	#	#	#	#	#	#	#	#	#	#	#	#	#	#
K18330	K18330	#	#	#	K18330	K18330	#	K18330	#	#	K18330	#	#	#	#	K18330	K18330	K18330	#	#	#	K18330	#	K18330	#	#	K18330	K18330	#	K18330	#	#	#	#	#	#	#	#	#	K18330	#	K18330	#	#	K18330	K18330	K18330	#	K18330
K03466	K03466	K03466	#	K03466	K03466	K03466	K03466	K03466	K03466	#	K03466	K03466	K03466	#	K03466	K03466	#	K03466	K03466	K03466	K03466	K03466	#	K03466	K03466	K03466	K03466	K03466	K03466	K03466	#	#	#	K03466	K03466	#	#	#	K03466	K03466	#	K03466	K03466	#	#	K03466	#	K03466	K03466
K16905	K16905	#	#	#	K16905	K16905	#	#	#	#	#	#	#	#	K16905	#	#	K16905	#	K16905	#	#	#	#	#	#	#	#	#	K16905	#	#	#	#	#	#	#	#	#	K16905	#	#	#	#	#	#	#	#	#
K01903	#	#	K01903	#	#	#	#	#	K01903	K01903	#	#	#	#	#	#	#	#	#	#	#	#	K01903	#	K01903	#	#	#	K01903	K01903	#	K01903	#	#	#	K01903	#	#	K01903	#	#	#	#	#	#	#	#	#	K01903
K11177	#	#	#	#	#	#	#	#	#	#	#	#	#	#	#	#	#	#	#	#	#	#	#	#	#	#	#	#	#	#	#	#	#	#	#	#	#	#	#	#	#	#	#	#	#	#	#	#	#
K01615	#	#	#	#	#	#	#	#	#	#	#	#	#	#	#	#	#	#	#	#	#	#	#	K01615	#	#	#	#	K01615	K01615	#	#	#	#	#	#	#	#	#	#	#	#	#	K01615	#	#	#	#	#
K16363	#	#	#	K16363	#	#	K16363	#	#	#	#	#	K16363	#	#	#	#	K16363	#	#	#	K16363	#	#	#	K16363	#	#	K16363	#	#	#	#	K16363	#	#	#	#	#	#	#	#	#	#	#	#	#	#	#
K18344	#	#	#	#	#	#	#	#	#	#	K18344	#	#	#	#	#	#	#	#	#	#	#	#	#	#	#	#	#	#	#	#	#	#	#	#	#	#	#	#	#	#	#	#	#	#	#	#	#	#
K13015	#	#	#	#	K13015	#	#	#	#	#	K13015	K13015	#	#	#	#	#	#	#	#	#	K13015	#	#	K13015	#	#	#	#	#	#	#	#	#	#	#	#	K13015	K13015	K13015	#	#	#	#	#	#	K13015	#	#
K00901	K00901	K00901	#	K00901	K00901	K00901	K00901	K00901	K00901	#	K00901	K00901	K00901	#	K00901	#	#	K00901	K00901	K00901	K00901	K00901	#	K00901	#	#	K00901	K00901	K00901	#	#	#	K00901	#	K00901	#	#	K00901	K00901	K00901	#	K00901	K00901	K00901	#	K00901	K00901	K00901	K00901
K15855	#	#	#	#	#	#	#	#	#	#	#	#	#	#	#	#	#	#	#	#	#	#	#	#	#	#	#	#	#	#	K15855	#	#	#	#	#	#	#	#	#	#	#	#	#	#	#	#	#	#
K07158	#	#	#	#	#	#	#	#	#	K07158	#	#	#	K07158	#	#	#	#	#	#	#	#	K07158	#	#	#	#	#	#	#	#	#	#	#	#	#	#	#	#	#	K07158	#	#	#	#	#	#	#	#
K22597	#	#	#	#	#	#	#	#	#	#	#	#	#	#	#	#	#	#	#	#	#	#	#	#	#	#	#	#	#	#	#	#	#	#	#	#	#	#	#	#	#	#	#	#	#	#	#	#	#
K04483	#	#	#	#	#	#	#	#	#	K04483	#	#	#	K04483	#	#	#	#	#	#	#	#	#	#	#	#	#	#	#	#	#	#	#	#	#	K04483	#	#	#	#	K04483	#	#	#	#	#	#	#	#
K03647	#	#	K03647	#	#	#	#	#	#	#	#	#	#	#	#	#	#	#	#	#	#	#	#	#	#	#	#	#	#	#	#	#	#	#	#	#	#	#	#	#	#	#	#	#	#	#	#	#	#
K01932	#	#	#	#	#	#	#	#	#	#	#	#	#	#	#	#	#	#	#	#	#	#	#	#	#	#	#	#	#	#	#	#	#	#	#	#	#	#	#	#	#	#	K01932	#	#	#	#	#	#
K16177	#	#	#	#	#	#	#	#	#	#	#	#	#	#	#	#	#	#	#	#	#	#	#	#	#	#	#	#	#	#	#	#	#	#	#	#	#	#	#	#	#	#	#	#	K16177	#	#	#	#
K02109	K02109	#	K02109	K02109	#	K02109	K02109	K02109	K02109	#	#	K02109	#	#	#	#	#	#	#	K02109	#	#	#	#	K02109	K02109	K02109	#	#	#	K02109	K02109	K02109	#	K02109	#	#	#	K02109	#	#	K02109	#	#	K02109	#	K02109	K02109	K02109
K05782	#	#	#	#	#	#	#	#	#	#	#	#	#	#	#	#	#	#	#	#	#	#	#	#	#	#	#	#	#	#	#	#	#	#	#	#	#	#	#	#	#	#	#	#	#	#	#	#	#
K00881	#	#	#	#	#	#	#	#	#	#	#	#	#	#	#	#	#	#	#	#	K00881	#	#	#	#	#	#	#	#	#	#	#	#	#	#	#	#	#	#	#	#	#	#	#	#	#	#	#	#
K09128	#	#	#	#	#	#	#	#	#	#	#	#	K09128	K09128	#	#	#	#	#	#	#	#	K09128	#	#	#	#	#	#	#	#	#	#	#	#	#	#	#	#	#	K09128	#	#	#	#	#	#	#	#
K00200	#	#	#	#	#	#	#	#	#	#	#	#	#	#	#	#	#	#	#	#	#	#	#	#	#	#	#	#	#	K00200	#	#	#	#	#	K00200	#	#	#	#	#	#	#	K00200	#	#	#	#	#
K00435	#	#	#	#	#	#	#	#	#	#	#	#	#	#	#	#	#	#	#	#	#	#	#	#	#	#	#	#	#	#	#	K00435	#	#	#	#	#	#	#	#	#	#	#	#	#	#	#	#	#
K01236	#	#	#	#	#	#	K01236	#	K01236	#	#	#	K01236	#	#	#	#	#	#	#	#	#	#	#	K01236	#	#	#	#	#	#	#	#	#	#	#	#	#	#	#	#	#	#	#	#	#	#	#	#
K16702	#	#	#	#	#	#	#	#	#	#	#	#	#	#	#	#	#	#	#	#	#	#	#	#	#	#	#	#	#	#	K16702	#	#	#	#	#	#	#	#	#	#	#	#	#	#	#	#	#	#
K07581	#	#	#	#	#	#	#	#	#	#	#	#	#	K07581	#	#	#	#	#	#	#	#	#	#	#	#	#	#	#	#	#	#	#	#	#	#	#	#	#	#	K07581	#	#	#	#	#	#	#	#
K07258	#	#	#	#	#	#	#	#	K07258	#	#	#	#	#	#	#	#	#	#	#	#	#	#	K07258	#	#	#	#	#	#	K07258	#	K07258	#	#	#	#	K07258	#	#	#	#	#	#	#	#	#	#	#
K03655	#	K03655	K03655	#	K03655	K03655	#	K03655	#	#	K03655	K03655	#	#	#	K03655	K03655	#	K03655	#	K03655	#	#	#	#	#	K03655	K03655	#	#	#	K03655	#	#	K03655	#	#	#	#	K03655	#	K03655	K03655	K03655	#	K03655	#	K03655	K03655
K00702	#	#	#	#	#	#	#	#	#	#	#	#	#	#	#	#	K00702	#	K00702	#	K00702	#	#	#	#	#	#	#	#	#	#	#	K00702	#	#	#	#	#	#	#	#	#	#	#	#	#	K00702	#	#
K07245	#	#	#	#	#	#	#	#	K07245	#	#	#	#	#	#	#	#	#	#	#	#	#	#	#	#	#	#	#	#	#	#	#	#	#	#	#	#	#	#	#	#	#	#	#	#	#	#	#	#
K06192	#	#	#	#	#	#	#	#	K06192	#	#	#	#	#	#	#	#	#	#	#	#	#	#	#	#	#	#	#	#	#	#	#	K06192	#	#	#	#	#	#	#	#	#	#	#	#	#	#	#	#
K09737	#	#	#	#	#	#	#	#	#	K09737	#	#	#	K09737	#	#	#	#	#	#	#	#	K09737	#	#	#	#	#	#	#	#	#	#	#	#	#	#	#	#	#	K09737	#	#	#	#	#	#	#	#
K02851	K02851	K02851	K02851	K02851	#	K02851	K02851	#	K02851	#	#	K02851	K02851	#	#	#	#	K02851	K02851	#	#	K02851	#	#	K02851	#	#	K02851	K02851	K02851	#	K02851	#	#	K02851	#	#	#	#	#	#	K02851	K02851	K02851	K02851	#	K02851	K02851	K02851
K07131	#	#	#	#	#	#	#	#	#	K07131	#	#	#	#	#	#	#	#	#	#	#	#	#	#	#	#	#	#	#	#	#	#	#	#	#	#	#	#	#	#	#	#	#	#	#	#	#	#	#
K07746	#	#	#	#	#	#	#	#	#	#	#	#	#	#	#	#	#	#	#	#	#	#	#	#	#	#	#	#	#	#	#	#	#	#	#	#	#	#	#	#	#	#	#	#	#	#	#	#	#
K06199	#	#	#	#	#	#	#	#	#	#	#	#	#	K06199	#	#	#	#	#	#	#	#	#	#	#	#	#	#	#	#	#	#	#	#	#	#	#	#	#	#	#	#	#	#	K06199	#	#	#	#
K06943	#	#	#	#	#	#	#	#	#	K06943	#	#	#	K06943	#	#	#	#	#	#	#	#	K06943	#	#	#	#	#	#	#	#	#	#	#	#	#	#	#	#	#	#	#	#	#	#	#	#	#	#
K02358	#	K02358	K02358	K02358	#	K02358	#	#	#	#	#	K02358	#	#	#	#	K02358	K02358	#	#	#	K02358	#	#	#	#	#	K02358	K02358	#	#	K02358	#	K02358	#	#	K02358	K02358	#	#	#	K02358	#	#	#	K02358	K02358	#	#
K14591	K14591	#	#	#	#	#	#	#	#	#	#	#	#	#	#	#	#	#	#	K14591	#	#	#	#	#	#	#	#	K14591	#	#	#	#	#	#	#	#	#	#	#	#	#	#	K14591	#	#	#	#	#
K20375	#	#	#	#	#	#	#	#	#	#	#	#	#	#	#	#	#	#	#	#	#	#	#	#	#	#	#	#	#	#	#	#	#	#	#	#	#	#	#	#	#	#	#	#	#	#	#	#	#
K10188	#	#	#	#	#	#	K10188	#	#	#	#	#	#	#	K10188	K10188	#	K10188	#	#	#	#	#	#	#	#	#	#	#	#	#	#	#	#	#	#	#	#	#	#	#	#	#	#	#	#	#	#	#
K04773	#	#	#	#	#	#	K04773	#	K04773	#	#	K04773	#	#	#	#	#	#	#	#	#	#	#	#	#	#	#	K04773	#	#	K04773	K04773	#	#	#	K04773	#	#	K04773	#	#	#	#	#	#	#	#	K04773	#
K00590	#	#	#	#	#	#	#	K00590	#	#	#	#	#	#	#	#	#	#	#	#	#	#	#	#	#	#	#	#	#	#	#	#	#	#	#	#	#	#	#	#	#	#	#	#	#	#	#	#	#
K06179	K06179	K06179	#	#	K06179	#	#	#	K06179	#	K06179	#	#	#	#	#	#	K06179	#	#	#	#	#	#	#	#	K06179	K06179	#	K06179	#	#	#	#	#	#	#	#	#	K06179	#	#	#	#	K06179	#	K06179	#	#
K00853	#	K00853	#	K00853	#	K00853	K00853	#	#	#	#	#	K00853	#	#	K00853	K00853	#	K00853	#	K00853	K00853	#	#	#	#	#	#	#	#	#	K00853	K00853	#	#	#	#	#	#	#	#	#	#	#	#	#	#	#	#
K16077	#	#	#	#	#	#	#	#	#	#	#	#	#	#	#	#	#	#	#	#	#	#	#	#	#	#	#	#	#	#	#	#	#	#	#	#	#	#	#	#	#	#	#	#	#	#	#	#	#
K17210	#	#	#	#	#	#	#	#	#	#	#	#	#	#	#	#	#	#	#	#	#	#	#	#	#	#	#	#	#	#	#	#	#	#	#	#	#	#	#	#	#	#	#	#	#	#	K17210	#	#
K12963	#	#	#	#	#	#	#	#	K12963	#	#	#	#	#	#	#	#	#	#	#	#	#	#	#	#	#	#	#	#	#	#	#	#	#	#	#	#	#	#	#	#	#	#	#	#	#	#	#	#
K06931	#	#	#	#	#	#	#	#	#	#	#	#	#	#	#	#	#	#	#	#	#	#	#	#	K06931	#	#	#	#	#	#	#	#	K06931	#	#	#	#	#	#	#	#	#	#	#	#	#	#	#
K03519	K03519	#	#	#	#	#	#	#	#	#	K03519	#	#	#	#	#	#	#	#	#	#	#	#	#	#	#	K03519	#	#	#	#	#	#	#	#	#	#	#	#	K03519	#	#	#	K03519	K03519	#	#	K03519	#
K03545	K03545	K03545	#	#	K03545	#	K03545	K03545	#	#	K03545	K03545	K03545	#	#	K03545	K03545	K03545	K03545	K03545	K03545	K03545	#	#	K03545	K03545	K03545	K03545	K03545	K03545	K03545	#	#	K03545	K03545	#	#	#	K03545	K03545	#	#	K03545	K03545	K03545	#	K03545	K03545	K03545
K16294	#	#	#	#	#	#	#	#	#	#	#	#	#	#	#	#	#	#	#	#	#	#	#	#	#	#	#	#	#	#	#	#	#	#	#	#	#	K16294	#	#	#	#	#	#	#	#	#	#	#
K00694	#	#	#	#	#	#	#	#	#	#	#	#	#	#	#	#	#	#	#	#	#	#	#	#	#	#	#	#	#	#	#	#	#	#	#	#	#	#	#	#	#	#	#	#	#	#	#	#	#
K13693	#	#	#	#	#	#	#	#	#	#	#	#	#	#	#	#	#	#	#	#	#	#	#	#	#	#	#	#	#	#	#	#	#	#	#	K13693	#	#	#	#	#	#	#	#	#	#	#	#	#
K00579	#	#	#	#	#	#	#	#	#	K00579	#	#	#	#	#	#	#	#	#	#	#	#	K00579	#	#	#	#	#	#	#	#	#	#	#	#	K00579	#	#	#	#	#	#	#	#	#	#	#	#	#
K02906	#	K02906	K02906	K02906	K02906	#	K02906	K02906	#	K02906	K02906	K02906	K02906	K02906	K02906	K02906	#	K02906	K02906	K02906	K02906	K02906	K02906	#	K02906	K02906	K02906	K02906	K02906	K02906	K02906	#	#	K02906	K02906	K02906	#	#	K02906	K02906	K02906	K02906	K02906	K02906	K02906	K02906	K02906	K02906	K02906
K13934	#	#	#	#	#	#	#	#	K13934	#	#	#	#	#	#	#	#	#	#	#	#	#	#	K13934	#	#	#	#	K13934	#	#	#	#	#	#	#	#	#	#	#	#	#	#	#	#	#	#	#	#
K11066	#	#	#	#	#	#	#	#	K11066	#	#	#	#	#	#	#	#	#	K11066	#	#	#	#	#	#	#	#	#	#	#	#	#	K11066	#	#	#	#	#	#	#	#	#	#	#	#	#	#	#	#
K18480	#	#	#	#	#	#	#	#	K18480	#	#	#	#	#	#	#	#	#	#	#	#	#	#	#	#	#	#	#	#	#	#	#	#	#	#	#	#	#	#	#	#	#	#	#	#	#	#	#	#
K14475	#	#	#	#	#	#	#	#	#	#	#	#	#	#	#	#	#	#	K14475	#	#	#	K14475	#	#	#	#	#	#	#	#	#	#	#	#	#	#	#	#	#	#	#	#	#	#	#	#	#	#
K09749	K09749	#	#	K09749	K09749	#	K09749	#	#	#	K09749	K09749	#	#	K09749	K09749	#	#	#	K09749	K09749	K09749	#	#	K09749	#	#	#	#	#	#	K09749	#	#	#	#	#	K09749	#	K09749	#	#	#	#	K09749	K09749	K09749	K09749	K09749
K00001	#	#	#	#	#	K00001	K00001	K00001	#	#	#	#	#	K00001	#	#	#	K00001	K00001	#	#	K00001	#	K00001	#	#	#	#	#	#	#	#	K00001	#	#	#	#	K00001	#	K00001	#	#	#	K00001	#	K00001	#	#	#
K12685	#	#	#	#	#	#	#	#	#	#	#	#	#	#	#	#	#	#	#	#	#	#	#	#	#	#	#	#	#	#	#	#	#	#	#	#	#	#	#	#	#	#	#	#	#	#	#	#	#
K21021	#	#	#	#	#	#	#	#	K21021	#	#	#	#	#	#	#	#	#	#	#	#	#	#	#	#	#	#	#	#	#	#	#	#	#	#	#	#	#	#	#	#	#	#	#	#	#	#	#	#
K02443	K02443	#	#	#	K02443	K02443	K02443	#	#	#	K02443	#	#	#	#	K02443	K02443	#	#	#	K02443	K02443	#	#	K02443	#	#	#	#	#	#	K02443	#	#	#	#	#	#	#	K02443	#	K02443	#	#	#	#	K02443	#	#
K22129	#	K22129	#	K22129	#	#	#	#	#	#	#	K22129	#	#	K22129	#	K22129	#	#	#	K22129	K22129	#	#	#	#	#	#	#	#	#	#	#	#	#	#	#	#	#	#	#	#	#	#	#	#	#	#	#
K06044	#	#	#	#	#	#	#	#	#	#	#	#	#	#	#	#	#	#	#	#	#	#	#	#	#	#	#	#	#	#	#	#	#	#	#	#	#	#	#	#	#	#	#	#	#	#	#	#	#
K11474	#	#	K11474	#	#	#	#	#	#	#	#	#	#	#	#	#	#	#	#	#	#	#	#	#	#	#	#	#	#	#	#	#	#	#	#	#	#	#	#	#	#	#	#	#	#	#	#	#	#
K13041	#	#	#	#	#	#	K13041	#	#	#	#	#	#	#	#	#	#	#	#	#	#	#	#	#	#	#	#	#	#	#	#	#	#	#	#	#	#	#	#	#	#	#	#	#	#	#	#	#	#
K06317	#	K06317	#	#	K06317	K06317	#	K06317	#	#	K06317	K06317	#	#	K06317	K06317	#	#	K06317	#	K06317	#	K06317	#	#	#	#	#	K06317	#	K06317	#	#	#	K06317	#	#	#	#	K06317	#	K06317	#	K06317	K06317	#	#	K06317	#
K07341	#	#	#	#	#	#	#	#	#	#	#	#	#	#	#	#	#	#	#	#	#	#	K07341	#	#	#	K07341	#	#	#	#	#	#	#	K07341	#	#	K07341	#	#	#	#	#	#	#	#	#	#	K07341
K06328	#	#	#	#	#	#	#	#	#	#	#	#	#	#	#	#	#	#	#	K06328	#	#	#	#	#	#	#	#	#	#	#	K06328	#	#	#	#	#	#	#	#	#	#	#	#	#	#	#	#	#
K01451	#	K01451	#	#	#	K01451	#	#	#	#	#	#	#	#	#	#	#	K01451	K01451	#	K01451	#	#	#	#	#	#	#	#	K01451	#	#	#	#	#	#	#	#	#	#	#	#	#	#	#	#	#	#	#
K03445	#	#	#	#	#	#	#	#	K03445	#	#	#	#	#	#	#	#	#	#	#	#	#	#	#	#	#	#	#	#	#	#	#	#	#	#	#	#	#	#	#	#	#	#	#	#	#	#	#	#
K12373	#	#	#	#	#	K12373	#	#	#	#	#	#	#	#	#	#	#	#	K12373	#	#	#	#	#	K12373	#	#	#	#	#	K12373	#	#	#	#	#	#	#	#	#	#	#	#	#	#	#	#	#	#
K03271	#	#	#	K03271	#	#	K03271	#	K03271	#	#	#	K03271	#	#	K03271	#	K03271	K03271	#	K03271	#	#	#	#	K03271	K03271	#	#	K03271	K03271	#	K03271	#	#	#	#	#	#	#	K03271	#	#	#	K03271	#	#	#	#
K01233	#	#	#	#	#	#	#	#	#	#	#	#	#	#	#	#	#	#	#	#	#	#	#	#	#	#	#	#	#	#	#	#	#	#	#	#	#	#	#	#	#	#	#	#	#	#	#	#	#
K03380	#	#	#	#	#	#	#	#	#	#	#	#	#	#	#	#	#	#	#	#	#	#	#	#	#	#	#	#	#	#	#	#	#	#	#	#	K03380	#	#	#	#	#	#	#	#	#	#	#	#
K14574	#	#	#	#	#	#	#	#	#	K14574	#	#	#	K14574	#	#	#	#	#	#	#	#	K14574	#	#	#	#	#	#	#	#	#	#	#	#	#	#	#	#	#	K14574	#	#	#	#	#	#	#	#
K20429	#	#	#	#	#	#	#	#	#	#	#	#	#	#	#	#	#	#	#	#	#	#	#	#	#	#	#	#	#	#	#	#	#	K20429	#	#	#	#	#	#	#	#	#	#	#	#	#	#	#
K05714	#	#	#	#	#	#	#	#	#	#	#	#	#	#	#	#	#	#	#	#	#	#	#	#	#	#	#	#	#	#	#	#	#	#	#	#	#	#	#	#	#	#	#	#	#	#	#	#	#
K11814	#	#	#	#	#	#	#	#	#	#	#	#	#	#	#	#	#	#	#	#	#	#	#	#	#	#	#	#	#	#	#	#	#	#	#	#	#	#	#	#	#	#	#	#	#	#	#	#	#
K00865	#	#	#	#	#	K00865	K00865	#	#	#	#	K00865	#	#	K00865	K00865	K00865	K00865	K00865	K00865	K00865	#	#	#	#	#	#	#	#	#	#	K00865	#	#	#	#	K00865	K00865	K00865	#	#	K00865	K00865	K00865	#	K00865	#	#	K00865
K05783	#	#	#	#	#	#	#	#	K05783	#	#	#	#	#	#	#	#	#	#	#	#	#	#	#	#	#	#	#	#	#	#	#	K05783	#	#	#	#	#	#	#	#	#	#	#	K05783	#	#	#	#
K09458	#	#	#	K09458	K09458	#	K09458	K09458	#	#	K09458	#	K09458	#	K09458	K09458	K09458	K09458	#	#	K09458	K09458	#	K09458	#	K09458	#	#	K09458	K09458	K09458	#	K09458	K09458	K09458	#	#	K09458	K09458	K09458	#	#	K09458	K09458	K09458	K09458	K09458	K09458	K09458
K03307	K03307	#	K03307	#	#	#	#	#	K03307	K03307	#	#	#	#	K03307	K03307	#	#	#	K03307	#	#	K03307	K03307	#	#	#	#	K03307	#	#	#	K03307	K03307	#	#	#	K03307	#	#	K03307	#	K03307	K03307	#	#	#	#	K03307
K01214	#	#	#	#	#	#	#	#	#	#	#	#	#	#	#	#	#	#	#	#	#	#	#	#	#	#	#	#	#	#	#	#	#	#	#	#	#	#	#	#	#	#	#	#	#	#	K01214	#	#
K07540	#	#	#	#	#	#	#	#	#	#	#	#	#	#	#	#	#	#	#	#	#	#	#	#	#	#	#	#	#	#	#	#	#	#	#	#	#	#	#	#	#	#	#	#	#	#	#	#	#
K16180	#	#	#	#	#	#	#	#	#	#	#	#	#	#	#	#	#	#	#	#	#	#	#	#	#	#	#	#	#	#	#	#	#	#	#	#	#	#	#	#	K16180	#	#	#	K16180	#	#	#	#
K06350	#	#	#	#	#	#	#	#	#	#	#	#	#	#	#	#	#	#	#	K06350	#	#	#	#	#	#	#	#	#	#	#	K06350	#	#	#	#	#	#	#	#	#	#	#	#	#	#	#	#	#
K16164	#	#	#	#	#	#	K16164	#	#	#	#	#	K16164	#	#	#	#	#	#	#	#	#	#	#	#	#	#	#	#	#	#	K16164	#	#	#	#	#	#	#	#	#	#	#	K16164	#	#	#	#	#
K10815	#	#	#	#	#	#	#	#	#	#	#	#	#	#	#	#	#	#	#	#	#	#	#	#	#	#	#	#	#	#	#	#	#	#	#	#	#	#	#	#	#	#	#	#	#	#	#	#	#
K00313	#	#	#	#	#	#	#	#	#	#	#	K00313	#	#	#	#	#	#	#	#	#	#	#	#	#	#	#	#	#	#	#	#	#	#	#	#	#	#	#	#	#	#	#	#	#	K00313	#	#	#
K11201	#	#	#	#	#	#	#	#	#	#	#	#	#	#	#	#	#	#	#	#	#	#	#	#	#	#	#	#	#	#	#	#	#	#	#	#	#	#	#	#	#	#	#	#	#	#	#	#	#
K03760	#	#	#	#	#	#	#	#	#	#	#	#	#	#	#	#	#	#	#	#	#	#	#	#	#	#	#	#	#	#	#	#	#	#	#	#	#	#	#	#	#	#	#	#	#	#	#	#	#
K07310	#	#	#	#	#	#	#	#	#	#	#	#	#	#	#	#	#	#	#	#	#	#	#	#	#	#	#	#	#	#	#	#	#	#	#	#	#	#	#	#	#	#	#	#	#	#	#	#	#
K06351	#	#	#	#	#	#	#	#	#	#	#	#	#	#	#	#	#	#	#	K06351	#	#	#	#	#	#	#	#	#	#	#	K06351	#	#	#	#	#	#	#	#	#	#	#	#	#	#	#	#	K06351
K14761	K14761	K14761	K14761	K14761	K14761	K14761	#	K14761	#	#	K14761	#	K14761	#	K14761	#	#	K14761	K14761	K14761	K14761	K14761	#	#	#	#	K14761	K14761	K14761	#	#	#	#	#	K14761	#	K14761	#	#	K14761	#	K14761	K14761	#	K14761	K14761	#	K14761	#
K14161	#	K14161	#	K14161	#	K14161	#	#	#	#	#	#	#	#	#	#	#	#	#	#	#	#	#	#	#	#	#	#	#	#	#	#	#	#	#	#	K14161	#	#	#	#	#	#	#	#	#	#	#	#
K11735	#	#	#	#	#	#	#	#	K11735	#	#	#	#	#	#	#	#	#	#	#	#	#	#	#	#	#	#	#	#	#	#	K11735	#	#	#	#	#	#	#	#	#	#	#	#	#	#	#	#	#
K03610	K03610	K03610	K03610	K03610	#	K03610	K03610	K03610	K03610	#	K03610	K03610	#	#	#	K03610	K03610	K03610	K03610	K03610	K03610	K03610	#	K03610	#	#	K03610	#	K03610	K03610	#	#	#	#	K03610	#	#	#	#	K03610	#	K03610	K03610	K03610	K03610	#	K03610	#	K03610
K09811	K09811	#	#	#	#	#	K09811	K09811	K09811	#	K09811	K09811	K09811	#	#	K09811	K09811	K09811	#	K09811	#	#	#	K09811	#	#	#	K09811	K09811	K09811	#	K09811	#	K09811	K09811	#	K09811	#	K09811	#	#	#	K09811	K09811	#	K09811	#	#	K09811
K05586	#	#	#	#	#	#	#	#	#	#	#	#	#	#	#	#	#	#	#	#	#	#	#	#	#	#	#	#	#	#	#	#	#	#	#	#	#	#	#	#	#	#	#	#	#	#	#	#	#
K03832	#	#	#	K03832	#	#	#	#	#	#	#	#	K03832	#	K03832	#	#	#	#	#	#	#	#	#	#	#	#	#	#	K03832	K03832	#	K03832	#	#	#	#	#	#	#	#	#	K03832	#	#	#	#	#	#
K02480	#	#	#	#	#	K02480	K02480	#	#	#	#	K02480	K02480	#	#	#	#	#	#	#	#	#	#	#	#	#	#	#	#	K02480	#	K02480	#	#	#	#	#	#	#	#	#	#	K02480	#	#	#	#	#	#
K07320	#	#	#	#	#	#	#	#	#	#	#	#	#	#	#	#	#	#	#	#	#	#	#	#	#	#	#	#	#	#	#	#	#	#	#	#	#	#	#	#	#	#	#	#	#	#	#	#	#
K18912	#	#	#	#	#	#	#	#	#	#	#	#	#	#	#	#	#	#	#	#	#	#	#	#	#	#	#	#	#	#	#	#	#	#	#	#	#	#	#	#	#	#	#	#	#	#	#	#	#
K13529	#	#	#	#	#	#	#	#	#	#	#	#	#	#	#	#	#	#	#	#	#	#	#	#	#	#	#	#	#	#	#	#	K13529	#	#	#	#	#	#	#	#	#	#	#	#	#	#	#	#
K20491	#	#	#	#	#	#	#	#	#	#	#	#	#	#	#	#	#	#	#	#	#	#	#	#	#	#	#	#	#	#	#	#	#	#	#	#	#	#	#	#	#	#	#	#	#	#	#	#	#
K06395	K06395	#	#	#	K06395	#	K06395	K06395	#	#	K06395	K06395	#	#	#	#	#	#	#	#	#	#	#	#	K06395	#	K06395	#	#	#	K06395	#	#	#	K06395	#	#	#	#	#	#	#	#	#	#	K06395	#	#	K06395
K08723	#	#	#	#	#	#	#	#	#	#	#	#	#	#	#	#	#	#	#	#	#	K08723	#	#	#	#	#	#	#	#	#	#	#	#	#	#	#	#	#	#	#	#	#	K08723	#	K08723	#	#	#
K18675	#	#	#	#	#	#	K18675	K18675	#	#	#	#	K18675	#	#	#	K18675	#	K18675	#	#	#	#	#	#	#	#	#	#	#	#	#	#	#	#	#	#	#	#	#	#	#	#	#	#	#	#	#	#
K00878	#	#	#	#	#	#	#	#	#	K00878	K00878	K00878	#	K00878	K00878	K00878	#	#	#	#	#	#	K00878	#	#	#	#	K00878	#	#	#	#	#	#	#	#	K00878	K00878	#	K00878	#	#	#	K00878	#	#	#	#	K00878
K04015	#	#	#	#	#	#	#	#	#	#	#	#	#	#	#	#	#	#	#	#	#	#	#	#	#	#	#	#	#	#	#	#	#	#	#	#	#	K04015	#	#	#	#	#	#	#	#	#	#	#
K07862	#	#	#	#	#	#	#	#	K07862	#	#	#	#	#	#	#	#	#	#	#	#	#	#	#	#	#	#	#	#	#	#	#	#	#	#	#	#	#	#	#	#	#	#	#	#	#	#	#	#
K21449	#	#	#	#	#	#	K21449	K21449	K21449	#	#	#	#	#	#	#	#	#	#	#	K21449	#	#	#	#	#	#	#	K21449	#	#	#	#	#	#	#	#	K21449	#	#	#	#	#	K21449	#	#	#	#	#
K01193	#	K01193	#	#	#	#	#	#	#	#	K01193	#	#	#	#	#	#	#	K01193	#	K01193	#	#	#	#	#	#	#	#	#	#	#	#	#	#	K01193	K01193	#	#	#	#	#	#	#	#	#	#	#	#
K21573	#	#	#	#	#	#	#	#	#	#	#	#	#	#	#	#	#	#	#	#	#	#	#	#	#	#	#	#	#	#	#	#	#	#	#	#	#	#	#	#	#	#	#	#	#	#	#	#	#
K08963	K08963	#	#	#	K08963	K08963	K08963	K08963	K08963	K08963	K08963	#	K08963	K08963	K08963	K08963	K08963	#	#	K08963	#	K08963	#	K08963	K08963	#	#	K08963	K08963	#	#	#	K08963	#	#	K08963	#	K08963	#	K08963	K08963	#	K08963	K08963	#	#	K08963	#	K08963
K04072	#	#	K04072	K04072	#	#	#	K04072	#	#	#	#	#	#	#	K04072	K04072	#	#	#	#	K04072	#	#	#	#	#	#	#	#	#	K04072	#	#	#	#	#	#	#	#	#	#	#	#	#	#	#	#	#
K19070	#	#	#	#	#	#	#	#	#	#	#	#	#	#	#	#	#	#	#	#	#	#	#	#	#	#	#	#	#	#	#	#	#	#	#	#	#	#	#	#	#	#	K19070	#	#	#	#	#	#
K14127	#	#	#	#	#	#	#	#	#	K14127	#	#	#	#	K14127	K14127	#	#	#	#	#	#	K14127	#	K14127	#	#	#	#	#	#	#	#	#	#	K14127	#	#	K14127	#	K14127	#	#	#	#	#	#	#	#
K00609	K00609	#	K00609	K00609	K00609	K00609	K00609	K00609	K00609	K00609	K00609	K00609	K00609	K00609	K00609	K00609	#	K00609	#	K00609	#	K00609	K00609	K00609	K00609	K00609	K00609	K00609	K00609	K00609	K00609	#	K00609	#	K00609	K00609	K00609	#	K00609	K00609	#	K00609	K00609	K00609	K00609	K00609	#	K00609	K00609
K16081	#	#	#	#	#	#	#	#	K16081	#	#	#	#	#	#	#	#	#	#	#	#	#	#	#	#	#	#	#	#	#	#	#	#	#	#	#	#	#	#	#	#	#	#	#	#	#	#	#	#
K07123	#	#	#	#	#	#	#	#	#	K07123	#	#	#	K07123	#	#	#	#	#	#	#	#	#	#	#	#	#	#	#	#	#	#	#	#	#	#	#	#	#	#	#	#	#	#	#	#	#	#	#
K00179	K00179	#	#	#	#	K00179	#	#	#	#	K00179	#	K00179	K00179	K00179	K00179	K00179	#	#	K00179	#	#	#	#	K00179	#	K00179	K00179	#	K00179	#	#	#	#	K00179	K00179	#	#	K00179	K00179	#	#	K00179	K00179	K00179	K00179	#	#	#
K19285	#	#	#	K19285	#	#	#	#	#	#	#	#	#	#	#	#	#	#	K19285	#	#	K19285	#	#	#	#	K19285	#	#	#	K19285	K19285	#	#	#	#	#	#	#	#	#	#	#	#	#	#	#	#	#
K06218	K06218	#	#	#	#	#	#	#	#	K06218	#	#	#	#	#	#	#	#	#	#	#	#	#	#	#	#	K06218	#	K06218	K06218	#	#	#	#	#	#	#	#	#	#	#	#	#	K06218	#	#	#	#	#
K11312	#	#	#	#	#	#	#	#	#	#	#	#	#	#	#	#	#	#	#	#	#	#	#	#	#	#	#	#	#	#	#	#	#	#	#	#	#	#	#	#	#	#	#	#	K11312	#	#	#	#
K00053	#	#	#	#	#	K00053	K00053	K00053	K00053	K00053	#	#	K00053	K00053	#	K00053	#	K00053	#	#	#	#	K00053	#	K00053	#	#	#	#	#	K00053	K00053	#	#	K00053	K00053	K00053	K00053	K00053	#	K00053	#	K00053	#	K00053	#	K00053	K00053	K00053
K08195	#	#	#	#	#	#	#	#	#	#	#	#	#	#	#	#	#	#	#	#	#	#	#	#	#	#	#	#	#	#	#	#	#	#	#	#	#	#	#	#	#	#	#	#	#	#	#	#	#
K07443	#	#	K07443	#	#	#	#	#	K07443	#	#	#	#	#	#	#	#	#	#	#	#	#	#	#	#	#	#	#	#	#	#	#	K07443	#	#	#	#	#	#	#	#	#	#	#	#	#	#	#	#
K22477	#	#	#	#	#	#	#	#	#	#	#	#	K22477	#	#	#	#	#	#	#	#	#	#	#	#	#	#	#	#	#	#	#	#	#	#	#	#	#	#	#	#	#	#	#	#	#	#	#	#
K05970	#	K05970	#	#	#	#	#	#	#	#	#	#	K05970	#	#	#	#	#	#	#	#	#	#	#	#	#	#	#	#	#	#	#	#	#	#	#	#	#	#	#	#	#	#	#	#	#	#	#	#
K09730	#	#	#	#	#	#	#	#	#	K09730	#	#	#	K09730	#	#	#	#	#	#	#	#	K09730	#	#	#	#	#	#	#	#	#	#	#	#	K09730	#	#	#	#	#	#	#	#	#	#	#	#	#
K06343	#	#	#	#	#	#	#	#	#	#	#	#	#	#	#	#	#	#	#	#	#	#	#	#	#	#	#	#	#	#	#	#	#	#	#	#	#	#	#	#	#	#	#	#	#	#	#	#	#
K15449	#	#	#	#	#	#	#	#	#	K15449	#	#	#	K15449	#	#	#	#	#	#	#	#	K15449	#	#	#	#	#	#	#	#	#	#	#	#	#	#	#	#	#	K15449	#	#	#	#	#	#	#	#
K07244	#	#	#	#	#	#	#	#	#	K07244	#	#	#	K07244	#	#	#	#	#	#	#	#	K07244	#	#	#	#	#	#	#	#	#	#	#	#	#	#	#	#	#	K07244	#	#	#	#	#	#	#	#
K01449	#	#	#	#	#	#	#	#	#	#	#	#	#	#	#	#	#	#	#	K01449	#	#	#	#	#	#	#	#	#	#	#	K01449	#	#	#	K01449	#	#	#	K01449	#	#	#	#	#	K01449	#	#	#
K15734	#	#	#	#	#	#	#	#	#	#	#	#	#	#	#	#	#	#	#	#	#	#	#	#	K15734	#	#	#	#	#	#	#	#	#	#	#	#	#	K15734	#	#	#	#	#	#	#	#	#	#
K11740	#	#	#	#	#	#	#	#	#	#	#	#	#	#	#	#	#	#	#	#	#	#	#	#	#	#	K11740	#	K11740	#	#	#	#	#	#	#	#	#	#	#	#	#	#	#	#	#	#	#	#
K02933	#	K02933	#	K02933	K02933	K02933	K02933	K02933	#	K02933	K02933	K02933	K02933	K02933	#	K02933	K02933	K02933	K02933	K02933	K02933	K02933	K02933	#	K02933	#	K02933	K02933	K02933	K02933	#	K02933	#	K02933	K02933	#	K02933	K02933	K02933	K02933	#	K02933	K02933	K02933	#	K02933	K02933	#	K02933
K01136	#	#	#	#	#	#	#	#	#	#	#	#	#	#	#	#	#	#	#	#	#	#	#	#	#	#	#	#	#	#	#	#	#	#	#	#	#	#	#	#	#	#	#	#	#	#	#	#	#
K02422	K02422	K02422	#	#	#	K02422	K02422	#	K02422	#	#	K02422	K02422	#	K02422	K02422	#	K02422	K02422	K02422	K02422	K02422	#	#	K02422	#	K02422	#	#	K02422	#	K02422	#	#	#	#	#	K02422	K02422	#	#	K02422	K02422	K02422	#	#	#	K02422	K02422
K14989	#	#	#	#	#	#	#	#	#	#	#	#	#	#	#	K14989	#	#	#	#	#	#	#	#	#	#	#	K14989	#	#	#	#	#	#	#	#	#	#	#	#	#	#	#	#	#	#	#	#	#
K09921	#	#	#	#	#	#	#	#	K09921	#	#	#	#	#	#	#	#	#	#	#	#	#	#	#	#	#	#	#	#	#	#	#	K09921	#	#	#	#	#	#	#	#	#	#	#	#	#	#	#	#
K11176	#	#	#	#	#	#	#	#	#	#	#	#	#	#	#	#	#	#	#	#	#	#	#	#	#	#	#	#	#	#	#	#	#	#	#	K11176	#	#	#	#	#	#	#	#	#	#	#	#	#
K03814	#	#	#	#	#	#	#	#	K03814	#	#	#	#	#	#	#	#	#	#	#	#	#	#	#	#	#	#	#	#	#	#	#	#	#	#	#	#	#	#	#	#	#	#	#	#	#	#	#	#
K03557	#	#	#	#	#	#	#	#	K03557	#	#	#	#	#	#	#	#	#	#	#	#	#	#	#	#	#	#	#	#	#	#	#	K03557	#	#	#	#	#	#	#	#	#	#	#	#	#	#	#	#
K02341	K02341	K02341	#	K02341	K02341	K02341	K02341	K02341	#	#	K02341	K02341	K02341	#	#	K02341	K02341	K02341	K02341	K02341	K02341	K02341	#	K02341	K02341	#	K02341	K02341	K02341	K02341	K02341	#	K02341	K02341	K02341	#	K02341	K02341	K02341	K02341	#	K02341	K02341	K02341	K02341	K02341	K02341	K02341	K02341
K00350	K00350	#	#	#	K00350	#	#	#	#	#	K00350	#	#	#	#	#	#	#	#	#	K00350	#	#	K00350	#	#	#	K00350	#	#	#	#	#	K00350	#	#	#	#	#	K00350	#	#	#	#	#	#	#	#	#
K06885	#	#	#	#	#	K06885	#	#	#	K06885	#	#	K06885	#	#	#	#	#	#	#	#	#	#	#	#	#	#	#	#	#	#	K06885	#	#	K06885	#	#	#	#	#	K06885	#	#	#	#	#	#	#	#
K03799	#	#	K03799	#	#	K03799	#	#	#	K03799	K03799	K03799	#	K03799	#	#	#	#	#	#	#	#	K03799	#	#	#	#	#	#	#	#	#	K03799	#	#	#	#	#	K03799	#	#	#	#	#	#	#	#	#	#
K02078	K02078	K02078	#	K02078	#	#	K02078	K02078	#	K02078	#	#	K02078	#	K02078	K02078	K02078	K02078	K02078	K02078	K02078	K02078	#	#	K02078	K02078	K02078	#	#	K02078	#	K02078	#	K02078	K02078	#	#	#	K02078	#	#	K02078	K02078	K02078	#	#	K02078	K02078	K02078
K07480	#	#	#	#	#	#	#	#	#	#	#	#	#	#	#	#	#	#	#	#	#	#	#	#	#	#	#	#	#	#	#	#	#	#	#	#	#	#	#	#	#	#	#	#	#	#	#	#	#
K03389	#	#	#	#	#	#	#	#	#	K03389	#	#	#	K03389	#	K03389	#	#	#	#	#	#	K03389	K03389	K03389	#	#	#	#	#	#	#	#	#	#	#	#	#	#	#	#	#	#	#	#	#	#	#	#
K20814	#	#	#	#	#	#	#	#	K20814	#	#	#	#	#	#	#	#	#	#	#	#	#	#	#	#	#	#	#	#	#	#	#	#	#	#	#	K20814	#	#	#	#	#	#	#	#	#	#	#	#
K21787	#	#	#	#	#	#	#	#	#	#	#	#	#	#	#	#	#	#	#	#	#	#	#	#	#	#	#	#	#	#	#	#	#	#	#	#	#	#	#	#	#	#	#	#	#	#	#	#	#
K13640	#	#	#	#	#	#	#	#	#	#	#	#	#	#	#	#	#	#	#	#	#	#	#	K13640	#	#	#	#	K13640	#	#	#	#	#	#	#	K13640	#	#	#	#	#	#	#	#	#	#	#	#
K11381	#	#	#	#	#	#	#	#	#	#	#	#	#	#	#	#	#	#	#	#	#	#	#	K11381	#	K11381	#	#	#	#	#	#	#	K11381	#	#	#	#	#	#	#	#	#	#	#	#	#	#	#
K07009	#	#	K07009	#	#	#	#	#	#	#	#	K07009	#	#	#	#	#	#	#	#	#	#	#	#	#	#	#	#	#	#	#	#	#	#	#	#	K07009	#	#	#	#	#	#	K07009	#	#	#	#	#
K03335	#	K03335	#	K03335	#	K03335	#	#	K03335	#	#	#	#	#	#	#	K03335	#	K03335	#	#	#	#	#	#	#	#	#	K03335	#	#	#	#	#	#	#	#	#	#	#	#	#	#	#	#	#	#	#	#
K11071	#	K11071	K11071	K11071	#	K11071	#	#	#	#	K11071	#	#	#	#	#	#	K11071	#	#	K11071	K11071	#	#	#	#	K11071	K11071	K11071	#	#	#	#	#	K11071	#	#	K11071	#	K11071	#	#	#	#	#	#	#	#	#
K02079	#	K02079	#	#	#	K02079	#	#	#	#	#	#	#	#	#	#	#	#	#	#	#	#	#	#	#	#	#	#	#	#	#	#	#	#	#	#	#	#	#	#	#	#	#	#	#	#	#	#	#
K02815	#	#	#	#	#	#	#	#	#	#	#	#	#	#	#	#	#	#	#	#	#	#	#	#	#	#	#	#	#	#	#	#	#	#	#	#	#	#	#	#	#	#	#	#	#	#	#	#	#
K01421	#	#	#	#	#	#	#	#	#	#	#	K01421	#	#	#	#	#	#	#	K01421	#	#	#	#	#	#	#	#	#	#	#	#	#	#	K01421	K01421	#	#	K01421	#	K01421	#	#	#	#	#	#	#	#
K14647	#	#	#	#	#	#	#	#	#	#	#	#	#	#	#	#	#	#	#	K14647	#	#	#	#	#	#	#	#	#	#	#	#	K14647	#	#	#	#	#	#	#	#	#	#	#	#	#	#	#	#
K05816	#	#	#	#	#	#	#	#	#	#	#	#	#	#	#	#	#	#	#	#	#	#	#	#	#	#	#	#	#	#	#	#	#	#	#	#	K05816	#	#	#	#	#	#	#	#	#	K05816	#	#
K04656	#	#	#	#	#	#	#	#	#	K04656	#	#	#	K04656	#	#	#	#	#	#	#	K04656	K04656	#	K04656	#	#	#	#	K04656	#	#	#	#	#	K04656	#	K04656	#	#	#	#	K04656	#	#	#	#	#	K04656
K00133	K00133	K00133	K00133	K00133	K00133	#	K00133	K00133	K00133	K00133	K00133	K00133	K00133	K00133	#	K00133	K00133	K00133	K00133	K00133	K00133	K00133	#	K00133	K00133	K00133	K00133	#	K00133	K00133	K00133	#	#	#	K00133	K00133	K00133	K00133	K00133	K00133	#	K00133	K00133	K00133	K00133	K00133	K00133	K00133	K00133
K00373	#	#	#	#	#	#	#	#	K00373	#	#	#	#	#	#	#	#	#	#	#	#	#	#	#	#	#	#	#	#	#	#	K00373	#	#	#	#	#	#	#	#	#	#	#	#	#	#	#	#	#
K01489	K01489	K01489	#	#	K01489	K01489	#	K01489	#	#	K01489	K01489	K01489	#	#	#	#	#	K01489	K01489	K01489	K01489	#	#	K01489	K01489	K01489	K01489	K01489	K01489	#	#	#	K01489	K01489	#	K01489	#	K01489	K01489	#	K01489	K01489	K01489	#	#	#	K01489	K01489
K00024	#	#	#	#	#	#	#	#	#	#	#	#	#	#	#	#	#	#	#	#	#	#	#	#	#	K00024	#	#	#	#	#	#	#	#	#	#	#	#	#	#	#	#	#	#	#	#	#	#	#
K06726	#	#	#	#	#	#	#	#	K06726	#	K06726	#	#	#	#	#	#	#	#	#	#	#	#	#	#	#	#	K06726	#	#	#	#	#	#	#	#	#	#	#	#	#	K06726	#	#	#	#	#	#	#
K10960	#	#	#	#	#	#	#	#	#	#	#	#	#	K10960	#	#	#	#	#	#	#	#	#	#	#	#	#	#	#	#	#	#	#	#	#	#	#	#	#	#	K10960	#	#	#	#	#	#	#	#
K09724	#	#	#	#	#	#	#	#	#	#	#	#	#	#	#	#	#	#	#	#	#	#	#	#	#	#	#	#	#	#	#	#	#	#	#	K09724	#	#	#	#	#	#	#	#	#	#	#	#	#
K02053	#	#	#	#	#	#	#	#	#	#	#	#	#	#	#	#	#	#	#	#	#	#	#	#	#	#	#	#	K02053	#	#	K02053	#	#	#	#	#	#	#	K02053	K02053	#	#	#	#	#	#	#	#
K19279	#	#	#	#	#	#	#	#	#	#	#	#	#	#	#	#	#	#	#	#	#	#	#	#	#	#	#	#	#	#	#	#	#	#	#	#	#	#	#	#	#	#	#	#	#	#	#	#	#
K03656	#	#	#	#	#	#	#	#	K03656	#	#	#	#	#	#	#	#	#	#	#	#	#	#	#	#	#	#	#	#	#	#	#	K03656	#	#	#	#	#	#	#	#	#	#	#	#	#	#	#	#
K08092	#	#	#	#	#	#	#	#	#	#	#	#	#	#	#	#	#	#	K08092	#	#	#	#	#	#	#	#	K08092	#	#	#	#	#	#	#	#	#	#	#	#	#	#	#	#	#	#	#	#	#
K00322	#	#	#	#	#	#	#	#	K00322	#	#	#	#	#	#	#	#	#	#	#	#	#	#	#	#	#	#	#	#	#	#	#	K00322	#	#	#	#	#	#	#	#	#	#	#	#	#	#	#	#
K07037	K07037	K07037	K07037	K07037	K07037	#	K07037	K07037	#	#	K07037	K07037	K07037	#	K07037	K07037	#	K07037	K07037	K07037	K07037	K07037	#	K07037	K07037	#	K07037	K07037	K07037	K07037	K07037	#	K07037	K07037	K07037	#	#	#	K07037	K07037	#	K07037	K07037	K07037	#	K07037	K07037	K07037	K07037
K03635	#	#	#	#	#	#	#	#	K03635	#	#	#	#	#	#	#	#	#	#	#	#	#	#	#	#	#	#	#	#	#	#	K03635	#	#	K03635	K03635	K03635	#	#	#	#	#	K03635	#	#	K03635	#	#	#
K03535	#	#	#	#	#	#	#	#	K03535	#	#	#	#	#	#	#	#	#	#	#	#	#	#	#	#	#	#	#	#	#	#	#	#	#	#	#	#	#	#	#	#	#	#	#	#	#	#	#	#
K01028	#	#	#	#	#	#	#	#	K01028	#	#	#	#	#	#	#	#	#	#	#	#	#	#	#	K01028	#	#	#	#	#	#	K01028	K01028	#	#	#	#	#	K01028	#	#	#	#	#	#	#	#	#	#
K01546	#	#	#	#	#	#	#	#	K01546	K01546	#	#	#	#	#	#	#	#	#	#	#	#	#	#	#	#	#	#	#	#	#	#	#	#	#	#	#	#	#	#	K01546	#	#	#	#	#	#	#	#
K03073	#	#	#	#	K03073	#	#	#	#	#	K03073	#	K03073	#	K03073	K03073	#	K03073	#	K03073	#	K03073	#	#	K03073	#	K03073	#	K03073	K03073	#	K03073	#	K03073	K03073	#	K03073	K03073	K03073	K03073	#	#	K03073	K03073	K03073	#	K03073	#	K03073
K07107	#	#	#	#	K07107	#	#	K07107	#	#	K07107	K07107	#	#	#	K07107	K07107	#	#	#	#	#	#	#	K07107	#	K07107	#	#	K07107	K07107	K07107	K07107	K07107	#	K07107	#	#	#	#	#	K07107	K07107	#	K07107	K07107	#	#	#
K03795	#	#	#	#	#	#	#	#	#	#	#	K03795	#	#	#	#	#	#	#	#	#	#	#	#	#	#	#	#	#	#	#	#	K03795	#	#	#	#	#	#	#	#	#	#	#	#	#	#	#	#
K03576	#	#	#	#	#	#	#	#	K03576	#	#	#	#	#	#	#	#	#	#	#	#	#	#	#	#	#	#	#	#	#	#	#	K03576	#	#	#	#	#	#	#	#	#	#	#	#	#	#	#	#
K01560	#	#	#	#	#	K01560	K01560	#	K01560	#	#	#	#	K01560	#	#	#	#	#	#	#	#	#	#	#	K01560	#	#	#	#	#	#	#	K01560	#	#	K01560	#	#	#	K01560	#	#	K01560	#	#	#	#	#
K05591	#	#	#	#	#	#	#	#	K05591	#	#	#	#	#	#	#	#	#	#	#	#	#	#	#	#	#	#	#	#	#	#	#	#	#	#	#	#	#	#	#	#	#	#	#	#	#	#	#	#
K05519	#	#	#	#	#	#	#	#	#	#	#	#	#	#	#	#	#	#	#	#	#	#	#	#	#	#	#	#	#	#	#	#	#	#	#	#	#	#	#	#	#	#	#	#	#	#	#	#	#
K00285	#	#	#	#	#	#	#	#	#	#	#	#	#	#	#	#	#	#	#	#	#	#	#	#	#	#	#	#	#	#	#	#	#	#	#	#	#	#	#	#	#	#	#	#	#	#	#	#	#
K21468	#	#	#	#	#	#	#	#	#	#	#	#	#	#	#	#	#	#	#	#	#	#	#	#	#	#	#	#	#	#	#	#	#	#	#	#	#	#	#	#	#	#	#	#	#	#	#	#	#
K03972	#	#	#	#	#	#	#	#	#	#	#	#	#	#	#	#	#	#	#	#	#	#	#	#	#	K03972	#	#	#	#	#	#	#	#	#	#	#	#	#	#	#	#	#	#	#	#	#	#	#
K13954	#	#	#	#	#	K13954	#	#	K13954	#	#	K13954	#	#	K13954	#	#	#	#	#	K13954	K13954	#	K13954	#	#	#	#	K13954	#	#	#	#	#	K13954	#	#	#	#	#	#	#	#	K13954	K13954	#	#	#	#
K03238	#	#	#	#	#	#	#	#	#	K03238	#	#	#	K03238	#	#	#	#	#	#	#	#	K03238	#	#	#	#	#	#	#	#	#	#	#	#	K03238	#	#	#	#	K03238	#	#	#	#	#	#	#	#
K02305	#	#	#	#	#	#	#	#	K02305	#	#	#	#	#	#	#	#	#	#	#	#	#	#	#	#	#	#	#	#	#	#	#	#	#	#	#	#	#	#	#	#	#	#	#	#	#	#	#	#
K15038	#	#	#	K15038	#	#	#	#	#	#	#	#	#	#	#	#	#	#	#	#	#	#	#	#	#	#	#	#	#	#	#	#	#	#	#	#	#	#	#	#	#	#	#	#	K15038	#	#	#	#
K01999	#	#	#	#	#	K01999	K01999	K01999	#	#	K01999	#	K01999	#	#	#	#	K01999	#	K01999	K01999	#	#	#	K01999	#	#	K01999	#	#	#	K01999	K01999	#	#	#	#	K01999	#	#	#	#	K01999	#	K01999	#	#	#	#
K02115	#	K02115	#	#	K02115	K02115	K02115	K02115	K02115	#	K02115	K02115	#	#	#	#	#	#	K02115	K02115	K02115	K02115	#	#	K02115	K02115	K02115	#	#	#	#	#	#	#	K02115	#	#	#	K02115	#	#	K02115	K02115	#	#	#	#	K02115	K02115
K10553	#	#	#	#	#	#	#	#	#	#	#	#	#	#	#	#	#	#	#	#	#	#	#	#	#	#	#	#	#	#	#	#	#	#	#	#	#	#	#	#	#	#	#	#	#	#	#	#	#
K09695	#	#	#	#	#	#	#	#	#	#	#	#	#	K09695	#	#	#	#	#	#	#	#	#	#	#	#	#	#	#	#	#	#	#	#	#	#	#	#	#	#	K09695	#	#	#	#	#	#	#	#
K21307	#	#	#	#	#	#	#	#	#	#	#	#	#	#	#	#	#	#	#	#	#	#	#	#	#	#	#	#	#	#	#	#	#	#	#	#	#	#	#	#	#	#	#	#	#	K21307	#	#	#
K06298	#	#	#	K06298	#	#	#	#	#	#	K06298	#	#	#	#	#	#	#	#	#	#	K06298	#	K06298	#	#	K06298	#	K06298	#	K06298	#	#	#	K06298	#	#	#	#	#	#	#	K06298	#	#	#	#	K06298	#
K07102	#	#	#	#	#	#	#	#	K07102	#	#	#	#	#	#	#	#	#	#	K07102	#	#	#	#	#	#	#	#	#	#	#	#	K07102	#	#	#	#	#	#	#	#	#	#	#	#	#	#	#	#
K21993	#	#	#	#	#	K21993	#	#	#	K21993	#	K21993	#	#	#	#	#	K21993	#	K21993	#	K21993	K21993	K21993	K21993	K21993	#	#	K21993	#	#	#	#	#	#	K21993	#	K21993	#	#	#	#	#	#	#	#	#	#	#
K00748	#	K00748	#	#	#	#	K00748	#	K00748	#	#	#	#	#	#	#	#	#	K00748	#	K00748	#	#	#	#	K00748	#	#	#	#	#	#	#	K00748	#	#	#	#	#	#	#	K00748	#	#	#	#	#	K00748	#
K00801	#	#	#	#	#	#	#	#	#	#	#	#	#	#	#	#	#	#	#	#	#	#	#	#	#	#	#	#	#	#	#	#	#	#	#	#	#	#	#	#	#	#	#	#	#	#	#	#	#
K21285	#	#	#	#	#	#	#	#	#	#	K21285	#	#	#	#	#	#	#	#	#	#	#	#	#	#	#	#	#	#	#	#	#	#	#	#	#	#	#	#	#	#	#	#	#	#	#	#	#	#
K08296	#	#	#	#	#	#	#	#	K08296	#	#	#	#	#	#	#	#	#	#	#	#	#	#	#	#	K08296	#	#	#	#	K08296	#	K08296	K08296	#	#	#	#	#	#	#	#	#	#	#	#	#	#	#
K06971	#	#	#	#	#	#	#	#	#	#	#	#	#	#	#	#	#	#	#	#	#	#	#	#	#	#	#	#	#	#	#	#	#	#	#	#	#	#	#	#	#	#	#	#	#	#	#	#	#
K01685	#	#	K01685	#	#	#	#	#	#	#	#	#	K01685	#	#	#	#	#	#	#	#	K01685	#	#	#	#	#	#	#	K01685	#	#	K01685	#	#	#	#	K01685	#	#	#	#	#	#	#	#	#	K01685	K01685
K03265	#	#	#	#	#	#	#	#	#	K03265	#	#	#	K03265	#	#	#	#	#	#	#	#	K03265	#	#	#	#	#	#	K03265	#	#	#	#	#	#	#	#	#	#	K03265	#	#	#	#	#	#	#	#
K03615	K03615	#	#	K03615	#	K03615	K03615	K03615	#	#	K03615	#	K03615	#	K03615	#	#	K03615	#	K03615	#	K03615	#	K03615	#	#	K03615	K03615	K03615	#	K03615	#	#	K03615	#	#	#	#	#	K03615	#	K03615	#	K03615	K03615	#	K03615	#	#
K11181	#	#	#	#	#	#	#	#	#	#	#	#	#	#	#	#	#	#	#	#	#	#	#	#	#	#	#	#	#	#	#	#	#	#	#	#	#	#	#	#	#	#	#	#	#	#	#	#	K11181
K02335	K02335	K02335	#	K02335	#	#	K02335	#	K02335	#	K02335	K02335	K02335	#	K02335	K02335	K02335	K02335	#	#	#	K02335	#	#	K02335	K02335	K02335	K02335	K02335	#	K02335	#	#	K02335	#	#	K02335	K02335	K02335	K02335	#	K02335	K02335	K02335	K02335	#	K02335	#	K02335
K01119	#	#	#	#	#	#	#	#	#	#	#	#	K01119	#	#	K01119	#	#	#	#	K01119	K01119	#	#	#	#	#	#	K01119	#	#	#	#	K01119	#	#	K01119	#	#	#	#	#	K01119	#	#	K01119	#	#	#
K22132	K22132	K22132	K22132	K22132	K22132	#	K22132	K22132	K22132	#	K22132	K22132	K22132	#	K22132	K22132	K22132	K22132	K22132	K22132	K22132	K22132	#	#	#	#	K22132	K22132	#	#	K22132	K22132	#	K22132	K22132	#	#	#	#	K22132	#	K22132	K22132	K22132	K22132	#	#	K22132	K22132
K15584	#	#	#	#	#	#	#	#	#	#	#	#	#	#	#	#	#	#	#	#	#	#	#	#	#	#	#	#	#	#	#	#	#	#	#	#	#	K15584	#	#	#	#	#	#	#	K15584	#	#	#
K05555	#	#	#	#	#	#	#	#	#	#	#	#	#	#	#	#	#	#	#	#	#	#	#	#	#	#	#	#	#	#	#	#	#	#	#	#	#	#	#	#	#	#	#	#	#	#	#	#	#
K10547	#	K10547	#	#	K10547	#	#	K10547	#	#	#	#	K10547	#	#	K10547	#	#	K10547	#	K10547	#	#	#	#	#	#	#	#	#	#	#	#	#	#	#	#	#	#	#	#	#	#	#	#	#	#	#	#
K03077	#	K03077	#	#	K03077	K03077	K03077	K03077	#	#	K03077	#	#	#	#	K03077	K03077	#	K03077	#	#	K03077	#	#	K03077	#	#	#	#	#	#	#	#	K03077	#	#	K03077	#	K03077	#	#	K03077	K03077	#	#	#	K03077	#	#
K07084	#	#	#	#	#	#	#	#	K07084	#	K07084	#	#	#	#	#	#	#	#	#	#	#	#	#	#	#	K07084	K07084	#	#	#	#	K07084	#	#	#	#	#	#	#	#	#	#	#	#	#	#	#	#
K02635	#	#	#	#	#	#	#	#	#	#	#	#	#	#	#	#	#	#	#	#	#	#	#	#	#	#	#	#	#	#	#	#	#	#	#	#	#	#	#	#	#	#	#	#	#	#	#	#	#
K16148	#	#	#	#	#	#	#	#	#	#	#	#	#	#	#	#	#	#	#	#	#	#	#	K16148	#	#	#	#	K16148	#	#	#	#	#	#	#	K16148	#	#	#	#	#	#	#	#	#	#	#	#
K07003	#	K07003	#	#	#	K07003	#	#	#	#	#	#	K07003	#	#	#	#	#	K07003	K07003	K07003	#	K07003	K07003	#	#	#	#	#	#	#	#	#	#	K07003	#	#	#	K07003	#	#	#	#	#	#	#	#	K07003	K07003
K01652	#	#	K01652	#	K01652	#	K01652	K01652	#	K01652	#	K01652	K01652	#	#	#	K01652	K01652	#	#	#	#	#	#	#	K01652	#	#	#	#	K01652	K01652	K01652	K01652	K01652	K01652	K01652	#	K01652	#	#	#	K01652	#	#	K01652	K01652	K01652	#
K18471	#	#	#	#	#	#	#	#	#	#	#	#	#	#	#	#	K18471	#	#	#	#	#	#	#	#	#	#	#	#	#	#	#	#	#	#	#	#	#	#	#	#	#	#	#	#	#	#	#	#
K17947	#	#	#	#	#	#	#	#	#	K17947	#	#	#	#	#	#	#	#	#	#	#	#	#	#	#	#	#	#	#	#	#	#	#	#	#	#	#	#	#	#	#	#	#	#	#	#	#	#	#
K11602	#	#	#	#	#	#	#	#	#	#	#	#	#	#	#	#	#	#	#	#	#	#	#	#	#	#	#	#	#	#	#	#	#	#	#	#	#	#	#	#	#	#	#	#	#	#	#	#	#
K01069	K01069	K01069	#	K01069	K01069	K01069	K01069	K01069	K01069	K01069	K01069	#	K01069	#	K01069	K01069	K01069	K01069	K01069	K01069	K01069	K01069	#	K01069	#	K01069	K01069	#	K01069	K01069	#	#	#	K01069	K01069	K01069	#	#	#	#	K01069	K01069	#	K01069	#	K01069	K01069	#	K01069
K01434	#	#	#	#	#	#	#	#	#	#	#	#	#	#	#	#	#	#	#	#	#	#	#	#	K01434	#	#	#	#	#	#	#	#	#	#	#	#	#	K01434	#	#	#	#	#	#	#	#	#	#
K21613	#	#	#	#	#	K21613	#	#	#	#	#	#	#	#	#	#	#	K21613	#	#	#	#	#	#	#	#	K21613	#	#	K21613	#	#	#	#	#	#	#	#	#	#	#	#	#	#	#	#	#	#	#
K00405	#	#	#	#	#	#	#	#	#	#	#	#	#	#	#	#	#	#	#	#	#	#	#	#	#	#	#	#	#	#	#	#	K00405	#	#	#	#	#	#	#	#	#	#	#	#	#	#	#	#
K00767	#	#	#	#	#	K00767	#	#	K00767	K00767	K00767	K00767	K00767	K00767	#	K00767	#	#	#	K00767	#	K00767	K00767	#	K00767	#	#	#	#	#	K00767	K00767	#	K00767	#	#	#	#	K00767	#	K00767	#	#	#	#	#	K00767	#	#
K09137	#	#	#	#	#	#	#	#	#	#	#	#	#	#	#	#	#	#	#	#	#	#	#	#	#	#	#	#	#	#	#	#	#	#	#	#	#	#	#	#	#	#	#	#	#	#	#	#	#
K11747	#	#	#	#	#	#	#	#	#	#	#	#	#	#	#	#	#	#	#	#	#	#	#	#	#	#	#	#	#	#	#	#	#	#	#	#	#	#	#	#	#	#	#	#	#	#	#	#	#
K06390	K06390	K06390	#	K06390	K06390	#	K06390	K06390	#	#	K06390	K06390	K06390	#	K06390	K06390	#	K06390	K06390	K06390	K06390	K06390	#	K06390	K06390	#	K06390	#	K06390	#	K06390	#	#	#	K06390	#	#	K06390	K06390	K06390	#	K06390	K06390	#	K06390	K06390	#	K06390	K06390
K15495	#	#	#	#	#	#	#	#	#	K15495	#	#	#	#	#	#	#	#	#	#	#	#	#	#	#	#	#	K15495	#	#	#	#	#	#	#	#	#	#	#	#	#	#	K15495	K15495	#	#	#	#	#
K16850	#	#	#	#	#	#	#	#	#	#	#	#	#	#	#	#	#	#	#	#	#	#	#	#	#	#	#	#	K16850	#	#	#	#	#	#	#	#	K16850	#	#	#	#	#	#	#	#	#	#	K16850
K18014	K18014	K18014	#	#	K18014	#	#	#	#	#	K18014	#	#	#	#	#	#	#	K18014	#	#	#	#	K18014	#	#	K18014	#	K18014	#	#	#	#	#	#	#	#	#	#	K18014	#	#	#	#	#	#	#	#	#
K22158	#	#	#	#	#	#	#	#	#	#	#	#	#	#	#	#	#	#	#	#	#	#	#	#	#	#	#	#	#	#	#	#	#	#	#	#	#	#	#	#	K22158	#	#	#	#	#	#	#	#
K18218	#	#	#	#	#	#	#	#	#	#	#	#	#	#	#	#	#	#	#	#	#	#	#	K18218	#	#	#	#	K18218	#	#	K18218	#	#	#	#	#	#	#	#	#	#	#	K18218	#	#	#	#	K18218
K09802	#	#	#	#	#	#	#	#	#	#	#	#	#	#	#	#	#	#	#	#	#	#	#	#	#	#	#	#	#	#	#	#	#	#	#	#	#	#	#	#	#	#	#	#	#	#	#	#	#
K03596	K03596	K03596	K03596	K03596	K03596	#	K03596	K03596	K03596	#	K03596	K03596	K03596	#	K03596	K03596	#	K03596	K03596	K03596	K03596	K03596	#	#	#	K03596	K03596	K03596	K03596	#	#	K03596	K03596	K03596	K03596	#	K03596	K03596	K03596	K03596	#	K03596	K03596	K03596	K03596	K03596	K03596	K03596	K03596
K08744	K08744	#	#	K08744	K08744	K08744	K08744	K08744	#	#	#	#	K08744	#	#	#	K08744	K08744	#	#	#	K08744	#	#	#	#	K08744	#	#	#	#	#	#	#	K08744	#	K08744	#	#	K08744	#	#	K08744	#	#	#	K08744	#	#
K20542	#	#	#	#	#	#	#	#	#	#	#	#	#	#	#	#	#	#	#	#	#	#	#	#	#	#	#	#	#	#	#	#	#	#	#	#	#	#	#	#	#	#	#	#	#	#	#	#	#
K18356	#	#	#	#	#	#	#	#	#	#	#	#	#	#	#	#	#	#	#	#	#	#	#	#	#	#	#	#	#	#	#	#	#	#	#	#	#	#	#	#	#	#	#	#	#	#	#	#	#
K17237	#	#	#	#	#	#	#	#	#	#	#	#	#	#	#	#	#	#	K17237	#	#	#	#	#	#	#	#	#	#	#	#	K17237	#	#	#	#	#	#	#	#	#	#	#	#	#	#	#	#	#
K07230	#	#	#	#	#	#	#	#	K07230	#	#	#	#	#	#	#	#	#	#	#	#	#	#	#	#	#	#	#	#	#	#	#	#	#	#	#	#	#	#	#	#	#	#	#	#	#	#	#	#
K03282	K03282	K03282	#	#	K03282	K03282	#	K03282	#	#	K03282	K03282	#	#	#	K03282	#	#	K03282	K03282	K03282	K03282	#	K03282	#	#	K03282	K03282	#	#	#	#	K03282	#	K03282	#	#	#	K03282	K03282	#	#	#	K03282	#	#	#	K03282	#
K10778	#	#	K10778	#	#	K10778	K10778	#	K10778	#	#	#	#	K10778	#	#	#	#	K10778	#	#	#	#	K10778	#	K10778	K10778	#	K10778	#	#	#	K10778	#	#	#	#	#	#	#	#	#	#	#	#	#	#	#	#
K07663	#	#	#	#	#	#	#	#	K07663	#	#	#	#	#	#	#	#	#	#	#	#	#	#	#	#	#	#	#	#	#	#	#	#	#	#	#	#	#	#	#	#	#	#	#	#	#	#	#	#
K19340	#	#	#	#	#	#	#	#	#	#	#	#	#	#	#	#	#	#	#	#	#	#	#	#	#	#	#	K19340	#	K19340	#	#	K19340	#	#	#	#	#	#	#	#	#	#	#	#	#	#	#	#
K00971	#	#	#	K00971	#	#	#	#	#	#	#	K00971	#	#	#	#	#	K00971	#	#	#	K00971	#	#	#	#	#	#	#	#	K00971	#	#	K00971	#	#	#	K00971	K00971	#	#	#	K00971	#	#	#	K00971	#	#
K16371	#	#	#	K16371	#	#	#	#	#	#	#	#	#	#	#	#	#	#	#	#	#	#	#	#	#	K16371	#	#	#	#	#	#	#	#	#	#	#	#	#	#	#	K16371	#	#	#	#	#	#	#
K18593	#	#	#	#	#	#	#	#	#	#	#	#	#	#	#	#	#	#	#	#	#	#	#	#	#	#	#	#	#	#	#	#	#	#	#	K18593	#	#	#	#	#	#	#	#	#	#	#	#	#
K08483	K08483	#	#	#	K08483	#	#	#	#	#	K08483	#	K08483	#	#	#	#	#	#	#	#	#	#	#	#	#	K08483	#	#	#	#	#	#	#	#	#	#	#	#	#	#	K08483	#	#	K08483	#	#	#	#
K10679	#	#	#	#	#	#	#	#	K10679	#	#	#	#	#	#	#	#	#	#	#	#	#	#	#	#	#	#	#	#	#	#	#	#	#	#	#	#	#	#	#	#	#	#	#	#	#	#	#	#
K00231	#	#	#	#	#	#	#	#	#	#	#	#	#	#	#	#	#	#	#	#	#	#	#	#	#	#	#	#	#	#	K00231	K00231	#	#	#	#	K00231	#	#	#	#	#	#	#	#	#	#	#	#
K09973	#	#	#	#	K09973	#	K09973	#	#	#	#	#	K09973	#	#	#	#	#	#	#	#	#	#	#	#	K09973	#	K09973	#	#	#	#	#	K09973	#	#	#	#	#	#	#	#	#	#	#	#	#	#	#
K09772	K09772	K09772	K09772	K09772	K09772	#	K09772	K09772	#	#	K09772	K09772	K09772	#	K09772	K09772	#	K09772	K09772	K09772	K09772	K09772	#	#	#	#	K09772	K09772	K09772	K09772	#	#	#	#	K09772	#	#	#	#	K09772	#	K09772	K09772	#	#	K09772	#	K09772	K09772
K19273	#	#	#	#	#	#	#	#	#	#	#	#	#	#	#	#	#	#	#	#	#	#	#	#	#	#	#	#	#	#	#	#	#	#	#	#	#	#	#	#	#	#	#	#	#	#	#	#	#
K04774	#	#	#	#	#	#	#	#	#	#	#	#	#	#	#	#	#	#	#	#	#	#	#	#	#	#	#	#	#	#	#	#	K04774	#	#	#	#	#	#	#	#	#	#	#	#	#	#	#	#
K06223	K06223	#	#	K06223	#	#	#	#	#	K06223	K06223	#	K06223	K06223	K06223	#	#	K06223	#	#	K06223	K06223	K06223	#	K06223	#	#	#	K06223	#	#	#	#	#	#	K06223	#	#	#	#	#	K06223	#	K06223	#	#	#	K06223	K06223
K08312	#	#	#	#	#	#	#	#	K08312	#	#	#	#	#	#	#	#	#	#	#	#	#	#	#	#	#	#	#	#	#	#	#	K08312	#	#	#	#	#	#	#	#	#	#	#	#	#	#	#	#
K15640	#	#	#	#	#	K15640	K15640	#	#	#	#	#	K15640	#	#	#	#	#	#	#	#	#	#	#	#	#	#	#	#	#	#	#	#	#	#	#	#	#	#	#	#	#	#	#	#	#	#	#	#
K07051	#	#	#	#	#	#	#	#	#	#	#	#	#	#	#	#	#	#	#	#	#	#	#	#	#	#	#	#	#	#	#	#	#	#	#	#	#	#	#	#	#	#	#	#	#	#	#	#	#
K00443	#	#	#	#	#	#	#	#	#	K00443	#	#	#	#	#	#	#	#	#	#	#	#	K00443	#	#	#	#	#	#	#	#	#	#	#	#	#	#	#	#	#	#	#	#	#	#	#	#	#	#
K08998	K08998	#	K08998	K08998	K08998	K08998	#	K08998	#	#	K08998	#	#	#	K08998	K08998	#	K08998	#	K08998	K08998	#	#	#	#	K08998	#	#	#	K08998	#	K08998	K08998	K08998	K08998	#	#	#	K08998	#	#	#	K08998	K08998	#	#	K08998	K08998	K08998
K00670	#	#	#	#	#	#	#	#	#	#	#	#	#	#	#	#	#	#	#	#	#	#	#	#	#	#	#	#	#	#	#	#	#	#	#	#	#	#	#	#	#	#	#	#	#	#	#	#	#
K03411	K03411	K03411	#	K03411	K03411	K03411	K03411	K03411	#	K03411	K03411	#	K03411	K03411	#	K03411	#	K03411	K03411	K03411	K03411	#	#	#	#	#	K03411	#	#	K03411	#	K03411	#	#	K03411	#	#	K03411	K03411	K03411	#	K03411	K03411	K03411	K03411	K03411	K03411	#	K03411
[truncated: 3,725 more rows]
[truncated: 99 more columns]

## Sheet: Table S6
Metabolic reconstruction of the dominant MAGs
KO ID	Gene	Description	DTU890	DTU886	DTU849	DTU777	DTU836	DTU782	DTU779	DTU848	DTU813
K00024	mdh	malate dehydrogenase [EC:1.1.1.37]	#	#	#	#	#	#	#	#	#
K00174	korA, oorA, oforA	2-oxoglutarate/2-oxoacid ferredoxin oxidoreductase subunit alpha [EC:1.2.7.3 1.2.7.11]	K00174	K00174	#	#	K00174	K00174	K00174	K00174	#
K00175	korB, oorB, oforB	2-oxoglutarate/2-oxoacid ferredoxin oxidoreductase subunit beta [EC:1.2.7.3 1.2.7.11]	K00175	K00175	#	#	K00175	K00175	K00175	K00175	#
K00176	korD, oorD	2-oxoglutarate ferredoxin oxidoreductase subunit delta [EC:1.2.7.3]	#	K00176	K00176	K00176	#	#	K00176	K00176	#
K00177	korC, oorC	2-oxoglutarate ferredoxin oxidoreductase subunit gamma [EC:1.2.7.3]	#	K00177	#	K00177	#	#	K00177	K00177	#
K00192	cdhA	anaerobic carbon-monoxide dehydrogenase, CODH/ACS complex subunit alpha [EC:1.2.7.4]	#	#	#	#	#	#	#	#	#
K00193	cdhC	acetyl-CoA decarbonylase/synthase, CODH/ACS complex subunit beta [EC:2.3.1.169]	#	#	#	#	#	#	#	K00193	#
K00194	cdhD, acsD	acetyl-CoA decarbonylase/synthase, CODH/ACS complex subunit delta [EC:2.1.1.245]	#	#	#	#	#	#	#	K00194	#
K00195	cdhB	anaerobic carbon-monoxide dehydrogenase, CODH/ACS complex subunit epsilon	#	#	#	#	#	#	#	#	#
K00198	cooS, acsA	anaerobic carbon-monoxide dehydrogenase catalytic subunit [EC:1.2.7.4]	#	#	#	#	#	#	#	K00198	#
K00200	fwdA, fmdA	formylmethanofuran dehydrogenase subunit A [EC:1.2.7.12]	#	#	#	#	#	#	#	#	#
K00201	fwdB, fmdB	formylmethanofuran dehydrogenase subunit B [EC:1.2.7.12]	#	#	#	#	#	#	#	#	#
K00202	fwdC, fmdC	formylmethanofuran dehydrogenase subunit C [EC:1.2.7.12]	#	#	#	#	#	#	#	#	#
K00203	fwdD, fmdD	formylmethanofuran dehydrogenase subunit D [EC:1.2.7.12]	#	#	#	#	#	#	#	#	#
K00204	fwdH	4Fe-4S ferredoxin	#	#	#	#	#	#	#	#	#
K00205	fwdF, fmdF	4Fe-4S ferredoxin	#	#	#	#	#	#	#	K00205	#
K00218	por	protochlorophyllide reductase [EC:1.3.1.33]	#	#	#	#	#	#	#	#	#
K00248	ACADS, bcd	butyryl-CoA dehydrogenase [EC:1.3.8.1]	#	#	#	K00248	#	#	K00248	#	#
K00260	gudB, rocG	glutamate dehydrogenase [EC:1.4.1.2]	K00260	K00260	#	K00260	K00260	K00260	K00260	#	K00260
K00261	GLUD1_2, gdhA	glutamate dehydrogenase (NAD(P)+) [EC:1.4.1.3]	#	K00261	#	K00261	K00261	K00261	#	#	K00261
K00265	gltB	glutamate synthase (NADPH) large chain [EC:1.4.1.13]	#	#	#	#	#	#	#	#	#
K00266	gltD	glutamate synthase (NADPH) small chain [EC:1.4.1.13]	K00266	K00266	#	#	K00266	K00266	#	K00266	K00266
K00297	metF, MTHFR	methylenetetrahydrofolate reductase (NADPH) [EC:1.5.1.20]	#	K00297	K00297	#	#	#	#	#	#
K00320	mer	5,10-methylenetetrahydromethanopterin reductase [EC:1.5.98.2]	#	#	#	#	#	#	#	K00320	#
K00330	nuoA	NADH-quinone oxidoreductase subunit A [EC:7.1.1.2]	#	#	K00330	#	#	#	#	#	#
K00331	nuoB	NADH-quinone oxidoreductase subunit B [EC:7.1.1.2]	#	#	K00331	#	#	#	#	#	#
K00332	nuoC	NADH-quinone oxidoreductase subunit C [EC:7.1.1.2]	#	#	K00332	#	#	#	#	#	#
K00333	nuoD	NADH-quinone oxidoreductase subunit D [EC:7.1.1.2]	#	#	K00333	#	#	#	#	#	#
K00334	nuoE	NADH-quinone oxidoreductase subunit E [EC:7.1.1.2]	#	K00334	#	#	#	#	#	#	K00334
K00335	nuoF	NADH-quinone oxidoreductase subunit F [EC:7.1.1.2]	#	#	#	#	#	#	#	#	#
K00336	nuoG	NADH-quinone oxidoreductase subunit G [EC:7.1.1.2]	#	#	#	#	#	#	#	#	#
K00337	nuoH	NADH-quinone oxidoreductase subunit H [EC:7.1.1.2]	#	#	#	#	#	#	#	#	#
K00338	nuoI	NADH-quinone oxidoreductase subunit I [EC:7.1.1.2]	#	#	#	#	#	#	#	#	#
K00339	nuoJ	NADH-quinone oxidoreductase subunit J [EC:7.1.1.2]	#	#	#	#	#	#	#	#	#
K00340	nuoK	NADH-quinone oxidoreductase subunit K [EC:7.1.1.2]	#	#	#	#	#	#	#	#	#
K00341	nuoL	NADH-quinone oxidoreductase subunit L [EC:7.1.1.2]	#	#	#	#	#	#	#	#	#
K00342	nuoM	NADH-quinone oxidoreductase subunit M [EC:7.1.1.2]	#	#	#	#	#	#	K00342	#	#
K00343	nuoN	NADH-quinone oxidoreductase subunit N [EC:7.1.1.2]	#	#	#	#	#	#	#	#	#
K00399	mcrA	methyl-coenzyme M reductase alpha subunit [EC:2.8.4.1]	#	#	#	#	#	#	#	K00399	#
K00548	metH, MTR	5-methyltetrahydrofolate--homocysteine methyltransferase [EC:2.1.1.13]	#	#	#	#	#	#	#	#	#
K00549	metE	5-methyltetrahydropteroyltriglutamate--homocysteine methyltransferase [EC:2.1.1.14]	#	#	#	#	#	#	#	K00549	#
K00577	mtrA	tetrahydromethanopterin S-methyltransferase subunit A [EC:2.1.1.86]	#	#	#	#	#	#	#	#	#
K00578	mtrB	tetrahydromethanopterin S-methyltransferase subunit B [EC:2.1.1.86]	#	#	#	#	#	#	#	K00578	#
K00579	mtrC	tetrahydromethanopterin S-methyltransferase subunit C [EC:2.1.1.86]	#	#	#	#	#	#	#	K00579	#
K00580	mtrD	tetrahydromethanopterin S-methyltransferase subunit D [EC:2.1.1.86]	#	#	#	#	#	#	#	K00580	#
K00581	mtrE	tetrahydromethanopterin S-methyltransferase subunit E [EC:2.1.1.86]	#	#	#	#	#	#	#	K00581	#
K00582	mtrF	tetrahydromethanopterin S-methyltransferase subunit F [EC:2.1.1.86]	#	#	#	#	#	#	#	#	#
K00583	mtrG	tetrahydromethanopterin S-methyltransferase subunit G [EC:2.1.1.86]	#	#	#	#	#	#	#	#	#
K00584	mtrH	tetrahydromethanopterin S-methyltransferase subunit H [EC:2.1.1.86]	#	#	#	#	#	#	#	K00584	#
K00586	DPH5	diphthine methyl ester synthase [EC:2.1.1.314]	#	#	#	#	#	#	#	#	#
K00600	glyA, SHMT	glycine hydroxymethyltransferase [EC:2.1.2.1]	K00600	K00600	K00600	K00600	K00600	K00600	K00600	K00600	K00600
K00626	E2.3.1.9, atoB	acetyl-CoA C-acetyltransferase [EC:2.3.1.9]	#	#	#	#	#	#	#	K00626	K00626
K00634	ptb	phosphate butyryltransferase [EC:2.3.1.19]	#	#	#	#	#	#	#	#	#
K00672	ftr	formylmethanofuran--tetrahydromethanopterin N-formyltransferase [EC:2.3.1.101]	#	#	#	#	#	#	#	K00672	#
K00925	ackA	acetate kinase [EC:2.7.2.1]	K00925	K00925	K00925	K00925	K00925	K00925	#	#	#
K00929	buk	butyrate kinase [EC:2.7.2.7]	#	#	#	#	#	#	#	#	#
K01034	atoD	acetate CoA/acetoacetate CoA-transferase alpha subunit [EC:2.8.3.8 2.8.3.9]	#	#	#	#	#	#	#	#	#
K01035	atoA	acetate CoA/acetoacetate CoA-transferase beta subunit [EC:2.8.3.8 2.8.3.9]	#	#	#	#	#	#	#	#	#
K01491	folD	methylenetetrahydrofolate dehydrogenase (NADP+) / methenyltetrahydrofolate cyclohydrolase [EC:1.5.1.5 3.5.4.9]	K01491	K01491	#	K01491	K01491	K01491	K01491	K01491	K01491
K01499	mch	methenyltetrahydromethanopterin cyclohydrolase [EC:3.5.4.27]	#	#	#	#	#	#	#	K01499	#
K01677	E4.2.1.2AA, fumA	fumarate hydratase subunit alpha [EC:4.2.1.2]	#	K01677	#	#	K01677	K01677	#	K01677	K01677
K01678	E4.2.1.2AB, fumB	fumarate hydratase subunit beta [EC:4.2.1.2]	#	K01678	#	#	K01678	K01678	#	K01678	K01678
K01679	E4.2.1.2B, fumC, FH	fumarate hydratase, class II [EC:4.2.1.2]	#	#	#	#	#	#	#	#	#
K01847	MUT	methylmalonyl-CoA mutase [EC:5.4.99.2]	#	#	#	#	#	#	#	#	#
K01895	ACSS, acs	acetyl-CoA synthetase [EC:6.2.1.1]	#	#	#	K01895	#	#	#	#	#
K01902	sucD	succinyl-CoA synthetase alpha subunit [EC:6.2.1.5]	#	#	#	#	#	#	#	K01902	#
K01903	sucC	succinyl-CoA synthetase beta subunit [EC:6.2.1.5]	#	#	#	#	#	#	#	K01903	#
K01915	glnA, GLUL	glutamine synthetase [EC:6.3.1.2]	#	K01915	#	K01915	#	#	#	K01915	#
K01938	fhs	formate--tetrahydrofolate ligase [EC:6.3.4.3]	K01938	K01938	#	K01938	K01938	K01938	K01938	#	K01938
K01965	PCCA, pccA	propionyl-CoA carboxylase alpha chain [EC:6.4.1.3]	#	#	#	#	#	#	#	#	#
K03499	trkA, ktrA	trk system potassium uptake protein	K03499	#	K03499	K03499	K03499	K03499	#	#	K03499
K03612	rnfG	Na+-translocating ferredoxin:NAD+ oxidoreductase subunit G	K03612	K03612	#	K03612	K03612	K03612	K03612	#	K03612
K03613	rnfE	Na+-translocating ferredoxin:NAD+ oxidoreductase subunit E	K03613	K03613	#	K03613	K03613	K03613	K03613	#	K03613
K03614	rnfD	Na+-translocating ferredoxin:NAD+ oxidoreductase subunit D [EC:7.2.1.2]	K03614	K03614	#	K03614	K03614	K03614	K03614	#	K03614
K03615	rnfC	Na+-translocating ferredoxin:NAD+ oxidoreductase subunit C [EC:7.2.1.2]	K03615	K03615	#	K03615	K03615	K03615	K03615	#	K03615
K03616	rnfB	Na+-translocating ferredoxin:NAD+ oxidoreductase subunit B [EC:7.2.1.2]	K03616	K03616	#	K03616	K03616	K03616	K03616	#	K03616
K03617	rnfA	Na+-translocating ferredoxin:NAD+ oxidoreductase subunit A	K03617	K03617	#	K03617	K03617	K03617	K03617	#	K03617
K03737	por, nifJ	pyruvate-ferredoxin/flavodoxin oxidoreductase [EC:1.2.7.1 1.2.7.-]	K03737	#	#	#	#	#	K03737	#	#
K05299	fdhA	formate dehydrogenase (NADP+) alpha subunit [EC:1.17.1.10]	#	#	#	#	#	#	#	#	K05299
K05565	mnhA, mrpA	multicomponent Na+:H+ antiporter subunit A	#	#	#	#	#	#	#	#	#
K05566	mnhB, mrpB	multicomponent Na+:H+ antiporter subunit B	#	#	#	#	#	#	#	#	#
K05567	mnhC, mrpC	multicomponent Na+:H+ antiporter subunit C	#	#	#	#	#	#	K05567	K05567	#
K05568	mnhD, mrpD	multicomponent Na+:H+ antiporter subunit D	#	#	#	#	#	#	#	#	#
K05569	mnhE, mrpE	multicomponent Na+:H+ antiporter subunit E	#	#	#	#	#	#	K05569	K05569	#
K05570	mnhF, mrpF	multicomponent Na+:H+ antiporter subunit F	#	#	#	#	#	#	#	K05570	#
K05571	mnhG, mrpG	multicomponent Na+:H+ antiporter subunit G	#	#	#	#	#	#	K05571	K05571	#
K05572	ndhA	NAD(P)H-quinone oxidoreductase subunit 1 [EC:7.1.1.2]	#	#	#	#	#	#	#	#	#
K05573	ndhB	NAD(P)H-quinone oxidoreductase subunit 2 [EC:7.1.1.2]	#	#	#	#	#	#	#	#	#
K05574	ndhC	NAD(P)H-quinone oxidoreductase subunit 3 [EC:7.1.1.2]	#	#	#	#	#	#	#	#	#
K05575	ndhD	NAD(P)H-quinone oxidoreductase subunit 4 [EC:7.1.1.2]	#	#	#	#	#	#	K05575	#	#
K05576	ndhE	NAD(P)H-quinone oxidoreductase subunit 4L [EC:7.1.1.2]	#	#	#	#	#	#	#	#	#
K05577	ndhF	NAD(P)H-quinone oxidoreductase subunit 5 [EC:7.1.1.2]	#	#	#	#	#	#	#	#	#
K05578	ndhG	NAD(P)H-quinone oxidoreductase subunit 6 [EC:7.1.1.2]	#	#	#	#	#	#	#	#	#
K05579	ndhH	NAD(P)H-quinone oxidoreductase subunit H [EC:7.1.1.2]	#	#	#	#	#	#	#	#	#
K05580	ndhI	NAD(P)H-quinone oxidoreductase subunit I [EC:7.1.1.2]	#	#	#	#	#	#	#	#	#
K05581	ndhJ	NAD(P)H-quinone oxidoreductase subunit J [EC:7.1.1.2]	#	#	#	#	#	#	#	#	#
K05582	ndhK	NAD(P)H-quinone oxidoreductase subunit K [EC:7.1.1.2]	#	#	#	#	#	#	#	#	#
K05583	ndhL	NAD(P)H-quinone oxidoreductase subunit L [EC:7.1.1.2]	#	#	#	#	#	#	#	#	#
K05584	ndhM	NAD(P)H-quinone oxidoreductase subunit M [EC:7.1.1.2]	#	#	#	#	#	#	#	#	#
K05585	ndhN	NAD(P)H-quinone oxidoreductase subunit N [EC:7.1.1.2]	#	#	#	#	#	#	#	#	#
K07509	HADHB	acetyl-CoA acyltransferase [EC:2.3.1.16]	#	#	#	#	#	#	#	#	#
K07646	kdpD	two-component system, OmpR family, sensor histidine kinase KdpD [EC:2.7.13.3]	#	K07646	#	#	#	#	#	K07646	#
K09478	ACADSB	short/branched chain acyl-CoA dehydrogenase [EC:1.3.99.12]	#	#	#	#	#	#	#	#	#
K11261	fwdE, fmdE	formylmethanofuran dehydrogenase subunit E [EC:1.2.7.12]	#	#	K11261	#	#	#	K11261	#	#
K13788	pta	phosphate acetyltransferase [EC:2.3.1.8]	#	#	#	#	#	#	#	#	#
K14086	echA	ech hydrogenase subunit A	#	#	#	#	#	#	#	K14086	#
K14087	echB	ech hydrogenase subunit B	#	#	#	#	#	#	#	K14087	#
K14088	echC	ech hydrogenase subunit C	#	#	#	#	#	#	#	K14088	#
K14089	echD	ech hydrogenase subunit D	#	#	#	#	#	#	#	K14089	#
K14090	echE	ech hydrogenase subunit E	#	#	#	#	#	#	#	K14090	#
K14091	echF	ech hydrogenase subunit F	#	#	#	#	#	#	#	K14091	#
K14092	ehaA	energy-converting hydrogenase A subunit A	#	#	#	#	#	#	#	#	#
K14093	ehaB	energy-converting hydrogenase A subunit B	#	#	#	#	#	#	#	K14093	#
K14094	ehaC	energy-converting hydrogenase A subunit C	#	#	#	#	#	#	#	K14094	#
K14095	ehaD	energy-converting hydrogenase A subunit D	#	#	#	#	#	#	#	K14095	#
K14096	ehaE	energy-converting hydrogenase A subunit E	#	#	#	#	#	#	#	K14096	#
K14097	ehaF	energy-converting hydrogenase A subunit F	#	#	#	#	#	#	#	K14097	#
K14098	ehaG	energy-converting hydrogenase A subunit G	#	#	#	#	#	#	#	K14098	#
K14099	ehaH	energy-converting hydrogenase A subunit H	#	#	#	#	#	#	#	K14099	#
K14100	ehaI	energy-converting hydrogenase A subunit I	#	#	#	#	#	#	#	K14100	#
K14101	ehaJ	energy-converting hydrogenase A subunit J	#	#	#	#	#	#	#	K14101	#
K14102	ehaK	energy-converting hydrogenase A subunit K	#	#	#	#	#	#	#	#	#
K14103	ehaL	energy-converting hydrogenase A subunit L	#	#	#	#	#	#	#	#	#
K14104	ehaM	energy-converting hydrogenase A subunit M	#	#	#	#	#	#	#	K14104	#
K14105	ehaN	energy-converting hydrogenase A subunit N	#	#	#	#	#	#	#	K14105	#
K14106	ehaO	energy-converting hydrogenase A subunit O	#	#	#	#	#	#	#	K14106	#
K14107	ehaP	energy-converting hydrogenase A subunit P	#	#	#	#	#	#	#	K14107	#
K14108	ehaQ	energy-converting hydrogenase A subunit Q	#	#	#	#	#	#	#	#	#
K14109	ehaR	energy-converting hydrogenase A subunit R	#	#	#	#	#	#	#	#	#
K14110	ehbA	energy-converting hydrogenase B subunit A	#	#	#	#	#	#	#	#	#
K14111	ehbB	energy-converting hydrogenase B subunit B	#	#	#	#	#	#	#	#	#
K14112	ehbC	energy-converting hydrogenase B subunit C	#	#	#	#	#	#	#	#	#
K14113	ehbD	energy-converting hydrogenase B subunit D	#	#	#	#	#	#	#	#	#
K14114	ehbE	energy-converting hydrogenase B subunit E	#	#	#	#	#	#	#	#	#
K14115	ehbF	energy-converting hydrogenase B subunit F	#	#	#	#	#	#	#	#	#
K14116	ehbG	energy-converting hydrogenase B subunit G	#	#	#	#	#	#	#	#	#
K14117	ehbH	energy-converting hydrogenase B subunit H	#	#	#	#	#	#	#	#	#
K14118	ehbI	energy-converting hydrogenase B subunit I	#	#	#	#	#	#	#	#	#
K14119	ehbJ	energy-converting hydrogenase B subunit J	#	#	#	#	#	#	#	#	#
K14120	ehbK	energy-converting hydrogenase B subunit K	#	#	#	#	#	#	#	#	#
K14121	ehbL	energy-converting hydrogenase B subunit L	#	#	#	#	#	#	#	#	#
K14122	ehbM	energy-converting hydrogenase B subunit M	#	#	#	#	#	#	#	#	#
K14123	ehbN	energy-converting hydrogenase B subunit N	#	#	#	#	#	#	#	#	#
K14124	ehbO	energy-converting hydrogenase B subunit O	#	#	#	#	#	#	#	#	#
K14125	ehbP	energy-converting hydrogenase B subunit P	#	#	#	#	#	#	#	#	#
K14126	mvhA, vhuA, vhcA	F420-non-reducing hydrogenase large subunit [EC:1.12.99.- 1.8.98.5]	#	#	#	#	#	#	#	#	#
K14127	mvhD, vhuD, vhcD	F420-non-reducing hydrogenase iron-sulfur subunit [EC:1.12.99.- 1.8.98.5 1.8.98.6]	#	#	#	#	#	#	#	K14127	#
K14128	mvhG, vhuG, vhcG	F420-non-reducing hydrogenase small subunit [EC:1.12.99.- 1.8.98.5]	#	#	#	#	#	#	#	#	#
K14988	salK	two-component system, NarL family, secretion system sensor histidine kinase SalK	#	#	#	#	#	#	#	#	#
K14989	salR	two-component system, NarL family, secretion system response regulator SalR	#	#	#	#	#	#	#	#	#
K17883	mtr	mycothione reductase [EC:1.8.1.15]	#	#	#	#	#	#	#	#	#
K17997	hydA	iron-hydrogenase subunit alpha [EC:1.12.1.4]	#	#	#	#	#	#	#	#	#
K17998	hydB	iron-hydrogenase subunit beta [EC:1.12.1.4]	#	#	#	#	#	#	#	#	#
K17999	hydC	iron-hydrogenase subunit gamma [EC:1.12.1.4]	#	#	#	K17999	K17999	K17999	#	#	#
K20439	salP	putative phosphohexomutase / phosphatase	#	#	#	#	#	#	#	#	#
K20440	salE	salbostatin 6'-phosphate phosphatase [EC:3.1.3.-]	#	#	#	#	#	#	#	#	#
K20830	por	beta-porphyranase [EC:3.2.1.178]	#	#	#	#	#	#	#	#	#
K21576	grdD	glycine/sarcosine/betaine reductase complex component C subunit alpha [EC:1.21.4.2 1.21.4.3 1.21.4.4]	#	#	K21576	#	#	#	#	#	#
K21577	grdC	glycine/sarcosine/betaine reductase complex component C subunit beta [EC:1.21.4.2 1.21.4.3 1.21.4.4]	#	#	#	#	#	#	#	#	#
K21578	grdI	betaine reductase complex component B subunit alpha [EC:1.21.4.4]	#	#	#	#	#	#	#	#	#
K21579	grdH	betaine reductase complex component B subunit beta [EC:1.21.4.4]	#	#	#	#	#	#	#	#	#
K21673	cdhA	caffeine dehydrogenase subunit alpha [EC:1.17.5.2]	#	#	#	#	#	#	#	#	#
K21674	cdhB	caffeine dehydrogenase subunit beta [EC:1.17.5.2]	#	#	#	#	#	#	#	#	#
K21675	cdhC	caffeine dehydrogenase subunit gamma [EC:1.17.5.2]	#	#	#	#	#	#	#	#	#
K21826	gbdR	AraC family transcriptional regulator, glycine betaine-responsive activator	#	#	#	#	#	#	#	#	#
K21832	gbcB	glycine betaine catabolism B	#	#	#	#	#	#	#	#	#
K05020	opuD, betL	glycine betaine transporter	#	#	K05020	#	#	#	#	#	#
K05845	opuC	osmoprotectant transport system substrate-binding protein	#	#	#	#	#	#	#	#	#
K05846	opuBD	osmoprotectant transport system permease protein	#	#	#	#	#	#	#	#	#
K05847	opuA	osmoprotectant transport system ATP-binding protein [EC:7.6.2.9]	#	#	K05847	#	#	#	#	#	#
K00147	proA	glutamate-5-semialdehyde dehydrogenase [EC:1.2.1.41]	K00147	K00147	#	K00147	#	K00147	K00147	#	K00147
K00286	proC	pyrroline-5-carboxylate reductase [EC:1.5.1.2]	K00286	K00286	K00286	K00286	#	K00286	K00286	K00286	#
K00931	proB	glutamate 5-kinase [EC:2.7.2.11]	K00931	K00931	K00931	K00931	#	K00931	K00931	#	K00931
K02000	proV	glycine betaine/proline transport system ATP-binding protein [EC:7.6.2.9]	#	K02000	#	#	#	#	#	K02000	#
K02001	proW	glycine betaine/proline transport system permease protein	#	K02001	#	#	#	#	#	K02001	#
K02002	proX	glycine betaine/proline transport system substrate-binding protein	#	#	#	#	K02002	#	#	#	#
K21935	ablB	beta-lysine N6-acetyltransferase [EC:2.3.1.264]	#	#	#	#	#	#	#	#	#
K00684	aat	leucyl/phenylalanyl-tRNA---protein transferase [EC:2.3.2.6]	#	#	#	#	#	#	#	#	#
K03293	TC.AAT	amino acid transporter, AAT family	#	#	#	#	#	#	#	#	#
K10001	gltI, aatJ	glutamate/aspartate transport system substrate-binding protein	#	#	#	#	#	#	#	#	#
K10002	gltK, aatM	glutamate/aspartate transport system permease protein	#	#	#	#	#	#	#	#	#
K10003	gltJ, aatQ	glutamate/aspartate transport system permease protein	#	#	#	#	#	#	#	#	#
K10004	gltL, aatP	glutamate/aspartate transport system ATP-binding protein [EC:7.4.2.1]	#	#	#	#	#	#	#	#	#
K10008	gluA	glutamate transport system ATP-binding protein [EC:7.4.2.1]	#	#	#	#	#	#	#	#	#
K10009	tcyB, yecS	L-cystine transport system permease protein	#	#	#	#	#	#	#	#	#
K10010	tcyC, yecC	L-cystine transport system ATP-binding protein [EC:7.4.2.1]	#	K10010	#	#	#	#	K10010	#	#
K10011	arnA, pmrI	UDP-4-amino-4-deoxy-L-arabinose formyltransferase / UDP-glucuronic acid dehydrogenase (UDP-4-keto-hexauronic acid decarboxylating) [EC:2.1.2.13 1.1.1.305]	#	#	#	#	K10011	#	#	#	#
K10012	arnC, pmrF	undecaprenyl-phosphate 4-deoxy-4-formamido-L-arabinose transferase [EC:2.4.2.53]	#	#	#	#	#	#	#	#	#
K01843	kamA/ablA	lysine 2,3-aminomutase	#	#	#	#	K01843	#	K01843	K01843	K01843
K02002	otaC	putative substrate binding glycine betaine/L-proline ABC transporter	#	#	#	#	K02002	#	#	#	#
K21826	gbdR	AraC family transcriptional regulator, glycine betaine-responsive activator	#	#	#	#	#	#	#	#	#
K21832	gbcB	glycine betaine catabolism B	#	#	#	#	#	#	#	#	#
K11928	putP	sodium/proline symporter	#	#	#	K11928	#	#	#	K11928	K11928
K02168	betT, betS	choline/glycine/proline betaine transport protein	#	#	#	#	#	#	#	#	#
K05020	opuD, betL	glycine betaine transporter	#	#	K05020	#	#	#	#	#	#
K14126	mvhA, vhuA, vhcA		#	#	#	#	#	#	#	#	#
K02768	PTS-Fru-EIIA, fruB		#	#	#	K02768	#	#	#	#	#
k00281	gcvp	glycine dehydrogenase [EC:1.4.4.2]	#	#	#	#	#	#	#	#	#
k00282	gcvp	glycine dehydrogenase [EC:1.4.4.2]	K00282	K00282	#	#	#	K00282	K00282	#	#
[truncated: 14 more rows]

## Sheet: Table S7
Figure S2. The diversity indexes calculated for each sample using Nonpareil.

[truncated: 1 more sheets: Table S8]
